# Supplementary material for: Deep Phosphoproteomic Measurements Pinpointing Drug Induced Protective Mechanisms in Neuronal Cells
Source: Front Physiol. 2016 Dec 23;7:635. doi: 10.3389/fphys.2016.00635 (PMC5179568; doi:10.3389/fphys.2016.00635)
Supplement: Supplementary file 1 [file Table1.XLSX]

## Sheet: Sheet1
Proteins	Positions within proteins	Leading proteins	Protein	Protein names	Gene names	Position	Sequence window	Intensity	Mass error [ppm]	Localization prob	Score diff	PEP	Score	Delta score	Score for localization	Amino acid	Charge	Number of Phospho (STY)	Phospho (STY) Probabilities	Phospho (STY) Score diffs	Ratio Ab vs Con_HF_24h_Rep1	Ratio GF vs Con_HF_24h_Rep1	Ratio GF vs Ab_HF_24h_Rep1	Ratio Ab vs Con_HF_24h_Rep2	Ratio GF vs Con_HF_24h_Rep2	Ratio GF vs Ab_HF_24h_Rep2	Ratio Ab vs Con_HF_4h_Rep1	Ratio GF vs Con_HF_4h_Rep1	Ratio GF vs Ab_HF_4h_Rep1	Ratio Ab vs Con_HF_4h_Rep2	Ratio GF vs Con_HF_4h_Rep2	Ratio GF vs Ab_HF_4h_Rep2	Ratio Ab vs Con_QE_24h_Rep1	Ratio GF vs Con_QE_24h_Rep1	Ratio GF vs Ab_QE_24h_Rep1	Ratio Ab vs Con_QE_24h_Rep2	Ratio GF vs Con_QE_24h_Rep2	Ratio GF vs Ab_QE_24h_Rep2	Ratio Ab vs Con_QE_4h_Rep1	Ratio GF vs Con_QE_4h_Rep1	Ratio GF vs Ab_QE_4h_Rep1	Ratio Ab vs Con_QE_4h_Rep2	Ratio GF vs Con_QE_4h_Rep2	Ratio GF vs Ab_QE_4h_Rep2
A0A023T672;A0A0G2JFX7	46;57	A0A023T672	A0A023T672	RNA-binding protein 8A	RBM8	46	KAKKRKGRGFGSEEGSRARMREDYDSVEQDG	8606600	-0.32214	0.998468	28.1417	0.00395058	54.259	39.115	54.259	S	2	1	GFGS(0.002)EEGS(0.998)R	GFGS(-28.14)EEGS(28.14)R	NA	NA	NA	NA	NA	NA	NA	NA	NA	NA	NA	NA	NA	NA	NA	NA	NA	NA	NA	NA	NA	NA	NA	NA
A0A023T672;A0A0G2JFX7	42;53	A0A023T672	A0A023T672	RNA-binding protein 8A	RBM8	42	KLKEKAKKRKGRGFGSEEGSRARMREDYDSV	2128500000	-0.015306	0.999921	41.0272	8.49e-05	100.09	79.956	99.539	S	2	1	GFGS(1)EEGSR	GFGS(41.03)EEGS(-41.03)R	0.886668	0.937205	1.04584	0.887174	0.929908	1.04139	0.978747	0.938375	0.954844	0.982639	0.930681	0.954154	0.911017	1.01599	1.08717	0.928767	1.00907	1.05766	0.956798	0.981439	1.01657	0.96531	0.946224	0.978281
A0A023T672;A0A0G2JFX7;Q9CWZ3;A0A0G2JEA9;A0A067XG47	56;67;56;7;55	A0A023T672;A0A067XG47	A0A023T672	RNA-binding protein 8A	RBM8	56	FGSEGSRARMREDYDSVEQDGDEPGPQRSVE;GSEEGSRARMREDYDSVEQDGDEPGPQRSVE	718190000	-0.73432	0.999995	52.9835	3.03e-144	147.26	143.51	147.26	S	3	1	MREDYDS(1)VEQDGDEPGPQR	MREDY(-52.98)DS(52.98)VEQDGDEPGPQR	0.932424	0.895044	0.988594	1.0134	0.960305	0.965251	0.995447	0.920029	0.920337	0.991561	0.890962	0.978032	0.916856	0.957819	1.0283	NA	NA	NA	1.05081	1.01315	0.979269	NA	NA	NA
A0A023T672;Q9CWZ3;A0A0N4SUH6;A0A067XG47	24;24;24;24	A0A023T672;A0A067XG47	A0A023T672	RNA-binding protein 8A	RBM8	24	EAGGEDFAMDEDGDESIHKLKEKAKKRKGRG	309110000	0.26248	1	167.985	0	200.79	197.25	167.98	S	3	1	ADVLDLHEAGGEDFAMDEDGDES(1)IHK	ADVLDLHEAGGEDFAMDEDGDES(167.98)IHK	1.1592	1.10117	0.934127	1.10532	1.12552	1.02808	0.976532	1.00098	1.02299	0.973235	1.00333	0.980773	NA	NA	NA	NA	NA	NA	NA	NA	NA	NA	NA	NA
A0A023T778	2	A0A023T778	A0A023T778	Mago nashi protein	Magohb	2	______________MSMGSDFYLRYYVGHKG	55757000	-1.3078	0.99994	42.234	0.000253691	81.017	74.33	81.017	S	2	1	S(1)MGSDFYLR	S(42.23)MGS(-42.23)DFY(-75.24)LR	0.952725	0.857864	0.914478	0.889165	0.887095	0.978723	0.948084	0.894897	0.94814	0.904992	0.836649	0.906428	NA	NA	NA	NA	NA	NA	NA	NA	NA	NA	NA	NA
A0A023T778;G3UZW7;Q9CQL1;P61327	108;62;106;106	A0A023T778	A0A023T778	Mago nashi protein	Magohb	108	VIGDEHISFTTSKIGSLIDVNQSKDPEGLRV	301390000	0.038044	1	63.0771	0.000389782	68.972	59.436	68.972	S	2	1	IGS(1)LIDVNQSK	IGS(63.08)LIDVNQS(-63.08)K	1.00271	1.01047	1.00666	0.939959	0.997681	1.06009	0.965679	1.04871	1.08365	0.972463	1.02996	1.07587	1.01701	0.942401	0.953346	0.928801	0.980468	0.990695	0.945325	0.985744	1.03492	NA	NA	NA
A0A067XG47	42	A0A067XG47	A0A067XG47	RNA-binding protein 8A	Rbm8a	42	KLKEKAKKRKGRGFGSEGSRARMREDYDSVE	500470000	0.18654	0.989611	19.7889	0.00387934	78.488	25.763	78.488	S	2	1	GFGS(0.99)EGS(0.01)R	GFGS(19.79)EGS(-19.79)R	NA	NA	NA	0.809718	0.899685	1.10431	0.905537	0.972787	1.0848	0.896828	0.965868	1.06902	0.843024	0.931891	1.09161	0.802037	1.09332	1.15855	NA	NA	NA	NA	NA	NA
A0A067XG47	45	A0A067XG47	A0A067XG47	RNA-binding protein 8A	Rbm8a	45	EKAKKRKGRGFGSEGSRARMREDYDSVEQDG	327470000	1.137	0.998301	27.6898	0.0119339	55.461	27.69	55.461	S	2	1	GFGS(0.002)EGS(0.998)R	GFGS(-27.69)EGS(27.69)R	0.89737	0.953367	1.05872	0.869421	0.917016	1.05441	0.75455	0.885702	1.209	NA	NA	NA	NA	NA	NA	0.906184	0.919266	1.01028	NA	NA	NA	NA	NA	NA
A0A076FR46;Q91V14;A0A0J9YUW1	27;27;27	A0A076FR46	A0A076FR46	KCC2a-S25 variant 1	Slc12a5	27	PAASAASADPESRRHSVADPRRLPREDVKGD	24480000	1.0675	1	57.5318	0.00381319	57.532	34.512	57.532	S	3	1	RHS(1)VADPR	RHS(57.53)VADPR	NA	NA	NA	NA	NA	NA	NA	NA	NA	NA	NA	NA	NA	NA	NA	NA	NA	NA	NA	NA	NA	NA	NA	NA
A0A087WNL7;A0A087WQ44;A0A087WP63;A0A087WNX7	2824;2885;2709;2728	A0A087WNL7	A0A087WNL7	Protein Srcap	Srcap	2824	FIACRHNELGTTTGGSPENGEGTELAITPPA	29533000	0.51454	0.891993	10.7723	1.78e-44	70.145	70.145	70.145	S	3	1	HNELGT(0.004)T(0.023)T(0.075)GGS(0.892)PENGEGT(0.007)ELAITPPAVK	HNELGT(-23.73)T(-15.98)T(-10.77)GGS(10.77)PENGEGT(-21.05)ELAIT(-44.02)PPAVK	0.980239	1.03347	1.01333	NA	NA	NA	NA	NA	NA	NA	NA	NA	NA	NA	NA	NA	NA	NA	NA	NA	NA	NA	NA	NA
A0A087WNL7;A0A087WQ44;A0A087WP63;A0A087WNX7	1821;1882;1706;1725	A0A087WNL7	A0A087WNL7	Protein Srcap	Srcap	1821	FSGPRPRRQPPPPPRSPFYLDSLEEKRKQQR	1345900	0.40093	0.960239	13.9396	0.0209469	42.843	20.788	42.843	S	2	1	S(0.96)PFY(0.039)LDS(0.001)LEEK	S(13.94)PFY(-13.94)LDS(-29.83)LEEK	NA	NA	NA	NA	NA	NA	NA	NA	NA	NA	NA	NA	NA	NA	NA	NA	NA	NA	NA	NA	NA	NA	NA	NA
A0A087WNL7;A0A087WQ44;A0A087WP63;A0A087WNX7	2264;2325;2149;2168	A0A087WNL7	A0A087WNL7	Protein Srcap	Srcap	2264	QLTPIERYAMKFLEASLEEVSREELKQAEEQ	2856900	-1.7444	0.998953	29.7967	0.00782479	59.709	42.497	59.709	S	2	1	FLEAS(0.999)LEEVS(0.001)R	FLEAS(29.8)LEEVS(-29.8)R	NA	NA	NA	NA	NA	NA	NA	NA	NA	NA	NA	NA	NA	NA	NA	NA	NA	NA	NA	NA	NA	NA	NA	NA
A0A087WNL7;A0A087WQ44;A0A087WP63;A0A087WNX7	1798;1859;1683;1702	A0A087WNL7	A0A087WNL7	Protein Srcap	Srcap	1798	PKDEPETLTLRSGPPSPLPTATSFSGPRPRR	159190000	-0.84286	0.999937	42.5242	5.84e-26	88.872	88.872	85.387	S	2	1;2	S(1)GPPS(1)PLPTATSFSGPR	S(68.43)GPPS(42.52)PLPT(-42.52)AT(-53.24)S(-58.18)FS(-63.13)GPR	NA	NA	NA	0.969141	0.980303	1.03778	0.974496	1.03756	1.05871	1.01054	1.04271	1.01982	NA	NA	NA	NA	NA	NA	0.953251	1.00946	1.02045	NA	NA	NA
A0A087WNL7;A0A087WQ44;A0A087WP63;A0A087WNX7	2853;2914;2738;2757	A0A087WNL7	A0A087WNL7	Protein Srcap	Srcap	2853	PAVKRRRGRPPKKNRSPADAGRGVDEVPSSI	151310000	0.48919	1	44.1931	0.0246206	55.258	30.562	44.193	S	2	1	NRS(1)PADAGR	NRS(44.19)PADAGR	NA	NA	NA	NA	NA	NA	NA	NA	NA	NA	NA	NA	0.808954	0.915298	0.961537	NA	NA	NA	NA	NA	NA	NA	NA	NA
A0A087WNL7;A0A087WQ44;A0A087WP63;A0A087WNX7	1794;1855;1679;1698	A0A087WNL7	A0A087WNL7	Protein Srcap	Srcap	1794	RLPVPKDEPETLTLRSGPPSPLPTATSFSGP	11422000	-0.84286	1	68.426	7.37e-20	85.387	85.387	85.387	S	2	2	S(1)GPPS(1)PLPTATSFSGPR	S(68.43)GPPS(42.52)PLPT(-42.52)AT(-53.24)S(-58.18)FS(-63.13)GPR	NA	NA	NA	NA	NA	NA	NA	NA	NA	1.06477	0.905954	0.930857	NA	NA	NA	NA	NA	NA	NA	NA	NA	NA	NA	NA
A0A087WNL7;A0A087WQ44;A0A087WP63;A0A087WNX7;A0A087WQY5;E9Q9V7	583;583;564;583;583;563	A0A087WNL7	A0A087WNL7	Protein Srcap	Srcap	583	RDDERSEVDGGSGPPTPGPTTTLGPKKEITD	252350000	0.30827	0.999081	31.7187	6.71e-147	140.45	133.5	140.45	T	2	1;2	SEVDGGS(1)GPPT(0.999)PGPT(0.001)TTLGPK	S(-56.61)EVDGGS(56.61)GPPT(31.72)PGPT(-31.72)T(-37.17)T(-42.57)LGPK	1.0229	0.954734	0.939733	0.99649	0.95532	0.966098	0.980796	1.1061	1.1377	1.00867	1.10717	1.13754	NA	NA	NA	NA	NA	NA	NA	NA	NA	NA	NA	NA
A0A087WNL7;A0A087WQ44;A0A087WP63;A0A087WNX7;A0A087WQY5;E9Q9V7	579;579;560;579;579;559	A0A087WNL7	A0A087WNL7	Protein Srcap	Srcap	579	YLLARDDERSEVDGGSGPPTPGPTTTLGPKK	635790000	0.48552	1	64.1653	7.93e-237	177.3	177.3	177.3	S	2	1;2	SEVDGGS(1)GPPTPGPTTTLGPK	S(-87.32)EVDGGS(64.17)GPPT(-64.17)PGPT(-98.65)T(-103.18)T(-108.33)LGPK	1.03634	1.03531	1.00318	1.01828	1.00563	0.979053	1.14441	0.971133	0.907709	1.07059	1.01291	0.946835	NA	NA	NA	1.03539	1.00099	1.00669	1.09146	1.05302	0.956568	NA	NA	NA
A0A087WNL7;A0A087WQ44;A0A087WQY5	1184;1184;1184	A0A087WNL7	A0A087WNL7	Protein Srcap	Srcap	1184	TAVPAPNSTPQRLILSPEMQARLPSGEVVSI	29580000	0.33313	1	42.0307	0.00153022	63.091	42.967	42.031	S	2	1	LILS(1)PEMQAR	LILS(42.03)PEMQAR	NA	NA	NA	NA	NA	NA	0.94261	0.871946	0.855698	0.925427	0.902463	0.925417	NA	NA	NA	NA	NA	NA	NA	NA	NA	NA	NA	NA
A0A087WNM1	841	A0A087WNM1	A0A087WNM1	SLIT-ROBO Rho GTPase-activating protein 2	Srgap2	841	VADIYLANINKGIPRSPAHELPPSQEALRLL	3829300	0.64569	0.999967	44.7934	0.00611764	45.618	19.206	45.618	S	2	1	S(1)PAHELPPSQEALR	S(44.79)PAHELPPS(-44.79)QEALR	NA	NA	NA	NA	NA	NA	NA	NA	NA	NA	NA	NA	NA	NA	NA	NA	NA	NA	NA	NA	NA	NA	NA	NA
A0A087WNM1;Q91Z67;A0A087WSQ1	206;206;65	A0A087WNM1;Q91Z67	Q91Z67	SLIT-ROBO Rho GTPase-activating protein 2	Srgap2	206	QIGKSVKQEDRQTPRSPDSTANVRIEEKHVR	503840000	0.90695	0.999917	41.6908	0.000740521	79.659	68.495	79.659	S	2	1	S(1)PDSTANVR	S(41.69)PDS(-41.69)T(-48.06)ANVR	NA	NA	NA	NA	NA	NA	NA	NA	NA	0.97671	0.927602	0.95841	NA	NA	NA	NA	NA	NA	0.967813	1.09065	1.06483	1.01678	0.996506	0.998605
A0A087WNM1;Q91Z67;A0A087WSQ1;A0A087WS59	427;427;286;42	A0A087WNM1;Q91Z67	Q91Z67	SLIT-ROBO Rho GTPase-activating protein 2	Srgap2	427	CFQYSNSMESVKSTVSETFMSKPSIAKRRAN	391490000	-0.30904	0.999341	32.9473	6.48e-05	95.273	86.829	89.44	S	2	1	STVS(0.999)ET(0.001)FMSK	S(-50.05)T(-38.97)VS(32.95)ET(-32.95)FMS(-48.1)K	0.972508	1.04418	1.06769	0.929519	1.05302	1.12694	1.02293	0.773585	0.724924	1.12841	0.827229	0.746299	NA	NA	NA	NA	NA	NA	1.14519	0.847491	0.760377	0.994315	0.788866	0.786209
A0A087WNM1;Q91Z67;A0A087WSQ1;A0A087WS59	691;691;550;306	A0A087WNM1;Q91Z67	Q91Z67	SLIT-ROBO Rho GTPase-activating protein 2	Srgap2	691	ENIFPNPRELEGPIYSRGGSMEDYCDSTHGE	315300000	0.059696	0.999999	58.5593	0.000399307	96.067	89.804	96.067	S	2	1	ELEGPIYS(1)R	ELEGPIY(-58.56)S(58.56)R	1.01583	1.1334	1.15053	0.999134	1.09796	1.11815	0.92679	1.10526	1.21129	0.969374	1.09608	1.15944	1.02354	1.0807	1.07457	NA	NA	NA	NA	NA	NA	0.872858	1.15667	1.32008
A0A087WNU5	2704	A0A087WNU5	A0A087WNU5	Ankyrin-3 (Fragment)	Ank3	2704	VDRLTEEDKKMQSELSDEEESTSRNTSLSET	31547000	0.63026	0.998864	31.7483	0.000484505	88.565	80.917	88.565	S	2	1	MQSELS(0.999)DEEES(0.001)TSR	MQS(-41.48)ELS(31.75)DEEES(-31.75)T(-37.73)S(-36.39)R	NA	NA	NA	NA	NA	NA	NA	NA	NA	NA	NA	NA	NA	NA	NA	NA	NA	NA	NA	NA	NA	NA	NA	NA
A0A087WNU5	1316	A0A087WNU5	A0A087WNU5	Ankyrin-3 (Fragment)	Ank3	1316	QFFRDKTEKLNDELQSPEKKPRPKNGKDYSS	303350000	-0.34418	1	47.0374	8.59e-101	175.21	175.21	47.037	S	2	1	LNDELQS(1)PEK	LNDELQS(47.04)PEK	NA	NA	NA	NA	NA	NA	1.61579	1.7052	0.981141	1.46787	1.52505	0.961867	NA	NA	NA	1.66992	1.96632	0.976619	NA	NA	NA	NA	NA	NA
A0A087WNU5	2329	A0A087WNU5	A0A087WNU5	Ankyrin-3 (Fragment)	Ank3	2329	DFVEERLQFFQIGEHTPEGKSGAQGEGDMVT	2579600	1.3248	1	66.8925	0.0016087	66.893	50.278	66.893	T	2	1	LQFFQIGEHT(1)PEGK	LQFFQIGEHT(66.89)PEGK	NA	NA	NA	NA	NA	NA	NA	NA	NA	NA	NA	NA	NA	NA	NA	NA	NA	NA	NA	NA	NA	NA	NA	NA
A0A087WNU5;A0A087WRU2	2175;697	A0A087WNU5	A0A087WNU5	Ankyrin-3 (Fragment)	Ank3	2175	EGKVGLDEEKPSPSKSPSSDRTPEKADPKSG	394320000	-1.8689	0.77954	8.92024	3.78e-20	82.381	65.495	82.381	S	3	1	VGLDEEKPS(0.003)PS(0.017)KS(0.78)PS(0.1)S(0.1)DR	VGLDEEKPS(-23.87)PS(-16.53)KS(8.92)PS(-8.92)S(-8.92)DR	NA	NA	NA	1.2789	1.04252	0.835976	1.30744	0.9866	0.823051	NA	NA	NA	1.08028	1.09637	1.04359	1.26616	1.14028	0.989922	NA	NA	NA	NA	NA	NA
A0A087WNU5;A0A087WRU2	2171;693	A0A087WNU5	A0A087WNU5	Ankyrin-3 (Fragment)	Ank3	2171	IEEEEGKVGLDEEKPSPSKSPSSDRTPEKAD	10842000	-0.64653	0.936346	11.6761	0.0049462	69.379	49.143	69.379	S	2	1	VGLDEEKPS(0.936)PS(0.064)K	VGLDEEKPS(11.68)PS(-11.68)K	NA	NA	NA	NA	NA	NA	NA	NA	NA	NA	NA	NA	NA	NA	NA	NA	NA	NA	NA	NA	NA	NA	NA	NA
A0A087WNU5;A0A087WRU2	1759;281	A0A087WNU5	A0A087WNU5	Ankyrin-3 (Fragment)	Ank3	1759	ETETSPTKSPDSLEFSPGKDSPSSDVFDHGS	1051200	0.76489	0.999725	35.6144	0.000162281	66.004	50.064	63.29	S	2	1	SPDSLEFS(1)PGK	S(-60.03)PDS(-35.61)LEFS(35.61)PGK	NA	NA	NA	NA	NA	NA	NA	NA	NA	NA	NA	NA	NA	NA	NA	NA	NA	NA	NA	NA	NA	NA	NA	NA
A0A087WNU5;G3X971;S4R2F5;S4R236;G5E8K2;G5E8K3;G5E8K5;S4R278;S4R1X7;S4R2C1;S4R187;S4R2J6;S4R165;S4R1S2;S4R2S8;S4R162;S4R2K9	178;524;584;671;1430;1433;1451;42;579;583;583;583;583;1411;1411;87;1458	A0A087WNU5;G3X971;S4R2K9	A0A087WNU5	Ankyrin-3 (Fragment)	Ank3	178	ESDQDDEAEKADRRQSFASLALRKRYSYLTE;TLPAHKKAEKADRRQSFASLALRKRYSYLTE	187310000	0.49342	0.997783	26.5329	0.000246018	84.892	50.124	52.891	S	2	1	RQS(0.998)FAS(0.002)LALR	RQS(26.53)FAS(-26.53)LALR	NA	NA	NA	NA	NA	NA	NA	NA	NA	NA	NA	NA	0.970494	0.864333	0.874788	0.974857	0.863584	0.90326	NA	NA	NA	0.985615	1.0536	1.08873
A0A087WNU5;S4R2K9	419;1701	A0A087WNU5;S4R2K9	A0A087WNU5	Ankyrin-3 (Fragment)	Ank3	419	DVISTAKATMASSLSSPLKQMSGHAEVALVN	45756000	0.26224	0.927675	11.0956	1.59e-24	123.72	104.99	123.72	S	2	1	ATMASSLS(0.072)S(0.928)PLK	AT(-118.96)MAS(-59.99)S(-35.86)LS(-11.1)S(11.1)PLK	1.30943	1.34292	0.903082	NA	NA	NA	NA	NA	NA	NA	NA	NA	NA	NA	NA	NA	NA	NA	NA	NA	NA	NA	NA	NA
A0A087WNU5;S4R2K9	359;1641	A0A087WNU5;S4R2K9	A0A087WNU5	Ankyrin-3 (Fragment)	Ank3	359	VTTAGSLLERSSITMTPPASPKSNITMYSSS	10284000	-1.4594	0.985176	18.3	0.0057873	52.172	47.656	52.172	T	2	2	SSIT(0.016)MT(0.985)PPAS(0.999)PK	S(-39.28)S(-39.02)IT(-18.3)MT(18.3)PPAS(30.08)PK	NA	NA	NA	0.861625	1.23316	0.788824	NA	NA	NA	NA	NA	NA	NA	NA	NA	NA	NA	NA	NA	NA	NA	NA	NA	NA
A0A087WNU5;S4R2K9	326;1608	A0A087WNU5;S4R2K9	A0A087WNU5	Ankyrin-3 (Fragment)	Ank3	326	VASGTLGRVPTITEATPIKGLAPNSTFSSRT	22488000	-0.67284	0.995924	23.8953	5.28e-05	85.976	76.44	85.976	T	2	1	VPTIT(0.004)EAT(0.996)PIK	VPT(-48.45)IT(-23.9)EAT(23.9)PIK	NA	NA	NA	NA	NA	NA	1.00089	1.24935	1.26908	0.930019	1.33521	1.43	NA	NA	NA	NA	NA	NA	NA	NA	NA	NA	NA	NA
A0A087WNU5;S4R2K9	363;1645	A0A087WNU5;S4R2K9	A0A087WNU5	Ankyrin-3 (Fragment)	Ank3	363	GSLLERSSITMTPPASPKSNITMYSSSLPFK	10284000	-1.4594	0.998971	30.0757	0.0057873	52.172	47.656	52.172	S	2	2	SSIT(0.016)MT(0.985)PPAS(0.999)PK	S(-39.28)S(-39.02)IT(-18.3)MT(18.3)PPAS(30.08)PK	NA	NA	NA	0.861625	1.23316	0.788824	NA	NA	NA	NA	NA	NA	NA	NA	NA	NA	NA	NA	NA	NA	NA	NA	NA	NA
A0A087WNU5;S4R2K9	286;1568	A0A087WNU5;S4R2K9	A0A087WNU5	Ankyrin-3 (Fragment)	Ank3	286	GASTTSSVKSISDVASPIRSFRTVSSPIKTV	43618000	0.1736	0.999974	46.3279	0.00299526	70.68	48.351	70.68	S	2	1	SISDVAS(1)PIR	S(-55.54)IS(-46.33)DVAS(46.33)PIR	NA	NA	NA	NA	NA	NA	1.05721	1.17246	1.09654	NA	NA	NA	NA	NA	NA	2.54466	1.89162	0.740211	NA	NA	NA	NA	NA	NA
A0A087WNU5;S4R2K9	571;1853	A0A087WNU5;S4R2K9	A0A087WNU5	Ankyrin-3 (Fragment)	Ank3	571	LPDSNSFTKSAAALLSPIKTLTTETRPQPHF	215070000	0.25816	1	95.624	3.37e-05	98.942	87.996	98.942	S	2	1	SAAALLS(1)PIK	S(-95.62)AAALLS(95.62)PIK	1.60157	1.40826	0.884751	1.62034	1.41181	0.868571	1.33382	1.21746	0.926282	NA	NA	NA	1.61757	1.51931	0.907612	NA	NA	NA	1.31697	1.11334	0.9099	1.30048	1.02668	0.820326
A0A087WNU9;P62484;A0A087WPP8;Q6AXH6;Q6AXD2	77;218;218;224;224	A0A087WNU9	A0A087WNU9	Abl interactor 2 (Fragment)	Abi2	77	VPNDYVPSPTRNMAPSQQSPVRTASVNQRNR	1908900000	-0.63128	0.84745	7.44701	0.000442187	67.997	53.097	67.997	S	2	1	NMAPS(0.847)QQS(0.153)PVR	NMAPS(7.45)QQS(-7.45)PVR	0.993192	1.07924	1.06954	1.03851	1.12051	1.06298	1.0976	1.03923	0.948047	NA	NA	NA	NA	NA	NA	NA	NA	NA	NA	NA	NA	NA	NA	NA
A0A087WNU9;P62484;A0A087WPP8;Q6AXH6;Q6AXD2	80;221;221;227;227	A0A087WNU9	A0A087WNU9	Abl interactor 2 (Fragment)	Abi2	80	DYVPSPTRNMAPSQQSPVRTASVNQRNRTYS	7972100000	-0.53222	0.999999	62.1863	8.6e-45	148.96	143.86	148.96	S	2	1	NMAPSQQS(1)PVR	NMAPS(-62.19)QQS(62.19)PVR	1.07662	1.07215	1.00847	NA	NA	NA	1.06855	1.07293	1.00599	1.08456	1.03627	0.948423	1.12295	1.13294	1.01653	1.15919	1.12755	0.993086	1.06221	1.0167	0.957843	1.09534	1.05865	0.949409
A0A087WNU9;P62484;A0A087WPP8;Q6AXH6;Q6AXD2;A0A087WP64;A0A087WPE6;A0A087WNT3;A0A087WRS3	221;301;301;335;368;107;165;215;313	A0A087WNU9	A0A087WNU9	Abl interactor 2 (Fragment)	Abi2	221	MNRPASRHTPPTIGGSLPYRRPPSITSQTSL	197400000	0.67441	0.990103	20.2656	0.000218409	65.511	65.511	49.343	S	2	1	HTPPT(0.009)IGGS(0.99)LPYR	HT(-37.28)PPT(-20.27)IGGS(20.27)LPY(-33.96)R	NA	NA	NA	1.24526	1.14459	0.925207	0.79414	0.988596	1.24767	0.811542	0.981359	1.22028	NA	NA	NA	NA	NA	NA	NA	NA	NA	NA	NA	NA
A0A087WNU9;P62484;A0A087WPP8;Q6AXH6;Q6AXD2;A0A087WP64;A0A087WPE6;A0A087WNT3;A0A087WRS3;B7ZCU4;B7ZCU3;B7ZCU0;Q8CBW3;J3QNK8;B7ZCU2;B7ZCU5	342;393;422;427;460;199;284;307;405;398;399;427;428;428;340;369	A0A087WNU9;B7ZCU4	B7ZCU4	Abl interactor 2 (Fragment)	Abi2	398	PAWAPKNYIEKVVAIYDYTKDKDDELSFKEG;PPWAPRAYLEKVVAIYDYTKDKEDELSFQEG	23403000	-0.28869	0.954757	14.224	0.010922	67.704	42.928	57.532	Y	2	1	VVAIY(0.955)DY(0.036)T(0.009)K	VVAIY(14.22)DY(-14.22)T(-20.19)K	NA	NA	NA	NA	NA	NA	NA	NA	NA	NA	NA	NA	NA	NA	NA	NA	NA	NA	1.18438	0.695788	0.808382	NA	NA	NA
A0A087WNV1;A0A087WSR7;Q8K2K6;A0A087WR52	322;322;362;383	A0A087WNV1	A0A087WNV1	Arf-GAP domain and FG repeat-containing protein 1	Agfg1	322	SGFGTTGKAPVGSVVSVPSHSSASSDKYAAL	61023000	0.2101	0.972321	18.3095	4.57e-15	70.345	55.722	69.779	S	2	1	APVGS(0.001)VVS(0.972)VPS(0.014)HS(0.005)S(0.005)AS(0.002)S(0.002)DK	APVGS(-30.12)VVS(18.31)VPS(-18.31)HS(-23.21)S(-23.21)AS(-27.98)S(-27.98)DK	NA	NA	NA	NA	NA	NA	0.699801	0.548696	0.806286	0.706081	0.643156	0.991124	NA	NA	NA	NA	NA	NA	0.933839	0.662812	0.728259	NA	NA	NA
A0A087WNV1;A0A087WSR7;Q8K2K6;A0A087WR52	253;253;293;314	A0A087WNV1	A0A087WNV1	Arf-GAP domain and FG repeat-containing protein 1	Agfg1	253	VNANFAHFDNFPKSSSADFGTFSTSQSHQTA	231910000	-0.27916	0.99801	30.0168	4.97e-165	137.03	137.03	137.03	S	3	1	S(0.001)S(0.001)S(0.998)ADFGTFSTSQSHQTASTVSK	S(-30.02)S(-30.02)S(30.02)ADFGT(-58.11)FS(-69.12)T(-80.66)S(-85.71)QS(-96.18)HQT(-109.29)AS(-117.04)T(-116.53)VS(-120.11)K	1.74178	1.48102	0.830615	1.64531	1.32463	0.850656	1.42665	1.38897	0.992854	1.44319	1.42729	0.991155	NA	NA	NA	NA	NA	NA	NA	NA	NA	NA	NA	NA
A0A087WNV1;A0A087WSR7;Q8K2K6;A0A087WR52;A0A087WRL1	177;177;177;174;108	A0A087WNV1	A0A087WNV1	Arf-GAP domain and FG repeat-containing protein 1	Agfg1	177	SLLGESAPALHLNKGTPSQSPVVGRSQGQQQ	7029700000	0.52782	0.999992	51.1555	1.01e-30	140.49	125.54	125.03	T	2	1;2	GT(1)PSQSPVVGR	GT(51.16)PS(-51.16)QS(-89.91)PVVGR	0.998537	1.01526	1.03791	0.982293	1.00504	1.03165	0.964757	0.971917	1.00955	1.0993	0.95116	0.868161	1.02463	1.05634	1.04545	1.05649	1.08568	1.03891	1.09951	1.02248	0.926989	1.0994	1.03518	0.927131
A0A087WNV1;A0A087WSR7;Q8K2K6;A0A087WR52;A0A087WRL1	181;181;181;178;112	A0A087WNV1	A0A087WNV1	Arf-GAP domain and FG repeat-containing protein 1	Agfg1	181	ESAPALHLNKGTPSQSPVVGRSQGQQQEKKQ	27343000000	-0.058417	1	80.8514	1.01e-30	140.49	125.54	140.49	S	2	1;2	GT(1)PSQS(1)PVVGR	GT(34.15)PS(-34.15)QS(80.85)PVVGR	0.953907	0.939371	1.00098	0.915816	0.954961	1.05028	0.921535	0.933514	0.983562	0.939713	0.929313	1.00274	0.943926	0.9616	1.02307	0.935784	1.02973	1.10156	0.976778	0.978184	1.01836	0.966845	0.963239	0.999922
A0A087WNX9;Q91YN9	31;31	A0A087WNX9	A0A087WNX9	BAG family molecular chaperone regulator 2	Bag2	31	CRSSSMADRSSRLLESLDQLELRRKRGTKPD	14948000	-0.69964	1	71.8787	0.000282871	71.879	63.747	71.879	S	2	1	LLES(1)LDQLELR	LLES(71.88)LDQLELR	0.639321	0.674553	1.16578	0.676619	0.783394	1.30391	0.714244	1.11815	1.57154	NA	NA	NA	NA	NA	NA	NA	NA	NA	NA	NA	NA	NA	NA	NA
A0A087WNZ7;G5E870	1036;1069	A0A087WNZ7	A0A087WNZ7	E3 ubiquitin-protein ligase TRIP12	Trip12	1036	DDKVDNQAKSPTTTQSPKSSFLASLNPKTWG	46065000	-0.84756	0.852429	9.02873	0.00376204	65.234	29.569	65.234	S	2	1	SPT(0.003)T(0.038)T(0.107)QS(0.852)PK	S(-61.37)PT(-24.62)T(-13.51)T(-9.03)QS(9.03)PK	NA	NA	NA	NA	NA	NA	NA	NA	NA	1.38348	1.43242	1.01517	NA	NA	NA	NA	NA	NA	NA	NA	NA	NA	NA	NA
A0A087WNZ7;G5E870	1054;1087	A0A087WNZ7	A0A087WNZ7	E3 ubiquitin-protein ligase TRIP12	Trip12	1054	SSFLASLNPKTWGRLSAQSNSNNIEPARTAG	37181000	-0.15721	0.995683	23.9452	0.00012713	62.94	58.592	62.94	S	2	1	LS(0.996)AQS(0.004)NSNNIEPAR	LS(23.95)AQS(-23.95)NS(-35.17)NNIEPAR	NA	NA	NA	NA	NA	NA	0.725951	1.06348	1.39911	0.757584	0.918068	1.30417	NA	NA	NA	NA	NA	NA	NA	NA	NA	NA	NA	NA
A0A087WNZ7;G5E870	1016;1049	A0A087WNZ7	A0A087WNZ7	E3 ubiquitin-protein ligase TRIP12	Trip12	1016	KRKRLPKRGPRRPKYSPPRDDDKVDNQAKSP	87648000	1.163	0.999649	34.5469	0.000152804	56.428	39.504	56.428	S	2	1	YS(1)PPRDDDKVDNQAK	Y(-34.55)S(34.55)PPRDDDKVDNQAK	NA	NA	NA	0.928214	0.941223	1.01367	NA	NA	NA	NA	NA	NA	NA	NA	NA	NA	NA	NA	NA	NA	NA	NA	NA	NA
A0A087WNZ7;G5E870;A0A087WRV6	1376;1409;214	A0A087WNZ7	A0A087WNZ7	E3 ubiquitin-protein ligase TRIP12	Trip12	1376	QAVRQFSVQAEDERESTDDESNPLGRAGIWT	100410000	-0.44096	0.777313	5.56975	1.74e-91	109.23	98.246	102.69	S	3	1	QFSVQAEDERES(0.777)T(0.216)DDES(0.007)NPLGR	QFS(-67.91)VQAEDERES(5.57)T(-5.57)DDES(-20.39)NPLGR	NA	NA	NA	NA	NA	NA	NA	NA	NA	1.16768	1.05699	0.916333	NA	NA	NA	NA	NA	NA	NA	NA	NA	NA	NA	NA
A0A087WNZ7;G5E870;A0A087WRV6	1427;1460;265	A0A087WNZ7	A0A087WNZ7	E3 ubiquitin-protein ligase TRIP12	Trip12	1427	VGGKRGRAQTAPTKTSPRNAKKHDELWHDGV	91735000	0.52271	0.788892	5.90442	9.31e-07	100.11	83.386	40.941	S	3	1	AQT(0.001)APT(0.008)KT(0.203)S(0.789)PR	AQT(-29.48)APT(-20.13)KT(-5.9)S(5.9)PR	NA	NA	NA	1.26022	1.2029	0.983568	NA	NA	NA	NA	NA	NA	NA	NA	NA	NA	NA	NA	NA	NA	NA	1.25484	1.0581	0.817683
A0A087WNZ7;G5E870;A0A087WRV6	1577;1610;415	A0A087WNZ7	A0A087WNZ7	E3 ubiquitin-protein ligase TRIP12	Trip12	1577	MQRLLDTNPEINQSDSQDSRVAPRLDRKKRT	30564000	1.7879	0.926807	11.7475	1.2e-158	164.94	145.36	164.94	S	2	1	LLDTNPEINQS(0.011)DS(0.927)QDS(0.062)R	LLDT(-144.52)NPEINQS(-19.17)DS(11.75)QDS(-11.75)R	NA	NA	NA	NA	NA	NA	NA	NA	NA	NA	NA	NA	NA	NA	NA	NA	NA	NA	NA	NA	NA	NA	NA	NA
A0A087WNZ7;G5E870;A0A087WS33	997;1030;48	A0A087WNZ7	A0A087WNZ7	E3 ubiquitin-protein ligase TRIP12	Trip12	997	HSRDDSLDLSPQGRLSDVLKRKRLPKRGPRR	5060400	-1.4094	0.999998	56.4421	5.9e-07	61.345	59.305	61.345	S	3	2	DDSLDLS(1)PQGRLS(1)DVLK	DDS(-50.91)LDLS(50.91)PQGRLS(56.44)DVLK	NA	NA	NA	NA	NA	NA	NA	NA	NA	1.37249	1.21163	0.902743	NA	NA	NA	NA	NA	NA	NA	NA	NA	NA	NA	NA
A0A087WNZ7;G5E870;A0A087WS33	987;1020;38	A0A087WNZ7	A0A087WNZ7	E3 ubiquitin-protein ligase TRIP12	Trip12	987	SADLGSPSLQHSRDDSLDLSPQGRLSDVLKR	205210000	0.29749	1	62.4688	1.1e-14	86.944	75.025	62.469	S	2	1;2	DDS(1)LDLS(1)PQGR	DDS(62.47)LDLS(62.47)PQGR	1.08781	1.15787	0.994807	NA	NA	NA	NA	NA	NA	NA	NA	NA	NA	NA	NA	NA	NA	NA	1.08602	1.02223	0.98531	1.13137	1.08382	0.964602
A0A087WNZ7;G5E870;A0A087WS33	991;1024;42	A0A087WNZ7	A0A087WNZ7	E3 ubiquitin-protein ligase TRIP12	Trip12	991	GSPSLQHSRDDSLDLSPQGRLSDVLKRKRLP	568480000	0.29749	1	62.4688	7.24e-79	164.64	154.64	62.469	S	2	1;2	DDS(1)LDLS(1)PQGR	DDS(62.47)LDLS(62.47)PQGR	1.09796	1.06056	0.984297	NA	NA	NA	1.12792	1.06905	0.974156	1.10707	1.03675	0.954424	NA	NA	NA	NA	NA	NA	1.15284	1.07985	0.977011	1.07544	0.977892	0.920129
A0A087WNZ7;G5E870;A0A0B4J1N9	942;975;975	A0A087WNZ7	A0A087WNZ7	E3 ubiquitin-protein ligase TRIP12	Trip12	942	MHQVKHLAESESLLTSPPKACTNGSGSLGST	2042200000	0.39158	0.998506	28.2504	4.49e-210	192.85	186.37	180.93	S	2	1	HLAESESLLT(0.001)S(0.999)PPK	HLAES(-96.74)ES(-78.21)LLT(-28.25)S(28.25)PPK	1.15796	1.15773	1.01969	NA	NA	NA	1.08668	1.06871	1.00347	1.08629	1.05166	0.992369	1.24135	1.20448	0.946478	1.12398	1.23238	1.13371	1.09498	1.07279	0.981244	1.12143	1.09098	0.997309
A0A087WNZ7;G5E870;A0A0B4J1N9;A0A087WP92;A0A087WQ02	161;161;161;203;203	A0A087WNZ7	A0A087WNZ7	E3 ubiquitin-protein ligase TRIP12	Trip12	161	NQKRKRTESSCVKSGSGSESTGAEERSAKPI	25809000	-0.62411	0.814447	6.91036	0.00130287	46.249	39.944	46.249	S	2	1	S(0.166)GS(0.814)GS(0.019)ES(0.001)TGAEER	S(-6.91)GS(6.91)GS(-16.34)ES(-31.97)T(-35.87)GAEER	NA	NA	NA	NA	NA	NA	NA	NA	NA	NA	NA	NA	NA	NA	NA	NA	NA	NA	NA	NA	NA	1.2964	0.711728	0.77067
A0A087WNZ7;G5E870;A0A0B4J1N9;A0A087WP92;A0A087WQ02;Q3TP48	77;77;77;119;119;77	A0A087WNZ7	A0A087WNZ7	E3 ubiquitin-protein ligase TRIP12	Trip12	77	QVPKKDNSRGVKRSASPDYNRTNSPSSAKKP	26933000	-0.96156	0.997138	27.648	0.0228705	52.167	36.535	52.167	S	2	1	S(0.002)AS(0.997)PDY(0.001)NR	S(-27.65)AS(27.65)PDY(-29.39)NR	NA	NA	NA	NA	NA	NA	NA	NA	NA	NA	NA	NA	NA	NA	NA	NA	NA	NA	NA	NA	NA	NA	NA	NA
A0A087WNZ7;G5E870;A0A0B4J1N9;A0A087WP92;A0A087WSG4	310;310;310;352;19	A0A087WNZ7	A0A087WNZ7	E3 ubiquitin-protein ligase TRIP12	Trip12	310	LQAKLASLRKSTKKRSESPPAELPSLRRSTR	356520000	0.05832	0.999999	60.0069	4.4e-05	61.276	61.276	61.276	S	3	1;2	KRS(1)ES(1)PPAELPSLR	KRS(60.01)ES(60.12)PPAELPS(-60.01)LR	1.04545	1.04278	1.00742	1.03472	1.02956	1.00569	1.15051	1.04851	0.922987	1.14571	1.058	0.926777	1.02509	1.04734	1.02369	0.990937	1.06554	1.06951	NA	NA	NA	0.967938	1.04365	1.09458
A0A087WNZ7;G5E870;A0A0B4J1N9;A0A087WP92;A0A087WSG4	312;312;312;354;21	A0A087WNZ7	A0A087WNZ7	E3 ubiquitin-protein ligase TRIP12	Trip12	312	AKLASLRKSTKKRSESPPAELPSLRRSTRQK	8983500000	0.05832	0.999999	60.1194	5.07e-72	135.02	135.02	61.276	S	3	1;2	KRS(1)ES(1)PPAELPSLR	KRS(60.01)ES(60.12)PPAELPS(-60.01)LR	1.00809	1.02857	1.02473	0.990865	1.03093	1.04635	1.13022	1.04048	0.941665	1.13377	1.03633	0.940927	0.995492	1.0278	1.02606	1.0079	1.02054	1.01722	1.12262	1.04517	0.925954	1.12414	1.05177	0.913369
A0A087WP48;A0A087WQD0;A0A087WPW5;A0A087WQ25;A0A087WRS1;A0A087WP85;A0A087WP14;A0A087WPX0;Q61595;F8VQC7	1186;1210;1215;1233;1238;1238;1243;1267;1290;1290	A0A087WP48	A0A087WP48	Kinectin	Ktn1	1186	LKAAGDTVVIENSDISPEMESPEKETMSVSL	57725000	0.33392	0.988706	20.6738	1.42e-33	86.519	78.945	62.582	S	3	1	AAGDTVVIENS(0.003)DIS(0.989)PEMES(0.008)PEK	AAGDT(-47.51)VVIENS(-25.46)DIS(20.67)PEMES(-20.67)PEK	NA	NA	NA	1.14367	1.13687	0.9278	1.50808	1.15753	0.679472	NA	NA	NA	NA	NA	NA	NA	NA	NA	NA	NA	NA	NA	NA	NA
A0A087WP48;A0A087WQD0;A0A087WPW5;A0A087WQ25;A0A087WRS1;A0A087WP85;A0A087WP14;A0A087WPX0;Q61595;F8VQC7;A0A087WR91;A0A087WPY8;A0A087WQF8;A0A087WS04;A0A087WS29;A0A087WQG4;A0A087WNW3;A0A087WQI3;A0A087WS23;A0A087WQQ5	75;75;75;75;75;75;75;75;75;75;75;75;75;75;75;75;75;75;75;75	A0A087WP48	A0A087WP48	Kinectin	Ktn1	75	KKNKKKEIQNGTLRESDSEHVPRDFKLSDAS	2099400000	-0.559	0.994266	22.6427	1.76e-60	115.57	115.57	98.175	S	3	1	EIQNGTLRES(0.994)DS(0.005)EHVPR	EIQNGT(-34.87)LRES(22.64)DS(-22.64)EHVPR	1.25744	0.92249	0.745175	1.21252	0.893169	0.731888	NA	NA	NA	1.12616	1.00767	0.899244	1.03627	1.02539	1.03186	NA	NA	NA	0.989151	1.04951	1.06796	0.983319	1.0758	1.12541
A0A087WP74;Q5DTW7	1480;1482	A0A087WP74	A0A087WP74	Protein 2810474O19Rik	2810474O19Rik	1480	SQRDSADSRLSKRSLSADEFEILQNPVKESN	124220000	0.43467	0.999586	33.8232	5.68e-182	183.36	183.36	176.21	S	2	1	SLS(1)ADEFEILQNPVK	S(-33.82)LS(33.82)ADEFEILQNPVK	1.21378	1.15855	0.98507	1.17877	1.21473	1.09429	NA	NA	NA	NA	NA	NA	NA	NA	NA	NA	NA	NA	1.03802	0.97948	0.900003	NA	NA	NA
A0A087WP74;Q5DTW7;A0A087WP47	642;642;642	A0A087WP74	A0A087WP74	Protein 2810474O19Rik	2810474O19Rik	642	IQGDPDIADSSLGKHSPLGTEVLPKPMDSTI	2802000	2.5839	0.976151	16.1204	0.00670963	63.727	48.715	63.727	S	2	1	HS(0.976)PLGT(0.024)EVLPK	HS(16.12)PLGT(-16.12)EVLPK	NA	NA	NA	NA	NA	NA	NA	NA	NA	NA	NA	NA	NA	NA	NA	NA	NA	NA	NA	NA	NA	NA	NA	NA
A0A087WP74;Q5DTW7;A0A087WP47	910;910;910	A0A087WP74	A0A087WP74	Protein 2810474O19Rik	2810474O19Rik	910	KLAEPENKEIVAEVKSPCDSQIPREESHDLG	121890000	0.18157	0.999801	37.0007	1.27e-61	115.57	102.4	54.023	S	2	1	S(1)PCDSQIPR	S(37)PCDS(-37)QIPR	1.21896	1.13518	1.02166	0.892765	0.824758	0.93436	1.23418	1.14197	0.926178	1.16844	1.07087	0.885509	NA	NA	NA	NA	NA	NA	NA	NA	NA	NA	NA	NA
A0A087WP74;Q5DTW7;A0A087WP47;A0A140T8R9	334;334;334;334	A0A087WP74	A0A087WP74	Protein 2810474O19Rik	2810474O19Rik	334	QQWQNPNEKVSIGQFSEVKINIKQPYSESVR	23149000	-1.5396	0.988603	19.3822	0.0114568	54.343	18.022	54.343	S	2	1	VS(0.011)IGQFS(0.989)EVK	VS(-19.38)IGQFS(19.38)EVK	NA	NA	NA	NA	NA	NA	NA	NA	NA	NA	NA	NA	NA	NA	NA	NA	NA	NA	NA	NA	NA	NA	NA	NA
A0A087WPT7;Q6P549	241;241	A0A087WPT7	A0A087WPT7	Phosphatidylinositol 3,4,5-trisphosphate 5-phosphatase 2 (Fragment)	Inppl1	241	LSGLEILSKVFDQQSSPMVTRLLQQQSLPQT	289970000	0.071803	0.897479	12.412	3.07e-09	91.592	83.46	88.421	S	2	1	VFDQQS(0.051)S(0.897)PMVT(0.052)R	VFDQQS(-12.45)S(12.41)PMVT(-12.41)R	1.09001	0.999038	0.928553	NA	NA	NA	0.786423	0.923293	1.18032	0.910825	0.850658	0.95024	NA	NA	NA	NA	NA	NA	0.971568	1.07888	1.04169	0.915391	1.01352	1.10179
A0A087WPT7;Q6P549	132;132	A0A087WPT7	A0A087WPT7	Phosphatidylinositol 3,4,5-trisphosphate 5-phosphatase 2 (Fragment)	Inppl1	132	VEGEREPDPPDDRDASDVEDEKPPLPPRSGS	1965800000	-0.82815	1	99.0922	7.54e-275	202.96	192.35	99.092	S	2	1	DAS(1)DVEDEKPPLPPR	DAS(99.09)DVEDEKPPLPPR	1.01682	0.906919	0.871707	1.03063	0.980396	0.961459	1.06057	1.00604	0.948494	1.07481	1.01659	0.947354	0.987125	0.92394	0.933567	1.00701	0.921392	0.912462	0.768899	0.45014	0.621055	1.11381	0.682611	0.605683
A0A087WPU8	24	A0A087WPU8	A0A087WPU8	Transcription factor Dp-2	Tfdp2	24	PSTNAELRGFIDQNFSPTKGNISLVAFPVSS	149470000	-1.0115	0.919603	10.5836	8.35e-55	156.2	150.98	156.2	S	2	1	GFIDQNFS(0.92)PT(0.08)K	GFIDQNFS(10.58)PT(-10.58)K	0.945028	1.00061	1.05831	0.946675	0.882956	1.09532	1.0723	0.96144	0.94523	1.07311	1.05206	0.961348	NA	NA	NA	NA	NA	NA	NA	NA	NA	NA	NA	NA
A0A087WPV1;Q9CQ37	63;193	A0A087WPV1	A0A087WPV1	Ubiquitin-conjugating enzyme E2 T (Fragment)	Ube2t	63	QKRKARPLGGMEKKFSPDVQRVYPGPS____	2655300000	-0.39627	1	68.8361	0.000914982	125.23	87.635	68.836	S	2	1	KFS(1)PDVQR	KFS(68.84)PDVQR	1.05112	1.0266	0.988377	1.0585	1.03542	0.991936	0.948002	0.955524	1.01668	0.93628	0.944761	1.01899	1.0942	1.09945	0.980273	NA	NA	NA	0.990024	0.985355	0.990536	0.990013	1.00083	0.98988
A0A087WQ11;Q9Z0Z3	29;64	A0A087WQ11	A0A087WQ11	S-phase kinase-associated protein 2	Skp2	29	ENIPHGLLSNLGHPQSPPRKRVKGKGSDKDF	142650000	0.6518	0.999561	33.6174	1.72e-36	108.72	98.965	108.72	S	3	1	EEVDSENIPHGLLSNLGHPQS(1)PPR	EEVDS(-54.06)ENIPHGLLS(-33.62)NLGHPQS(33.62)PPR	NA	NA	NA	NA	NA	NA	1.05546	1.0006	0.970674	1.00063	0.983511	1.04088	NA	NA	NA	NA	NA	NA	NA	NA	NA	NA	NA	NA
A0A087WQ48;Q8BL99;H7BWZ9	1209;1209;1211	A0A087WQ48	A0A087WQ48	Protein dopey-1	Dopey1	1209	DQAPQHSQHVLLSDDSPRFLSVSTEEGCECL	484730000	1.0349	0.777719	5.44222	3.66e-146	151.95	139.72	52.773	S	3	1	IEDQAPQHSQHVLLS(0.222)DDS(0.778)PR	IEDQAPQHS(-37.01)QHVLLS(-5.44)DDS(5.44)PR	1.02431	0.996872	0.976816	1.03853	0.994412	0.955839	0.916349	1.03769	1.15236	0.943119	1.09494	1.15851	NA	NA	NA	NA	NA	NA	NA	NA	NA	0.945738	1.08043	1.17452
A0A087WQC2;Q3V0J1;A0A087WR42	97;126;105	A0A087WQC2	A0A087WQC2	Transmembrane protein 237 (Fragment)	Tmem237	97	RPPPELETSLTERPSSPSLLRNENGIDAEPR	335600000	0.24381	0.998847	29.3913	4.43e-22	150.35	31.639	98.048	S	2	1	PS(0.001)S(0.999)PSLLR	PS(-29.39)S(29.39)PS(-53.73)LLR	0.856937	0.879762	1.01504	NA	NA	NA	NA	NA	NA	0.91674	0.885603	0.959936	0.802523	0.897119	1.0596	0.893293	0.910234	1.04077	0.948124	0.932652	1.00772	0.928766	0.909831	0.980642
A0A087WQC4;H3BJR2;Q8R2K4;K3W4L1;H3BK01	564;565;583;589;590	A0A087WQC4	A0A087WQC4	TAF6-like RNA polymerase II p300/CBP-associated factor-associated factor 65 kDa subunit 6L	Taf6l	564	RGRLFQTAFPAPYGPSPASRYVQKLPMIGRT	0	0.5313	0.839716	7.61886	5.93e-06	63.606	54.092	63.606	S	2	1	LFQTAFPAPY(0.015)GPS(0.84)PAS(0.145)R	LFQT(-50.24)AFPAPY(-17.49)GPS(7.62)PAS(-7.62)R	NA	NA	NA	NA	NA	NA	NA	NA	NA	NA	NA	NA	NA	NA	NA	NA	NA	NA	NA	NA	NA	NA	NA	NA
A0A087WQD1;A0A087WSB1;Q8BH99;Q99M51	89;89;25;89	A0A087WQD1	A0A087WQD1	Cytoplasmic protein NCK1 (Fragment)	Nck1	89	TLGIGKVKRKPSVPDTASPADDSFVDPGERL	237230000	-0.004443	0.768116	6.69902	6.79e-189	160.52	160.52	160.52	T	3	1	RKPS(0.068)VPDT(0.768)AS(0.164)PADDSFVDPGER	RKPS(-10.55)VPDT(6.7)AS(-6.7)PADDS(-105.86)FVDPGER	NA	NA	NA	NA	NA	NA	1.05749	1.05544	0.996419	NA	NA	NA	NA	NA	NA	NA	NA	NA	NA	NA	NA	NA	NA	NA
A0A087WQD1;A0A087WSB1;Q8BH99;Q99M51	91;91;27;91	A0A087WQD1	A0A087WQD1	Cytoplasmic protein NCK1 (Fragment)	Nck1	91	GIGKVKRKPSVPDTASPADDSFVDPGERLYD	156540000	1.0076	0.903749	10.3301	4.57e-09	48.634	43.106	48.597	S	3	1	RKPS(0.009)VPDT(0.084)AS(0.904)PADDS(0.003)FVDPGER	RKPS(-19.92)VPDT(-10.33)AS(10.33)PADDS(-24.39)FVDPGER	NA	NA	NA	NA	NA	NA	NA	NA	NA	NA	NA	NA	NA	NA	NA	NA	NA	NA	0.933271	0.864958	0.929529	0.882554	0.835633	0.944853
A0A087WQD1;A0A087WSB1;Q8BH99;Q99M51	85;85;21;85	A0A087WQD1	A0A087WQD1	Cytoplasmic protein NCK1 (Fragment)	Nck1	85	NLKDTLGIGKVKRKPSVPDTASPADDSFVDP	2681100000	-2.0488	0.999474	33.2536	3.62e-279	186.84	186.84	62.069	S	2	1	KPS(0.999)VPDTASPADDSFVDPGER	KPS(33.25)VPDT(-33.25)AS(-43.15)PADDS(-52.67)FVDPGER	0.851637	0.804917	0.968254	0.880075	0.793515	0.935383	0.79242	0.809622	1.18634	0.909983	0.90993	1.00601	0.812642	0.770612	0.970099	0.835659	0.776731	0.95162	0.888322	0.946893	1.08782	0.872733	0.876074	1.01261
A0A087WQD1;A0A087WSB1;Q8BH99;Q99M51	105;105;41;105	A0A087WQD1	A0A087WQD1	Cytoplasmic protein NCK1 (Fragment)	Nck1	105	ASPADDSFVDPGERLYDLNMPAFVKFNYMAE	400690000	-0.82047	1	122.691	4.93e-172	178.67	163.87	122.69	Y	2	1	LY(1)DLNMPAFVK	LY(122.69)DLNMPAFVK	0.918447	0.947655	1.04327	0.911913	0.94346	1.03943	1.12559	1.24211	1.11348	1.15467	1.40313	1.23066	NA	NA	NA	NA	NA	NA	1.19347	1.42696	1.27689	1.08923	1.28219	1.18027
A0A087WQQ3;A0A087WRE9;Q9CQJ4	41;41;41	A0A087WQQ3	A0A087WQQ3	E3 ubiquitin-protein ligase RING2 (Fragment)	Rnf2	41	RTPQEAITDGLEIVVSPRSLHSELMCPICLD	68409000	0.45073	1	83.0057	5.45e-179	174.28	168.93	174.28	S	2	1	TPQEAITDGLEIVVS(1)PR	T(-171.27)PQEAIT(-83.01)DGLEIVVS(83.01)PR	NA	NA	NA	NA	NA	NA	1.06923	0.894911	0.893791	1.04563	1.01482	0.846266	NA	NA	NA	NA	NA	NA	NA	NA	NA	NA	NA	NA
A0A087WQS0;E9Q0S6;A0A087WRU0;A0A087WQ94;A0A087WQM0	509;509;340;340;465	A0A087WQS0	A0A087WQS0	Protein Tns1	Tns1	509	VSVDYNTSDPLIRWDSYDNFSGHREDGMEEV	54748000	0.3656	0.997265	25.961	0.000439634	68.044	63.704	68.044	S	2	1	WDS(0.997)Y(0.003)DNFSGHR	WDS(25.96)Y(-25.96)DNFS(-36.83)GHR	0.813893	0.96004	1.19545	NA	NA	NA	0.792696	0.920071	1.15506	0.815996	0.907151	1.13806	NA	NA	NA	NA	NA	NA	NA	NA	NA	NA	NA	NA
A0A087WQS0;E9Q0S6;A0A087WRU0;A0A087WQ94;A0A087WQM0	1126;1126;957;957;1082	A0A087WQS0	A0A087WQS0	Protein Tns1	Tns1	1126	MEGTSPSSPPHSVARSPPGLAKTPLSALGLK	101520000	-0.11222	1	42.2873	0.0136455	66.27	45.41	42.287	S	2	1	S(1)PPGLAK	S(42.29)PPGLAK	NA	NA	NA	NA	NA	NA	0.783025	0.886272	1.14737	NA	NA	NA	0.867829	0.95904	1.0567	0.84607	0.91983	1.15566	0.874453	0.986378	1.07726	0.857228	0.958254	1.05111
A0A087WQS0;E9Q0S6;A0A087WRU0;A0A087WQ94;A0A087WQM0	836;836;667;667;792	A0A087WQS0	A0A087WQS0	Protein Tns1	Tns1	836	WQQQQPHPPPRQQERSPLQSLARSKPSPQLS	60379000	0.20199	0.999956	43.6114	0.0118468	67.704	32.751	53.028	S	2	1	S(1)PLQSLAR	S(43.61)PLQS(-43.61)LAR	NA	NA	NA	NA	NA	NA	NA	NA	NA	NA	NA	NA	NA	NA	NA	NA	NA	NA	NA	NA	NA	NA	NA	NA
A0A087WQS0;E9Q0S6;A0A087WRU0;A0A087WQ94;A0A087WQM0;Q9DBT6	1447;1468;1286;1299;1403;204	A0A087WQS0	A0A087WQS0	Protein Tns1	Tns1	1447	SLGRHLGGSGSVVPGSPSLDRHAAYGGYSTP	3605000000	-0.41014	0.99747	25.9612	6.97e-267	199.7	199.7	197.46	S	2	1	HLGGSGSVVPGS(0.997)PS(0.003)LDR	HLGGS(-98.05)GS(-58.02)VVPGS(25.96)PS(-25.96)LDR	0.792928	0.952046	1.22235	0.80614	0.974889	1.21609	0.788582	0.9598	1.21877	0.802758	0.961364	1.20025	0.805687	0.965194	1.195	0.83959	0.936555	1.1367	0.81145	0.972971	1.19276	0.810988	0.963859	1.19803
A0A087WQS0;E9Q0S6;A0A087WRU0;A0A087WQ94;A0A087WQM0;Q9DBT6	1514;1535;1353;1366;1470;271	A0A087WQS0	A0A087WQS0	Protein Tns1	Tns1	1514	PATSPSPDSAAFRQGSPTPALPEKRRMSVGD	322700000	0.82426	0.999939	42.1202	9.41e-07	88.78	61.44	88.78	S	2	1	QGS(1)PTPALPEK	QGS(42.12)PT(-42.12)PALPEK	NA	NA	NA	NA	NA	NA	0.803054	0.883977	1.08272	NA	NA	NA	NA	NA	NA	0.838036	1.09559	1.19307	0.731932	0.852891	1.20227	0.692601	0.857964	1.20023
A0A087WQS0;E9Q0S6;A0A087WRU0;A0A087WQ94;A0A087WQM0;Q9DBT6	1526;1547;1365;1378;1482;283	A0A087WQS0	A0A087WQS0	Protein Tns1	Tns1	1526	RQGSPTPALPEKRRMSVGDRAGSLPNYATIN	396860000	-0.11401	1	46.8189	0.0192517	63.734	39.704	46.819	S	2	1	RMS(1)VGDR	RMS(46.82)VGDR	NA	NA	NA	NA	NA	NA	NA	NA	NA	NA	NA	NA	1.28586	1.35702	0.993348	NA	NA	NA	0.811769	0.842782	1.06608	NA	NA	NA
A0A087WQS0;E9Q0S6;A0A087WRU0;A0A087WQ94;A0A087WQM0;Q9DBT6;A0A087WPC7	1342;1363;1181;1194;1298;99;57	A0A087WQS0	A0A087WQS0	Protein Tns1	Tns1	1342	GFGRRAVNPTMAAPGSPSLSHRQVMGPSGPG	529900000	-0.095961	0.981457	18.2451	3.4e-79	127.74	118.46	61.942	S	3	1	AVNPT(0.003)MAAPGS(0.981)PS(0.015)LS(0.001)HR	AVNPT(-25.91)MAAPGS(18.25)PS(-18.25)LS(-28.69)HR	0.797947	0.943635	1.20813	0.817885	0.933942	1.12838	0.81377	0.991775	1.25629	0.759432	0.848763	1.11241	NA	NA	NA	NA	NA	NA	0.812116	0.999194	1.19568	0.893578	0.875642	1.07724
A0A087WQS0;E9Q0S6;A0A087WRU0;A0A087WQ94;A0A087WQM0;Q9DBT6;A0A087WPC7	1322;1343;1161;1174;1278;79;37	A0A087WQS0	A0A087WQS0	Protein Tns1	Tns1	1322	VPGSPQARHRTVGTNTPPSPGFGRRAVNPTM	94490000	-0.73402	0.998453	28.1011	7.91e-18	93.226	75.21	91.589	T	2	1;2	TVGT(0.002)NT(0.998)PPS(1)PGFGR	T(-60.45)VGT(-28.1)NT(28.1)PPS(53.74)PGFGR	NA	NA	NA	NA	NA	NA	0.876085	0.95052	1.10018	0.830626	0.969815	1.10349	NA	NA	NA	NA	NA	NA	NA	NA	NA	NA	NA	NA
A0A087WQS0;E9Q0S6;A0A087WRU0;A0A087WQ94;A0A087WQM0;Q9DBT6;A0A087WPC7	1325;1346;1164;1177;1281;82;40	A0A087WQS0	A0A087WQS0	Protein Tns1	Tns1	1325	SPQARHRTVGTNTPPSPGFGRRAVNPTMAAP	318960000	0.69119	1	69.2225	0	251.04	221.4	251.04	S	2	1;2	TVGTNTPPS(1)PGFGR	T(-191.43)VGT(-131.08)NT(-69.22)PPS(69.22)PGFGR	NA	NA	NA	NA	NA	NA	NA	NA	NA	0.888445	0.955763	1.09684	NA	NA	NA	NA	NA	NA	0.843111	0.869623	1.05709	0.869165	0.922481	1.05895
A0A087WQT5;A0A087WNX0;G5E887;A0A087WRS6;Q80ST9;G5E886	7;7;7;7;7;7	A0A087WQT5	A0A087WQT5	Lebercilin (Fragment)	Lca5	7	_________MGERARSPDIEQGK________	106700000	2.9794	1	61.6572	5.09e-42	124.81	84.296	61.657	S	2	1	ARS(1)PDIEQGK	ARS(61.66)PDIEQGK	NA	NA	NA	NA	NA	NA	NA	NA	NA	NA	NA	NA	NA	NA	NA	NA	NA	NA	NA	NA	NA	NA	NA	NA
A0A087WQT9;Q01815;F8WJL1;A0A087WR02;A0A087WPZ8;A0A087WS40;A0A087WQJ4;A0A087WRZ6;A0A087WS67;A0A087WPP1;Q0PCR6;C7TQ59;C7TQ57;A0A087WRM3;A0A087WSE7;F7C376	1687;1691;1691;1691;1691;1705;1708;1711;1716;1719;1721;1721;1721;1739;1746;1774	A0A087WQT9	A0A087WQT9	Voltage-dependent L-type calcium channel subunit alpha-1C	Cacna1c	1687	EEELDKAMKEAVSAASEDDIFRRAGGLFGNH	0	-0.4493	0.891412	9.14297	0.00619571	53.395	38.737	53.395	S	2	1	EAVS(0.109)AAS(0.891)EDDIFR	EAVS(-9.14)AAS(9.14)EDDIFR	NA	NA	NA	NA	NA	NA	NA	NA	NA	NA	NA	NA	NA	NA	NA	NA	NA	NA	NA	NA	NA	NA	NA	NA
A0A087WQU0;Q8C134;Q9ERD6	429;429;429	A0A087WQU0	A0A087WQU0	Ras-specific guanine nucleotide-releasing factor RalGPS2	Ralgps2	429	EETSWPAFERNRLYHSLGPVTRVPRNGYRSH	52017000	0.8533	0.999366	34.3566	0.000754017	82.069	49.815	82.069	S	2	1	LYHS(0.999)LGPVTR	LY(-35.72)HS(34.36)LGPVT(-34.36)R	NA	NA	NA	0.864775	0.932169	1.06061	0.790962	1.17591	1.5204	0.767333	1.16928	1.50973	NA	NA	NA	NA	NA	NA	NA	NA	NA	NA	NA	NA
A0A087WQU0;Q8C134;Q9ERD6;A0A087WQ61	296;296;296;296	A0A087WQU0	A0A087WQU0	Ras-specific guanine nucleotide-releasing factor RalGPS2	Ralgps2	296	SLKIEPGASTPRSAASREDLAGPDIGASPQG	2484000000	0.91557	0.964621	14.3561	7.57e-102	116.45	116.45	116.45	S	3	1;2	S(0.035)AAS(0.965)REDLAGPDIGAS(1)PQGGR	S(-14.36)AAS(14.36)REDLAGPDIGAS(110.99)PQGGR	1.21389	1.06369	0.885967	1.16876	1.11835	0.97271	1.26823	1.1203	0.886141	1.38417	1.29246	0.916063	1.08025	1.0617	0.967765	1.21016	1.11242	0.920541	1.02735	0.981151	0.979687	1.08515	0.997544	0.953181
A0A087WQU0;Q8C134;Q9ERD6;A0A087WQ61	290;290;290;290	A0A087WQU0	A0A087WQU0	Ras-specific guanine nucleotide-releasing factor RalGPS2	Ralgps2	290	DDNYKLSLKIEPGASTPRSAASREDLAGPDI	426280000	-0.081184	0.981211	17.1785	0.00329542	90.614	62.394	90.614	T	2	1	IEPGAS(0.019)T(0.981)PR	IEPGAS(-17.18)T(17.18)PR	NA	NA	NA	NA	NA	NA	NA	NA	NA	NA	NA	NA	NA	NA	NA	NA	NA	NA	1.26814	1.05591	0.845643	1.07411	1.02505	0.906148
A0A087WQU0;Q8C134;Q9ERD6;A0A087WQ61	368;368;368;368	A0A087WQU0	A0A087WQU0	Ras-specific guanine nucleotide-releasing factor RalGPS2	Ralgps2	368	YNFIHKMNTAEFKSATFPNAGPRHLLDDSVM	1731900000	0.43568	0.997681	26.3377	0.0024668	77.124	66.177	77.124	T	2	1	S(0.002)AT(0.998)FPNAGPR	S(-26.34)AT(26.34)FPNAGPR	NA	NA	NA	NA	NA	NA	NA	NA	NA	NA	NA	NA	1.26104	1.08191	0.869572	1.25541	1.11018	0.866349	1.09865	1.21152	1.11813	1.07215	1.26362	1.13575
A0A087WQU0;Q8C134;Q9ERD6;A0A087WQ61	389;389;389;389	A0A087WQU0	A0A087WQU0	Ras-specific guanine nucleotide-releasing factor RalGPS2	Ralgps2	389	PRHLLDDSVMEPHAPSRGQAESSTLSSGISI	59749000	-0.00036454	0.999999	59.639	2.59e-24	94.387	89.629	94.387	S	3	1	HLLDDSVMEPHAPS(1)R	HLLDDS(-59.64)VMEPHAPS(59.64)R	1.11912	0.970549	0.864288	1.17157	1.03517	0.875389	0.896705	1.0608	1.14997	0.919857	1.09758	1.17668	NA	NA	NA	NA	NA	NA	NA	NA	NA	NA	NA	NA
A0A087WQU0;Q8C134;Q9ERD6;A0A087WQ61	333;333;333;333	A0A087WQU0	A0A087WQU0	Ras-specific guanine nucleotide-releasing factor RalGPS2	Ralgps2	333	AAAAAAAAEGALLPQTPPSPRNLIPHGHRKC	23733000	0.48625	1	72.5653	1.46e-272	181.31	165.25	94.767	T	3	1;2	SSAAAAAAAAAEGALLPQT(1)PPS(1)PR	S(-72.81)S(-72.57)AAAAAAAAAEGALLPQT(72.57)PPS(81.32)PR	NA	NA	NA	NA	NA	NA	NA	NA	NA	NA	NA	NA	NA	NA	NA	NA	NA	NA	NA	NA	NA	NA	NA	NA
A0A087WQU0;Q8C134;Q9ERD6;A0A087WQ61	336;336;336;336	A0A087WQU0	A0A087WQU0	Ras-specific guanine nucleotide-releasing factor RalGPS2	Ralgps2	336	AAAAAEGALLPQTPPSPRNLIPHGHRKCHSL	110620000	0.48625	1	81.3204	1.18e-272	180.23	163.64	94.767	S	3	1;2	SSAAAAAAAAAEGALLPQT(1)PPS(1)PR	S(-72.81)S(-72.57)AAAAAAAAAEGALLPQT(72.57)PPS(81.32)PR	NA	NA	NA	NA	NA	NA	NA	NA	NA	NA	NA	NA	NA	NA	NA	NA	NA	NA	NA	NA	NA	NA	NA	NA
A0A087WQU0;Q8C134;Q9ERD6;A0A087WQ61	308;308;308;308	A0A087WQU0	A0A087WQU0	Ras-specific guanine nucleotide-releasing factor RalGPS2	Ralgps2	308	SAASREDLAGPDIGASPQGGRKSSAAAAAAA	3994500000	0.91557	1	110.994	7.57e-102	126.26	117.44	116.45	S	3	1;2	S(0.035)AAS(0.965)REDLAGPDIGAS(1)PQGGR	S(-14.36)AAS(14.36)REDLAGPDIGAS(110.99)PQGGR	0.835387	0.882427	1.04285	0.843085	0.866157	1.04305	1.0668	0.938104	0.884104	1.07847	0.948067	0.877183	0.910778	0.922567	1.01369	0.925704	0.969311	1.06488	1.11176	0.906502	0.784051	1.17631	0.956497	0.792635
A0A087WQU0;Q8C134;Q9ERD6;A0A087WQ61;A0A087WQA4;A0A0A6YXI6;A0A087WPL3	26;26;26;26;26;26;26	A0A087WQU0	A0A087WQU0	Ras-specific guanine nucleotide-releasing factor RalGPS2	Ralgps2	26	VTIAATVSEKSSSSESLSEKGSELKKSFDAV	0	1.5433	0.816842	6.94567	0.00325023	49.188	42.363	49.188	S	2	2	S(0.002)S(0.002)S(0.908)S(0.104)ES(0.817)LS(0.167)EK	S(-27.77)S(-27.3)S(10.15)S(-10.15)ES(6.95)LS(-6.95)EK	NA	NA	NA	NA	NA	NA	NA	NA	NA	NA	NA	NA	NA	NA	NA	NA	NA	NA	NA	NA	NA	NA	NA	NA
A0A087WQU0;Q8C134;Q9ERD6;A0A087WQ61;A0A087WQA4;A0A0A6YXI6;A0A087WPL3	23;23;23;23;23;23;23	A0A087WQU0	A0A087WQU0	Ras-specific guanine nucleotide-releasing factor RalGPS2	Ralgps2	23	ASSVTIAATVSEKSSSSESLSEKGSELKKSF	0	1.5433	0.907995	10.1545	0.00325023	49.188	42.363	49.188	S	2	2	S(0.002)S(0.002)S(0.908)S(0.104)ES(0.817)LS(0.167)EK	S(-27.77)S(-27.3)S(10.15)S(-10.15)ES(6.95)LS(-6.95)EK	NA	NA	NA	NA	NA	NA	NA	NA	NA	NA	NA	NA	NA	NA	NA	NA	NA	NA	NA	NA	NA	NA	NA	NA
A0A087WQU0;Q8C134;Q9ERD6;A0A087WQ61;A0A087WQA4;A0A0A6YXI6;A0A087WPL3	37;37;37;37;37;37;37	A0A087WQU0	A0A087WQU0	Ras-specific guanine nucleotide-releasing factor RalGPS2	Ralgps2	37	SSSESLSEKGSELKKSFDAVVFDVLKVTPEE	21555000	0.41079	1	56.29	0.000314535	70.373	62.617	56.29	S	2	1	S(1)FDAVVFDVLK	S(56.29)FDAVVFDVLK	NA	NA	NA	0.920305	1.02438	1.06298	1.14117	1.00855	0.816566	1.28187	1.02394	0.793059	NA	NA	NA	NA	NA	NA	NA	NA	NA	NA	NA	NA
A0A087WQX3;Q8BG73	63;103	A0A087WQX3	A0A087WQX3	SH3 domain-binding glutamic acid-rich-like protein 2	Sh3bgrl2	63	SNTVFSFLGLKPRPASTAEP___________	0	-0.54311	0.978518	16.5849	0.00367623	95.531	95.531	75.189	S	1	1	PAS(0.979)T(0.021)AEP	PAS(16.58)T(-16.58)AEP	NA	NA	NA	NA	NA	NA	NA	NA	NA	NA	NA	NA	NA	NA	NA	NA	NA	NA	NA	NA	NA	NA	NA	NA
A0A087WRH8	117	A0A087WRH8	A0A087WRH8	Protein Gm5157	Gm5157	117	YASEGELQDRIIKVGSLEESKTRRLFAQIVH	475420000	0.053964	0.992805	21.3981	0.00813318	68.626	36.417	68.626	S	2	1	VGS(0.993)LEES(0.007)K	VGS(21.4)LEES(-21.4)K	1.02381	1.12078	1.08675	1.1304	1.07372	0.979818	1.12418	1.00925	0.907937	1.25376	1.03921	0.849567	NA	NA	NA	NA	NA	NA	NA	NA	NA	NA	NA	NA
A0A087WRM2;Q91VK4	39;39	A0A087WRM2	A0A087WRM2	Integral membrane protein 2C	Itm2c	39	SGPASASAPAAEILLTPAREERPPRHRSRKG	111190000	0.65898	0.999999	65.6327	5.5e-21	69.845	69.845	69.845	T	3	1	AAASGPASASAPAAEILLT(1)PAR	AAAS(-65.63)GPAS(-65.63)AS(-67.35)APAAEILLT(65.63)PAR	NA	NA	NA	NA	NA	NA	1.03035	1.24319	1.21857	NA	NA	NA	NA	NA	NA	NA	NA	NA	1.07727	1.27769	1.22526	0.997081	1.15663	1.17536
A0A087WRP9	132	A0A087WRP9	A0A087WRP9	Ankyrin-3 (Fragment)	Ank3	132	DFVEERLQFFQIGPQSPCERTDIRMAIVADH	9390200	0.37165	1	52.5198	0.000518753	89.468	70.532	52.52	S	2	1	LQFFQIGPQS(1)PCER	LQFFQIGPQS(52.52)PCER	NA	NA	NA	NA	NA	NA	NA	NA	NA	0.983618	1.07193	1.13484	NA	NA	NA	NA	NA	NA	NA	NA	NA	NA	NA	NA
A0A087WRT4;F2Z4A3	1196;4475	A0A087WRT4	A0A087WRT4	Protein Fat1 (Fragment)	Fat1	1196	QFESIHPPRDMPAAGSLGSSSRSRQRFNLNQ	29045000	0.031746	0.882837	12.5774	0.000147112	68.123	61.239	68.123	S	2	1	DMPAAGS(0.883)LGS(0.034)S(0.034)S(0.049)R	DMPAAGS(12.58)LGS(-14.12)S(-14.12)S(-12.58)R	NA	NA	NA	1.45755	1.22794	0.856938	NA	NA	NA	1.46442	1.21392	0.839154	NA	NA	NA	NA	NA	NA	NA	NA	NA	NA	NA	NA
A0A087WRZ5	280	A0A087WRZ5	A0A087WRZ5	TAR DNA-binding protein 43	Tardbp	280	NSNRQLERSGRFGGKSPFGRS__________	80920000	0.51954	1	42.2426	0.00303613	78.043	64.234	42.243	S	2	1	FGGKS(1)PFGR	FGGKS(42.24)PFGR	NA	NA	NA	NA	NA	NA	NA	NA	NA	NA	NA	NA	0.879155	0.866353	1.1164	NA	NA	NA	NA	NA	NA	NA	NA	NA
A0A087WRZ5;Q8R0B4;Q8BLD4;Q6VYI5;Q6VYI4;Q921F2;Q544R5;A0A087WR97;A0A087WSE4	92;92;92;92;92;92;92;92;92	A0A087WRZ5	A0A087WRZ5	TAR DNA-binding protein 43	Tardbp	92	YPKDNKRKMDETDASSAVKVKRAVQKTSDLI	167300000	0.45975	0.876231	8.50009	4.33e-128	149.32	123.21	149.32	S	2	1	MDETDAS(0.124)S(0.876)AVK	MDET(-63.77)DAS(-8.5)S(8.5)AVK	NA	NA	NA	NA	NA	NA	NA	NA	NA	NA	NA	NA	NA	NA	NA	NA	NA	NA	NA	NA	NA	0.54958	0.528696	1.23649
A0A087WRZ5;Q8R0B4;Q8BLD4;Q6VYI5;Q6VYI4;Q921F2;Q544R5;A0A087WSH7;A0A087WQA5;H3BJV1;A0A087WRP4;A0A087WS74	183;183;183;183;183;183;183;63;99;35;34;9	A0A087WRZ5;H3BJV1	A0A087WRZ5	TAR DNA-binding protein 43	Tardbp	183	IDGRWCDCKLPNSKQSPDEPLRSRKVFVGRC	748130000	-0.94856	1	73.8866	3.07e-135	179.09	170.06	73.887	S	2	1	QS(1)PDEPLR	QS(73.89)PDEPLR	1.08602	0.996536	0.927811	1.06122	0.992534	0.944764	1.08009	1.0084	0.946862	1.09363	1.05775	0.96845	0.899053	1.00511	1.06207	0.84919	0.940219	1.20038	0.851563	1.03551	1.25735	0.899014	1.04762	1.18675
A0A087WS20	7	A0A087WS20	A0A087WS20	DNA topoisomerase 2-binding protein 1 (Fragment)	Topbp1	7	_________QAPAVASPLAKPPVAPQPADKI	0	-0.61698	1	40.6756	0.00896559	40.676	18.347	40.676	S	2	1	QAPAVAS(1)PLAK	QAPAVAS(40.68)PLAK	NA	NA	NA	NA	NA	NA	NA	NA	NA	NA	NA	NA	NA	NA	NA	NA	NA	NA	NA	NA	NA	NA	NA	NA
A0A087WSC0;Q8CIW6	43;751	A0A087WSC0	A0A087WSC0	Solute carrier family 26 member 6 (Fragment)	Slc26a6	43	DAVTFALSHRKSVPKSPVLATKL________	33151000	-0.57605	0.985849	20.6247	0.00445611	47.774	37.974	47.774	S	2	1	S(0.009)VPKS(0.986)PVLAT(0.006)K	S(-20.62)VPKS(20.62)PVLAT(-22.45)K	NA	NA	NA	NA	NA	NA	NA	NA	NA	NA	NA	NA	NA	NA	NA	NA	NA	NA	NA	NA	NA	0.572901	0.800363	1.46303
A0A087WSE3;Q62407;E9QQ25	241;493;493	A0A087WSE3	A0A087WSE3	Striated muscle-specific serine/threonine-protein kinase (Fragment)	Speg	241	KAASLDERTRQRSATSDLELRFAQELGRIRR	89319000	0.027051	0.793943	5.90187	0.00786053	50.354	24.236	43.897	S	2	1	S(0.002)AT(0.204)S(0.794)DLELR	S(-25.84)AT(-5.9)S(5.9)DLELR	NA	NA	NA	NA	NA	NA	NA	NA	NA	NA	NA	NA	NA	NA	NA	NA	NA	NA	1.00748	1.10195	1.09211	1.00018	1.08988	1.03559
A0A087WSE3;Q62407;E9QQ25	1862;2114;2114	A0A087WSE3	A0A087WSE3	Striated muscle-specific serine/threonine-protein kinase (Fragment)	Speg	1862	SLGGRARDPRMARAASSEAAPHHQPPPESRG	73844000	-0.4727	0.952471	13.019	2.45e-12	74.364	74.364	74.364	S	3	1	AAS(0.952)S(0.048)EAAPHHQPPPESR	AAS(13.02)S(-13.02)EAAPHHQPPPES(-72.14)R	0.593892	0.59943	1.05666	0.584336	0.899592	1.5686	NA	NA	NA	NA	NA	NA	NA	NA	NA	NA	NA	NA	NA	NA	NA	NA	NA	NA
A0A087WSE3;Q62407;E9QQ25	2525;2777;2777	A0A087WSE3	A0A087WSE3	Striated muscle-specific serine/threonine-protein kinase (Fragment)	Speg	2525	FSNPSEKVFIRGTPDSPAQPAAAPRDAPVTS	169320000	-2.155	0.993756	22.0184	7.68e-05	66.022	60.806	56.436	S	2	1	GT(0.006)PDS(0.994)PAQPAAAPR	GT(-22.02)PDS(22.02)PAQPAAAPR	NA	NA	NA	NA	NA	NA	0.282138	0.270791	1.13365	NA	NA	NA	0.76572	0.842984	0.972557	NA	NA	NA	NA	NA	NA	NA	NA	NA
A0A087WSE3;Q62407;E9QQ25	2036;2288;2288	A0A087WSE3	A0A087WSE3	Striated muscle-specific serine/threonine-protein kinase (Fragment)	Speg	2036	PSEPKPHAAVFARVASPPPGVSEKRVPSART	0	-0.9456	0.999924	41.1761	0.00858069	48.467	25.581	48.467	S	2	1	VAS(1)PPPGVSEK	VAS(41.18)PPPGVS(-41.18)EK	NA	NA	NA	NA	NA	NA	NA	NA	NA	NA	NA	NA	NA	NA	NA	NA	NA	NA	NA	NA	NA	NA	NA	NA
A0A087WSE3;Q62407;E9QQ25	2595;2847;2847	A0A087WSE3	A0A087WSE3	Striated muscle-specific serine/threonine-protein kinase (Fragment)	Speg	2595	NQALSSLKAVGPPPATPPRKHRGLLATQQAE	1812700	1.3289	1	48.5269	0.0128642	48.527	31.613	48.527	T	2	1	AVGPPPAT(1)PPRK	AVGPPPAT(48.53)PPRK	NA	NA	NA	NA	NA	NA	NA	NA	NA	NA	NA	NA	NA	NA	NA	NA	NA	NA	NA	NA	NA	NA	NA	NA
A0A087WSE3;Q62407;E9QQ25	2199;2451;2451	A0A087WSE3	A0A087WSE3	Striated muscle-specific serine/threonine-protein kinase (Fragment)	Speg	2199	SGDGESSEGGSSARASPVLAVRRRLSSTLER	98059000	-0.19706	1	68.8469	0.00805776	68.847	35.102	68.847	S	2	1	AS(1)PVLAVR	AS(68.85)PVLAVR	NA	NA	NA	NA	NA	NA	0.722759	0.865631	1.22179	0.742168	0.857029	1.16318	NA	NA	NA	NA	NA	NA	NA	NA	NA	NA	NA	NA
A0A087WSE3;Q62407;E9QQ25;D3Z7T0	64;316;316;161	A0A087WSE3	A0A087WSE3	Striated muscle-specific serine/threonine-protein kinase (Fragment)	Speg	64	PALPPPSKSALLPPPSPRVGKRALPGPSTQP	37759000	0.51217	0.99995	43.0252	0.00907106	46.88	39.014	46.88	S	2	1	SALLPPPS(1)PR	S(-43.03)ALLPPPS(43.03)PR	NA	NA	NA	NA	NA	NA	NA	NA	NA	NA	NA	NA	NA	NA	NA	NA	NA	NA	NA	NA	NA	0.615115	0.845502	1.16773
A0A087WSE3;Q62407;E9QQ25;D3Z7T0	187;439;439;284	A0A087WSE3	A0A087WSE3	Striated muscle-specific serine/threonine-protein kinase (Fragment)	Speg	187	PPAPLRPWVPLRKARSLEQPKSEGGAAWGTP	346040000	-0.017064	1	50.786	0.0262874	50.786	25.863	50.786	S	2	1	ARS(1)LEQPK	ARS(50.79)LEQPK	0.873322	0.925966	1.03193	0.958296	0.974124	1.02221	1.0227	0.963336	0.916065	NA	NA	NA	NA	NA	NA	NA	NA	NA	NA	NA	NA	NA	NA	NA
A0A087WSG9;A0A087WPS5;A0A0R4J2B4;A0A087WQX1;Q6IQY5	23;23;23;23;23	A0A087WSG9	A0A087WSG9	Centrosomal protein of 70 kDa (Fragment)	Cep70	23	FLLPISTSDSTKEPLSPVASKAQDPSLLSNR	244550000	-0.035214	0.995403	23.3553	0.00563699	53.388	41.181	50.786	S	2	1	EPLS(0.995)PVAS(0.005)K	EPLS(23.36)PVAS(-23.36)K	NA	NA	NA	NA	NA	NA	0.983988	0.960656	0.968138	NA	NA	NA	0.970199	1.01801	1.17279	1.09945	1.02432	0.981235	0.912459	1.00674	1.12973	0.823533	0.901042	1.11277
A0A087WSH6;A0A087WRN5	113;236	A0A087WSH6	A0A087WSH6	Uncharacterized protein C11orf96 homolog	Gm13889	113	LSLQREPLGSCKLRNSLDSSDSDSAL_____	192130000	-2.1908	0.998469	28.1507	1.47e-176	172.56	152.47	172.56	S	2	1	LRNS(0.998)LDS(0.002)SDSDSAL	LRNS(28.15)LDS(-28.15)S(-56.56)DS(-101.01)DS(-149.71)AL	NA	NA	NA	0.901979	0.984987	1.08943	1.20807	1.12311	0.881267	NA	NA	NA	NA	NA	NA	NA	NA	NA	NA	NA	NA	NA	NA	NA
A0A087WSH6;A0A087WRN5;Q3UPL5	95;218;218	A0A087WSH6	A0A087WSH6	Uncharacterized protein C11orf96 homolog	Gm13889	95	AKKSFLQSLECLRRSTQSLSLQREPLGSCKL	181670000	1.1945	0.865494	8.08257	3.92e-10	115.57	89.456	75.102	T	2	1;2	S(0.136)T(0.865)QS(0.998)LS(0.001)LQR	S(-8.08)T(8.08)QS(28.94)LS(-33.11)LQR	NA	NA	NA	NA	NA	NA	NA	NA	NA	NA	NA	NA	0.80094	0.868279	1.05567	0.754849	0.93107	1.24407	NA	NA	NA	NA	NA	NA
A0A087WSH6;A0A087WRN5;Q3UPL5	56;179;179	A0A087WSH6	A0A087WSH6	Uncharacterized protein C11orf96 homolog	Gm13889	56	KGKGRLRRPRQSRFKTQPVTFDEIQEVEEEG	52845000	0.83952	0.963915	14.2671	2.11e-41	75.755	75.755	75.755	T	3	1	FKT(0.964)QPVT(0.036)FDEIQEVEEEGVSPMEEEK	FKT(14.27)QPVT(-14.27)FDEIQEVEEEGVS(-73.01)PMEEEK	NA	NA	NA	NA	NA	NA	NA	NA	NA	1.16896	1.24618	1.08127	NA	NA	NA	NA	NA	NA	NA	NA	NA	NA	NA	NA
A0A087WSH6;A0A087WRN5;Q3UPL5	94;217;217	A0A087WSH6	A0A087WSH6	Uncharacterized protein C11orf96 homolog	Gm13889	94	KAKKSFLQSLECLRRSTQSLSLQREPLGSCK	4786800000	-0.32331	0.980926	17.1119	4.36e-12	124.46	90.565	124.46	S	2	1;2	S(0.981)T(0.019)QSLSLQR	S(17.11)T(-17.11)QS(-83.69)LS(-109.82)LQR	0.799658	0.86119	1.06233	0.803069	0.861961	1.07456	0.684875	0.868011	1.28654	0.712659	0.912396	1.28372	0.80094	0.868279	1.05567	0.754849	0.93107	1.24407	0.715859	0.895529	1.26289	0.739491	0.94729	1.30054
A0A087WSH6;A0A087WRN5;Q3UPL5	97;220;220	A0A087WSH6	A0A087WSH6	Uncharacterized protein C11orf96 homolog	Gm13889	97	KSFLQSLECLRRSTQSLSLQREPLGSCKLRN	39485000	1.1945	0.998321	28.9433	0.00365321	75.102	52.217	75.102	S	2	2	S(0.136)T(0.865)QS(0.998)LS(0.001)LQR	S(-8.08)T(8.08)QS(28.94)LS(-33.11)LQR	NA	NA	NA	NA	NA	NA	NA	NA	NA	NA	NA	NA	1.28392	0.790681	0.683237	NA	NA	NA	NA	NA	NA	NA	NA	NA
A0A087WSH6;A0A087WRN5;Q3UPL5	87;210;210	A0A087WSH6	A0A087WSH6	Uncharacterized protein C11orf96 homolog	Gm13889	87	VSPMEEEKAKKSFLQSLECLRRSTQSLSLQR	1198600000	-1.2337	1	76.7439	6.93e-23	139.48	92.597	133.15	S	2	1	SFLQS(1)LECLR	S(-76.74)FLQS(76.74)LECLR	0.795224	0.827162	1.06511	0.799503	0.824492	1.05203	0.714244	0.868724	1.22636	0.718188	0.921146	1.30842	NA	NA	NA	NA	NA	NA	NA	NA	NA	0.408081	1.08982	1.8413
A0A087WSQ7;A0A087WSG5;P51949	51;51;51	A0A087WSQ7	A0A087WSQ7	CDK-activating kinase assembly factor MAT1	Mnat1	51	DLLFVRGAGNCPECGTPLRKSNFRVQLFEDP	51086000	-0.0065483	1	50.8308	0.00141595	65.175	47.418	50.831	T	2	1	GAGNCPECGT(1)PLRK	GAGNCPECGT(50.83)PLRK	1.13456	1.09195	0.967934	1.09454	1.17612	1.04676	NA	NA	NA	NA	NA	NA	NA	NA	NA	NA	NA	NA	NA	NA	NA	NA	NA	NA
A0A087WSS1;A0A087WRM8;Q148V7;G3X9J4;E9QM90	183;183;183;183;183	A0A087WSS1	A0A087WSS1	Protein 2310035C23Rik	2310035C23Rik	183	TTSGGGQLNRAGSISTLDSLDFARYSDDGNR	68125000	0.86205	0.992179	21.2259	5.24e-14	92.133	87.114	92.133	T	2	2	AGS(0.999)IS(0.008)T(0.992)LDSLDFAR	AGS(31.31)IS(-21.23)T(21.23)LDS(-34.6)LDFAR	1.37132	1.05688	0.816457	1.41581	1.12039	0.791954	2.01073	1.2996	0.670554	1.93602	1.26445	0.607068	NA	NA	NA	NA	NA	NA	NA	NA	NA	NA	NA	NA
A0A087WSS1;A0A087WRM8;Q148V7;G3X9J4;E9QM90	193;193;193;193;193	A0A087WSS1	A0A087WSS1	Protein 2310035C23Rik	2310035C23Rik	193	AGSISTLDSLDFARYSDDGNRETDERVAEHE	90314000	-0.44839	0.990861	22.2181	0.00134856	51.03	51.03	51.03	S	2	1	Y(0.003)S(0.991)DDGNRET(0.006)DER	Y(-24.92)S(22.22)DDGNRET(-22.22)DER	1.22166	1.04023	0.888327	1.25719	0.965638	0.793845	NA	NA	NA	NA	NA	NA	NA	NA	NA	NA	NA	NA	NA	NA	NA	NA	NA	NA
A0A087WSS1;A0A087WRM8;Q148V7;G3X9J4;E9QM90	180;180;180;180;180	A0A087WSS1	A0A087WSS1	Protein 2310035C23Rik	2310035C23Rik	180	EPSTTSGGGQLNRAGSISTLDSLDFARYSDD	784330000	-0.0013842	0.999913	40.7145	3.39e-92	157.58	145.16	157.58	S	2	1;2	AGS(1)ISTLDSLDFAR	AGS(40.71)IS(-40.71)T(-57.35)LDS(-121.13)LDFAR	1.35748	1.11471	0.810182	1.38724	1.14468	0.834571	1.73272	1.36951	0.779294	1.93602	1.26445	0.607068	1.43657	1.24805	0.945053	1.4145	1.05892	0.755884	1.59314	1.4505	0.954091	1.69703	1.48195	0.876116
A0A087WSS1;A0A087WRM8;Q148V7;G3X9J4;E9QM90	186;186;186;186;186	A0A087WSS1	A0A087WSS1	Protein 2310035C23Rik	2310035C23Rik	186	GGGQLNRAGSISTLDSLDFARYSDDGNRETD	22451000	-0.95412	0.999991	50.3699	1.25e-13	107.78	81.785	107.78	S	2	2	AGS(1)ISTLDS(1)LDFAR	AGS(40.36)IS(-40.36)T(-50.37)LDS(50.37)LDFAR	1.06723	0.992805	0.896013	NA	NA	NA	NA	NA	NA	NA	NA	NA	NA	NA	NA	NA	NA	NA	NA	NA	NA	NA	NA	NA
A0A087WST2;A0A0R4J2B6;Q8BX09	370;497;497	A0A087WST2	A0A087WST2	Retinoblastoma-binding protein 5	Rbbp5	370	KQAGRPKGSKGKEKDSPFKPKLYKGDRGLPL	8074200000	-1.3689	1	48.5132	8.22e-78	173.19	140.43	48.513	S	3	1	EKDS(1)PFKPK	EKDS(48.51)PFKPK	0.918785	0.957155	1.04368	0.859375	0.981126	1.16712	0.931068	0.840542	0.968543	0.975965	0.907935	0.876383	0.879599	1.05645	1.10669	0.901418	1.06935	1.17545	0.866264	0.945468	1.03938	0.922929	0.916617	0.987811
A0A0A0MQ88;Q8K4R4	276;299	A0A0A0MQ88	A0A0A0MQ88	Cytoplasmic phosphatidylinositol transfer protein 1	Pitpnc1	276	APEFLSIPKDRPRKKSAPETLTLPDPEKKAT	50795000	0.73222	0.999827	37.6305	6.24e-25	102.08	89.245	102.08	S	2	1	S(1)APETLTLPDPEKK	S(37.63)APET(-37.63)LT(-76.9)LPDPEKK	1.04533	0.676673	0.822908	1.07791	1.07663	0.924349	0.921508	1.03192	1.14342	NA	NA	NA	NA	NA	NA	NA	NA	NA	NA	NA	NA	NA	NA	NA
A0A0A0MQ99;V9GXX7	36;32	A0A0A0MQ99	A0A0A0MQ99	DNA repair protein SWI5 homolog	Swi5	36	RGESEFSRLYHGGYRSPQRPFPMIDENNDVS	677550000	0.098307	1	81.9432	3.96e-235	162.45	156.56	101.07	S	3	1	S(1)PQRPFPMIDENNDVSEEALSSDIKK	S(81.94)PQRPFPMIDENNDVS(-81.94)EEALS(-96.67)S(-98.44)DIKK	1.16438	1.0714	0.905874	1.05263	1.09706	1.03426	1.11612	1.03629	0.954657	1.08693	1.05112	0.953811	NA	NA	NA	NA	NA	NA	NA	NA	NA	NA	NA	NA
A0A0A0MQA6;E9QA63;B1ARU4;Q9QXZ0;E9PVY8	2;2;2;2;2	A0A0A0MQA6	A0A0A0MQA6	Microtubule-actin cross-linking factor 1	Macf1	2	______________MSSSDEETLSERSCRSE	0	0.93926	0.997894	27.7224	0.00160002	44.252	38.711	44.252	S	2	3	S(0.998)S(0.998)S(0.998)DEET(0.005)LS(0.001)ER	S(27.72)S(28.07)S(27.72)DEET(-27.72)LS(-36.34)ER	NA	NA	NA	NA	NA	NA	NA	NA	NA	NA	NA	NA	NA	NA	NA	NA	NA	NA	NA	NA	NA	NA	NA	NA
A0A0A0MQA6;E9QA63;B1ARU4;Q9QXZ0;E9PVY8	4;4;4;4;4	A0A0A0MQA6	A0A0A0MQA6	Microtubule-actin cross-linking factor 1	Macf1	4	____________MSSSDEETLSERSCRSERS	0	0.93926	0.997894	27.7224	0.00160002	44.252	38.711	44.252	S	2	3	S(0.998)S(0.998)S(0.998)DEET(0.005)LS(0.001)ER	S(27.72)S(28.07)S(27.72)DEET(-27.72)LS(-36.34)ER	NA	NA	NA	NA	NA	NA	NA	NA	NA	NA	NA	NA	NA	NA	NA	NA	NA	NA	NA	NA	NA	NA	NA	NA
A0A0A0MQA6;E9QA63;B1ARU4;Q9QXZ0;E9PVY8	3;3;3;3;3	A0A0A0MQA6	A0A0A0MQA6	Microtubule-actin cross-linking factor 1	Macf1	3	_____________MSSSDEETLSERSCRSER	0	0.93926	0.998034	28.0696	0.00160002	44.252	38.711	44.252	S	2	3	S(0.998)S(0.998)S(0.998)DEET(0.005)LS(0.001)ER	S(27.72)S(28.07)S(27.72)DEET(-27.72)LS(-36.34)ER	NA	NA	NA	NA	NA	NA	NA	NA	NA	NA	NA	NA	NA	NA	NA	NA	NA	NA	NA	NA	NA	NA	NA	NA
A0A0A0MQA6;E9QA63;B1ARU4;Q9QXZ0;E9PVY8	57;57;57;57;57	A0A0A0MQA6	A0A0A0MQA6	Microtubule-actin cross-linking factor 1	Macf1	57	TLPWNLPLHEQKKRKSQDSVLDPAERAVVRV	17826000	-0.061589	0.999751	36.0367	0.00425497	69.878	55.433	69.878	S	2	1	S(1)QDSVLDPAER	S(36.04)QDS(-36.04)VLDPAER	NA	NA	NA	NA	NA	NA	NA	NA	NA	NA	NA	NA	NA	NA	NA	NA	NA	NA	NA	NA	NA	NA	NA	NA
A0A0A0MQA6;E9QA63;B1ARU4;Q9QXZ0;E9PVY8;F7ACR9;E9QNP1;F6Q750;B1ARU1	3525;5548;5550;5551;5552;3540;3675;2636;4096	A0A0A0MQA6	A0A0A0MQA6	Microtubule-actin cross-linking factor 1	Macf1	3525	WLREAEEELAASGGQSPTGEQIPQFQQRQKE	5950200	-0.34158	0.889331	10.3214	8.72e-65	100.95	89.966	62.57	S	2	1	EAEEELAAS(0.083)GGQS(0.889)PT(0.028)GEQIPQFQQR	EAEEELAAS(-10.32)GGQS(10.32)PT(-15.01)GEQIPQFQQR	NA	NA	NA	NA	NA	NA	NA	NA	NA	NA	NA	NA	NA	NA	NA	NA	NA	NA	NA	NA	NA	NA	NA	NA
A0A0A0MQA6;E9QA63;B1ARU4;Q9QXZ0;E9PVY8;F7ACR9;E9QNP1;F6Q750;B1ARU1	2429;4452;4456;4458;4456;2335;2579;1540;2891	A0A0A0MQA6	A0A0A0MQA6	Microtubule-actin cross-linking factor 1	Macf1	2429	LESKEEVLKAMDATLSPTKTETVKAQAESNK	1715700000	0.10857	0.989099	19.9442	4.78e-17	129.76	111.14	124.12	S	2	1	AMDAT(0.001)LS(0.989)PT(0.01)K	AMDAT(-30.5)LS(19.94)PT(-19.94)K	1.00673	1.00443	0.999567	0.992609	0.99556	0.999571	1.00446	0.968154	0.976463	0.990375	0.9644	0.977368	0.980887	0.995902	1.02617	1.05507	0.989066	0.937801	1.05868	0.908806	0.859126	0.931837	0.907295	0.999107
A0A0A0MQA6;E9QA63;B1ARU4;Q9QXZ0;E9PVY8;F7ACR9;E9QNP1;F6Q750;B1ARU1	2454;4477;4481;4483;4481;2360;2604;1565;2916	A0A0A0MQA6	A0A0A0MQA6	Microtubule-actin cross-linking factor 1	Macf1	2454	QAESNKAFLAELEQNSPKIQKVKEALAGLLK	1030300000	0.27072	1	192.538	3.77e-232	202.92	187.65	192.54	S	2	1	AFLAELEQNS(1)PK	AFLAELEQNS(192.54)PK	0.997659	0.939649	0.942535	0.99964	0.928262	0.929815	1.01918	0.954426	0.928028	1.01935	0.949179	0.937366	NA	NA	NA	NA	NA	NA	NA	NA	NA	NA	NA	NA
A0A0A0MQA6;E9QA63;B1ARU4;Q9QXZ0;E9PVY8;F7ACR9;E9QNP1;F6Q750;B1ARU1;F6XCT0;F6SHS0	1860;3883;3887;3889;3887;1766;2010;992;2322;1818;2011	A0A0A0MQA6	A0A0A0MQA6	Microtubule-actin cross-linking factor 1	Macf1	1860	GSSPEALNSLLKRQGSFSEDVISHKGDLRFV	2526800000	0.24026	1	64.9607	2.68e-99	160.5	142	160.5	S	2	1	QGS(1)FSEDVISHK	QGS(64.96)FS(-64.96)EDVIS(-96.55)HK	NA	NA	NA	0.95257	0.842333	0.206574	1.07421	0.961597	0.917978	1.09626	0.933716	0.874909	0.998987	0.939171	0.894547	1.00381	0.928122	0.914668	1.02583	0.900972	0.911343	1.00192	0.983482	0.956901
A0A0A0MQA6;E9QA63;B1ARU4;Q9QXZ0;E9PVY8;F7ACR9;E9QNP1;F6Q750;B1ARU1;F6YKN8	4878;6901;6903;6904;6905;4893;5028;3989;5449;93	A0A0A0MQA6	A0A0A0MQA6	Microtubule-actin cross-linking factor 1	Macf1	4878	KQPDVDRVTKTYKRKSVEPTHAPFMEKSRSG	66023000	1.367	0.999329	31.7294	4.11e-05	73.802	62.047	66.674	S	2	1	S(0.999)VEPT(0.001)HAPFMEK	S(31.73)VEPT(-31.73)HAPFMEK	NA	NA	NA	NA	NA	NA	0.895068	1.07991	1.17741	0.848759	0.996865	1.15882	NA	NA	NA	NA	NA	NA	NA	NA	NA	NA	NA	NA
A0A0A0MQA6;E9QA63;B1ARU4;Q9QXZ0;E9PVY8;F7ACR9;E9QNP1;F6Q750;B1ARU1;F6YKN8;F6RL59;F6RCJ3	5219;7242;7244;7245;7246;5224;5369;4320;5786;435;240;343	A0A0A0MQA6	A0A0A0MQA6	Microtubule-actin cross-linking factor 1	Macf1	5219	SSGSKLKRPTPAFHSSRTSLAGDTSNSSSPA	717660000	-0.077702	0.828211	6.83162	5.05e-07	72.705	66.67	66.989	S	3	1	RPTPAFHS(0.172)S(0.828)R	RPT(-51.44)PAFHS(-6.83)S(6.83)R	1.17867	1.01997	0.861547	1.17191	1.00471	0.853239	0.991059	1.13625	1.13666	1.04946	1.13057	1.11231	1.22746	1.05038	0.875139	1.18182	1.03276	0.864917	0.984329	1.15435	1.16715	1.00214	1.13722	1.13074
A0A0A0MQA6;E9QA63;B1ARU4;Q9QXZ0;E9PVY8;F7ACR9;E9QNP1;F6Q750;B1ARU1;F6YKN8;F6RL59;F6RCJ3	5153;7176;7178;7179;7180;5158;5303;4254;5720;369;140;243	A0A0A0MQA6	A0A0A0MQA6	Microtubule-actin cross-linking factor 1	Macf1	5153	LREKFILPEGASQGMTPFRSRGRRSKPSSRA	23845000	0.044989	0.994599	22.6517	5.13e-24	97.384	97.384	97.384	T	2	1	FILPEGAS(0.005)QGMT(0.995)PFR	FILPEGAS(-22.65)QGMT(22.65)PFR	NA	NA	NA	NA	NA	NA	0.8271	1.03113	1.49753	0.825276	1.16178	1.40632	NA	NA	NA	NA	NA	NA	NA	NA	NA	NA	NA	NA
A0A0A0MQA6;E9QA63;B1ARU4;Q9QXZ0;E9PVY8;F7ACR9;E9QNP1;F6Q750;F6XCT0;F6SHS0	1367;1367;1367;1367;1367;1273;1518;499;1325;1518	A0A0A0MQA6	A0A0A0MQA6	Microtubule-actin cross-linking factor 1	Macf1	1367	LQLMTYKAFVESQQKSPGKRRRMISSSDAIT	5853200	0.71208	0.990047	19.9768	0.017536	51.591	39.428	51.591	S	2	1	AFVES(0.01)QQKS(0.99)PGK	AFVES(-19.98)QQKS(19.98)PGK	NA	NA	NA	NA	NA	NA	NA	NA	NA	NA	NA	NA	NA	NA	NA	NA	NA	NA	NA	NA	NA	NA	NA	NA
A0A0A0MQA6;E9QA63;B1ARU4;Q9QXZ0;E9PVY8;F7ACR9;E9QNP1;F6Q750;F6XCT0;F6SHS0	1376;1376;1376;1376;1376;1282;1527;508;1334;1527	A0A0A0MQA6	A0A0A0MQA6	Microtubule-actin cross-linking factor 1	Macf1	1376	VESQQKSPGKRRRMISSSDAITQEFMDLRTR	48954000	-0.49617	0.993393	21.9527	1.09e-53	113.54	113.54	113.54	S	2	1	MIS(0.993)S(0.006)SDAITQEFMDLR	MIS(21.95)S(-21.95)S(-35.64)DAIT(-83.37)QEFMDLR	1.10975	1.17562	1.18463	1.03175	0.923335	0.896383	NA	NA	NA	NA	NA	NA	NA	NA	NA	NA	NA	NA	NA	NA	NA	NA	NA	NA
A0A0A0MQA6;E9QA63;B1ARU4;Q9QXZ0;E9PVY8;F7ACR9;E9QNP1;F6XCT0;F6SHS0	280;280;280;280;280;186;431;238;431	A0A0A0MQA6	A0A0A0MQA6	Microtubule-actin cross-linking factor 1	Macf1	280	LGVTRLLDAEDVDVPSPDEKSVITYVSSIYD	137880000	-0.27402	1	154.554	2.06e-163	178.72	169.15	154.55	S	2	1	LLDAEDVDVPS(1)PDEK	LLDAEDVDVPS(154.55)PDEK	1.30302	1.16531	0.890017	1.35281	1.17693	0.881412	1.36644	1.25629	0.903063	1.41823	1.24025	0.885343	NA	NA	NA	NA	NA	NA	NA	NA	NA	NA	NA	NA
A0A0A0MQA9;A0A087WNK8;Q569N5;P63006	98;51;142;142	A0A0A0MQA9	A0A0A0MQA9	LIM/homeobox protein Lhx1 (Fragment)	Lhx1	98	ENSLHSATTGSDPSLSPDSQDPSQDDAKDS_	43596000	0.97499	0.855211	12.6015	4.63e-23	51.903	51.903	51.903	S	3	1	ENS(0.001)LHS(0.002)AT(0.015)T(0.015)GS(0.013)DPS(0.047)LS(0.855)PDS(0.042)QDPS(0.01)QDDAK	ENS(-28.84)LHS(-25.77)AT(-17.53)T(-17.53)GS(-18.14)DPS(-12.6)LS(12.6)PDS(-13.14)QDPS(-19.51)QDDAK	0.993248	1.35566	1.34785	1.09636	1.42723	1.32395	NA	NA	NA	NA	NA	NA	NA	NA	NA	NA	NA	NA	NA	NA	NA	NA	NA	NA
A0A0A0MQC2;B1AS67;Q66T02	228;247;260	A0A0A0MQC2	A0A0A0MQC2	Pleckstrin homology domain-containing family G member 5	Plekhg5	228	PPVSERVDPQSRRESSLDILAPGRRRKNMSE	2162300	0.039975	0.788375	5.71165	0.019645	43.68	30.89	43.68	S	2	1	ES(0.212)S(0.788)LDILAPGR	ES(-5.71)S(5.71)LDILAPGR	NA	NA	NA	NA	NA	NA	NA	NA	NA	NA	NA	NA	NA	NA	NA	NA	NA	NA	NA	NA	NA	NA	NA	NA
A0A0A0MQC2;B1AS67;Q66T02	930;949;962	A0A0A0MQC2	A0A0A0MQC2	Pleckstrin homology domain-containing family G member 5	Plekhg5	930	SGTPAARGVPPAPSRSLSELCLISVAPGVRT	38850000	1.4577	0.992202	21.0463	3.3e-66	127.32	116.95	127.32	S	2	1	S(0.992)LS(0.008)ELCLISVAPGVR	S(21.05)LS(-21.05)ELCLIS(-114.17)VAPGVR	1.05797	1.09681	1.2514	1.1808	1.36045	1.47634	1.36095	1.40291	1.08428	1.01424	1.07462	1.14117	NA	NA	NA	NA	NA	NA	NA	NA	NA	NA	NA	NA
A0A0A0MQC2;B1AS67;Q66T02	906;925;938	A0A0A0MQC2	A0A0A0MQC2	Pleckstrin homology domain-containing family G member 5	Plekhg5	906	PVQLLPRPPRLLKSKSEASLLQLLSGTPAAR	794600000	-0.75713	0.999378	32.0618	6.91e-118	145.54	145.54	106.39	S	2	1	S(0.999)EAS(0.001)LLQLLSGTPAAR	S(32.06)EAS(-32.06)LLQLLS(-99.25)GT(-104.39)PAAR	0.822873	1.1568	1.14672	0.750948	0.967099	1.19006	1.09016	1.29561	1.12554	NA	NA	NA	NA	NA	NA	NA	NA	NA	0.995691	0.973101	1.01392	1.06393	1.40667	1.18685
A0A0A0MQC2;B1AS67;Q66T02	932;951;964	A0A0A0MQC2	A0A0A0MQC2	Pleckstrin homology domain-containing family G member 5	Plekhg5	932	TPAARGVPPAPSRSLSELCLISVAPGVRTQR	261460000	-0.077925	0.999638	34.4136	2.86e-163	178.51	170.8	142.39	S	2	1	SLS(1)ELCLISVAPGVR	S(-34.41)LS(34.41)ELCLIS(-111.91)VAPGVR	1.0041	1.15121	1.04594	0.960423	1.00703	1.0298	0.927354	1.09396	1.17138	0.922187	1.02598	1.13411	NA	NA	NA	NA	NA	NA	NA	NA	NA	NA	NA	NA
A0A0A0MQC7;A2A5Y6	410;426	A0A0A0MQC7	A0A0A0MQC7	Microtubule-associated protein	Mapt	410	PLIKPSSPAVCPEPATSPKHVSSVTPRNGSP	1349300000	0.082566	0.801214	6.05362	1.47e-125	157.47	135.58	157.47	T	2	1	PSSPAVCPEPAT(0.801)S(0.199)PK	PS(-137.33)S(-123.2)PAVCPEPAT(6.05)S(-6.05)PK	NA	NA	NA	NA	NA	NA	NA	NA	NA	NA	NA	NA	1.05193	1.03893	0.984321	1.01425	1.00443	1.00305	1.1215	1.04537	0.925285	1.13883	1.03925	0.919398
A0A0A0MQC7;A2A5Y6;P10637	473;489;473	A0A0A0MQC7	A0A0A0MQC7	Microtubule-associated protein	Mapt	473	SNATRIPAKTTPSPKTPPGSGEPPKSGERSG	597810000	0.068873	0.999994	52.1449	0.00489242	66.267	49.493	63.091	T	2	1	T(1)PPGSGEPPK	T(52.14)PPGS(-52.14)GEPPK	NA	NA	NA	NA	NA	NA	NA	NA	NA	NA	NA	NA	1.33048	1.09998	0.862818	1.31393	1.18352	0.913235	NA	NA	NA	NA	NA	NA
A0A0A0MQC7;A2A5Y6;P10637;B1AQW2	695;711;695;352	A0A0A0MQC7;B1AQW2	A0A0A0MQC7	Microtubule-associated protein	Mapt	695	HGAEIVYKSPVVSGDTSPRHLSNVSSTGSID	13673000000	-0.019242	0.823803	6.676	4.01e-148	141.17	136.16	111.89	T	3	1;2;3	TDHGAEIVYKS(1)PVVS(0.996)GDT(0.824)S(0.18)PR	T(-80.3)DHGAEIVY(-39.66)KS(39.66)PVVS(22.86)GDT(6.68)S(-6.68)PR	1.26352	1.01064	0.79316	1.25359	0.98159	0.786427	1.47988	1.10192	0.726597	1.38817	1.15654	0.836704	1.50567	1.3407	0.869934	NA	NA	NA	1.64898	1.32895	0.815793	1.54515	1.18527	0.772353
A0A0A0MQC7;A2A5Y6;P10637;B1AQW2	487;503;487;144	A0A0A0MQC7;B1AQW2	A0A0A0MQC7	Microtubule-associated protein	Mapt	487	GAKSERGEPPKSGERSGYSSPGSPGTPGSRS;KTPPGSGEPPKSGERSGYSSPGSPGTPGSRS	39570000	0.50731	0.855961	10.4004	0.000396655	60.42	49.653	60.42	S	2	2	S(0.856)GY(0.128)S(0.175)S(0.779)PGS(0.058)PGT(0.003)PGSR	S(10.4)GY(-10.4)S(-7.9)S(7.9)PGS(-12.34)PGT(-26.2)PGS(-36.01)R	NA	NA	NA	NA	NA	NA	NA	NA	NA	NA	NA	NA	NA	NA	NA	NA	NA	NA	NA	NA	NA	NA	NA	NA
A0A0A0MQC7;A2A5Y6;P10637;B1AQW2	497;513;497;154	A0A0A0MQC7;B1AQW2	A0A0A0MQC7	Microtubule-associated protein	Mapt	497	KSGERSGYSSPGSPGTPGSRSRTPSLPTPPT	144350000	-0.10556	0.912911	11.7575	2.49e-14	84.03	84.03	58.107	T	2	2	SGYS(0.004)S(0.104)PGS(0.913)PGT(0.913)PGS(0.066)R	S(-36.06)GY(-47.55)S(-25.37)S(-10.5)PGS(10.5)PGT(11.76)PGS(-11.76)R	NA	NA	NA	NA	NA	NA	1.09186	0.953642	0.872006	1.0543	0.896962	0.857738	NA	NA	NA	NA	NA	NA	NA	NA	NA	NA	NA	NA
A0A0A0MQC7;A2A5Y6;P10637;B1AQW2	696;712;696;353	A0A0A0MQC7;B1AQW2	A0A0A0MQC7	Microtubule-associated protein	Mapt	696	GAEIVYKSPVVSGDTSPRHLSNVSSTGSIDM	34056000000	-0.59723	0.966389	14.587	5.62e-187	161.04	158.24	159.65	S	1	1;3	SPVVSGDT(0.034)S(0.966)PR	S(-112.92)PVVS(-55.35)GDT(-14.59)S(14.59)PR	1.35782	1.01826	0.740343	1.38341	0.997763	0.728789	1.68636	1.12821	0.696528	1.68119	1.12127	0.682399	1.30862	1.03226	0.80567	1.63015	1.39669	0.878158	1.53799	1.20156	0.780884	1.54515	1.18527	0.772353
A0A0A0MQC7;A2A5Y6;P10637;B1AQW2	490;506;490;147	A0A0A0MQC7;B1AQW2	A0A0A0MQC7	Microtubule-associated protein	Mapt	490	PGSGEPPKSGERSGYSSPGSPGTPGSRSRTP;SERGEPPKSGERSGYSSPGSPGTPGSRSRTP	97346000	-0.70953	0.967513	15.2182	1.16e-05	72.927	64.949	53.603	S	2	2;3	S(0.044)GY(0.005)S(0.968)S(0.984)PGS(0.992)PGT(0.008)PGS(0.001)R	S(-15.22)GY(-27.78)S(15.22)S(18.78)PGS(21.63)PGT(-21.63)PGS(-34.3)R	NA	NA	NA	1.36991	0.993821	0.735204	NA	NA	NA	NA	NA	NA	NA	NA	NA	NA	NA	NA	NA	NA	NA	NA	NA	NA
A0A0A0MQC7;A2A5Y6;P10637;B1AQW2	491;507;491;148	A0A0A0MQC7;B1AQW2	A0A0A0MQC7	Microtubule-associated protein	Mapt	491	ERGEPPKSGERSGYSSPGSPGTPGSRSRTPS;GSGEPPKSGERSGYSSPGSPGTPGSRSRTPS	2049200000	-0.70953	0.983655	18.7844	2.59e-42	113.63	108.42	53.603	S	2	1;2;3	S(0.044)GY(0.005)S(0.968)S(0.984)PGS(0.992)PGT(0.008)PGS(0.001)R	S(-15.22)GY(-27.78)S(15.22)S(18.78)PGS(21.63)PGT(-21.63)PGS(-34.3)R	NA	NA	NA	NA	NA	NA	1.90316	1.31959	0.697806	1.72352	1.23112	0.720282	1.27299	1.07869	0.857746	NA	NA	NA	2.04276	1.41066	0.711568	1.9839	1.38853	0.711244
A0A0A0MQC7;A2A5Y6;P10637;B1AQW2	554;570;554;211	A0A0A0MQC7;B1AQW2	A0A0A0MQC7	Microtubule-associated protein	Mapt	554	PVPMPDLKNVRSKIGSTENLKHQPGGGKVQI	9538300000	-0.35828	0.990091	19.9967	9.48e-15	143.4	65.864	96.342	S	2	1	IGS(0.99)T(0.01)ENLK	IGS(20)T(-20)ENLK	1.48453	1.32206	0.865112	1.44866	1.31165	0.880452	1.28399	1.13676	0.885071	1.2255	1.11085	0.911827	1.64341	1.3562	0.845621	1.69507	1.38236	0.831066	1.44668	1.19502	0.835149	1.36863	1.26091	0.849763
A0A0A0MQC7;A2A5Y6;P10637;B1AQW2	504;520;504;161	A0A0A0MQC7;B1AQW2	A0A0A0MQC7	Microtubule-associated protein	Mapt	504	YSSPGSPGTPGSRSRTPSLPTPPTREPKKVA	675650000	1.5013	0.994754	22.7793	2.38e-10	109.72	98.138	100.38	T	2	1;2	T(0.995)PS(0.005)LPTPPTR	T(22.78)PS(-22.78)LPT(-79.79)PPT(-89.43)R	1.26813	1.24293	0.982793	NA	NA	NA	0.82615	0.948197	1.14196	0.861638	0.911156	1.04192	NA	NA	NA	NA	NA	NA	0.903494	1.31003	1.43775	0.898557	1.28271	1.42667
A0A0A0MQC7;A2A5Y6;P10637;B1AQW2	509;525;509;166	A0A0A0MQC7;B1AQW2	A0A0A0MQC7	Microtubule-associated protein	Mapt	509	SPGTPGSRSRTPSLPTPPTREPKKVAVVRTP	475100000	-0.19279	0.996478	24.5346	2.38e-10	93.371	60.058	73.722	T	2	1;2	T(0.002)PS(0.998)LPT(0.996)PPT(0.004)R	T(-27.04)PS(27.04)LPT(24.53)PPT(-24.53)R	NA	NA	NA	NA	NA	NA	1.16785	1.02248	0.891972	1.16644	0.930538	0.81946	NA	NA	NA	NA	NA	NA	1.05951	0.97912	0.941548	1.0456	0.967187	0.928844
A0A0A0MQC7;A2A5Y6;P10637;B1AQW2	527;543;527;184	A0A0A0MQC7;B1AQW2	A0A0A0MQC7	Microtubule-associated protein	Mapt	527	TREPKKVAVVRTPPKSPSASKSRLQTAPVPM	39281000000	-0.44393	0.999485	32.9434	3.31e-48	115.39	92.809	104.84	S	2	1;2	VAVVRT(1)PPKS(0.999)PS(0.001)ASK	VAVVRT(49.63)PPKS(32.94)PS(-32.94)AS(-51.12)K	1.33115	1.18964	0.892057	1.29071	1.16256	0.921663	1.27724	1.08623	0.858089	1.24921	1.11823	0.864891	1.33731	1.2093	0.918736	1.34741	1.22827	0.884743	1.34422	1.13609	0.884994	1.2768	1.07019	0.880474
A0A0A0MQC7;A2A5Y6;P10637;B1AQW2	692;708;692;349	A0A0A0MQC7;B1AQW2	A0A0A0MQC7	Microtubule-associated protein	Mapt	692	KTDHGAEIVYKSPVVSGDTSPRHLSNVSSTG	17069000000	-1.8055	0.999708	34.7573	5.62e-187	161.04	158.24	126.74	S	2	1;2;3	TDHGAEIVYKS(1)PVVS(1)GDT(0.129)S(0.871)PR	T(-66.79)DHGAEIVY(-40.25)KS(40.25)PVVS(34.76)GDT(-8.31)S(8.31)PR	1.58221	1.32913	0.841795	1.25764	1.02169	0.804383	1.65059	1.27738	0.77261	1.64079	1.25905	0.790328	1.57454	1.21	0.746261	1.28741	1.02316	0.808437	1.42576	1.1861	0.866923	1.46355	1.14704	0.771297
A0A0A0MQC7;A2A5Y6;P10637;B1AQW2	494;510;494;151	A0A0A0MQC7;B1AQW2	A0A0A0MQC7	Microtubule-associated protein	Mapt	494	EPPKSGERSGYSSPGSPGTPGSRSRTPSLPT	3738100000	-0.61783	0.999826	38.023	1.29e-73	133.32	133.32	113.63	S	2	1;2;3	SGYS(0.047)S(0.953)PGS(1)PGTPGSR	S(-38.02)GY(-45.99)S(-13.05)S(13.05)PGS(38.02)PGT(-38.02)PGS(-49.93)R	1.25947	1.04441	0.831738	1.2582	1.04389	0.823309	1.4415	1.12178	0.780063	1.39244	1.08236	0.777226	NA	NA	NA	1.2673	1.02483	0.829778	1.63637	1.18311	0.737101	1.61334	1.22978	0.742937
A0A0A0MQC7;A2A5Y6;P10637;B1AQW2	506;522;506;163	A0A0A0MQC7;B1AQW2	A0A0A0MQC7	Microtubule-associated protein	Mapt	506	SPGSPGTPGSRSRTPSLPTPPTREPKKVAVV	1016200000	0.24903	0.999968	45.917	1.6e-28	143.31	133.16	123.28	S	2	1;2	TPS(1)LPTPPTR	T(-45.92)PS(45.92)LPT(-52.07)PPT(-73.05)R	NA	NA	NA	1.25786	0.952862	0.76001	1.23885	1.11239	0.904933	1.23144	1.19123	0.96956	NA	NA	NA	NA	NA	NA	1.21712	1.16671	0.963696	1.19858	1.14995	0.936075
A0A0A0MQC7;A2A5Y6;P10637;B1AQW2	688;704;688;345	A0A0A0MQC7;B1AQW2	A0A0A0MQC7	Microtubule-associated protein	Mapt	688	NAKAKTDHGAEIVYKSPVVSGDTSPRHLSNV	7677800000	0.56181	0.999995	52.8004	5.62e-187	161.04	158.24	149.58	S	2	1;2;3	TDHGAEIVYKS(1)PVVS(0.998)GDT(0.199)S(0.804)PR	T(-81.53)DHGAEIVY(-52.8)KS(52.8)PVVS(25.62)GDT(-6.11)S(6.11)PR	1.38111	1.16056	0.89929	1.06727	1.11321	1.04418	1.65059	1.27738	0.753933	1.72339	1.27545	0.76074	1.57454	1.21	0.746261	1.63015	1.39669	0.878158	1.64898	1.32895	0.815793	1.46355	1.14704	0.771297
A0A0A0MQC7;A2A5Y6;P10637;B1AQW2	648;664;648;305	A0A0A0MQC7;B1AQW2	A0A0A0MQC7	Microtubule-associated protein	Mapt	648	SEKLDFKDRVQSKIGSLDNITHVPGGGNKKI	586340000	-0.82852	1	83.7612	1.98e-119	154.75	139.12	154.75	S	2	1	IGS(1)LDNITHVPGGGNK	IGS(83.76)LDNIT(-83.76)HVPGGGNK	NA	NA	NA	1.59851	1.52299	0.941716	2.07896	1.60228	0.739226	NA	NA	NA	NA	NA	NA	1.81826	1.48255	0.872223	NA	NA	NA	NA	NA	NA
A0A0A0MQC7;A2A5Y6;P10637;B1AQW2	523;539;523;180	A0A0A0MQC7;B1AQW2	A0A0A0MQC7	Microtubule-associated protein	Mapt	523	PTPPTREPKKVAVVRTPPKSPSASKSRLQTA	40362000000	0.26159	1	125.818	3.31e-48	125.82	89.497	125.82	T	2	1;2	VAVVRT(1)PPK	VAVVRT(125.82)PPK	1.26723	1.16844	0.885184	1.29071	1.16256	0.921663	1.50671	1.15701	0.753798	1.63638	1.21444	0.737599	1.33731	1.2093	0.918736	1.34741	1.22827	0.884743	1.5869	1.21987	0.765572	1.5114	1.23299	0.743669
A0A0A0MQC7;A2A5Y6;P10637;B1AQW5;B1AQW2	468;484;468;114;107	A0A0A0MQC7;B1AQW2	A0A0A0MQC7	Microtubule-associated protein	Mapt	468	AQKGTSNATRIPAKTTPSPKTPPGSASKQPQ;AQKGTSNATRIPAKTTPSPKTPPGSGEPPKS	720010000	0.92665	0.857417	7.78902	1.6e-12	119.62	85.183	88.101	T	2	2	IPAKT(0.143)T(0.857)PS(1)PK	IPAKT(-7.79)T(7.79)PS(32.9)PK	NA	NA	NA	NA	NA	NA	1.13185	1.01742	0.910037	1.11088	1.00284	0.926299	1.31306	1.20977	1.0345	1.31998	1.33538	1.01718	1.21974	1.20523	0.955899	1.22333	1.2227	0.990204
A0A0A0MQC7;A2A5Y6;P10637;B1AQW5;B1AQW2	470;486;470;116;109	A0A0A0MQC7;B1AQW2	A0A0A0MQC7	Microtubule-associated protein	Mapt	470	KGTSNATRIPAKTTPSPKTPPGSASKQPQRK;KGTSNATRIPAKTTPSPKTPPGSGEPPKSGE	720010000	0.98417	0.999892	38.7103	1.6e-12	119.62	85.183	119.62	S	2	2	IPAKT(0.198)T(0.802)PS(1)PK	IPAKT(-6.09)T(6.09)PS(38.71)PK	NA	NA	NA	NA	NA	NA	1.13185	1.01742	0.910037	1.11088	1.00284	0.926299	1.31306	1.20977	1.0345	1.31998	1.33538	1.01718	1.21974	1.20523	0.955899	1.22333	1.2227	0.990204
A0A0A0MQD4;Q8K201;Q3U339	242;250;250	A0A0A0MQD4	A0A0A0MQD4	Protein 9530068E07Rik	9530068E07Rik	242	VEYHRLDQNVNEAMPSLKITNDYIF______	7367900	0.33421	1	73.2794	0.000250856	73.279	62.854	73.279	S	2	1	LDQNVNEAMPS(1)LK	LDQNVNEAMPS(73.28)LK	NA	NA	NA	NA	NA	NA	NA	NA	NA	NA	NA	NA	NA	NA	NA	NA	NA	NA	NA	NA	NA	NA	NA	NA
A0A0A0MQE4;A2AR50	298;298	A0A0A0MQE4	A0A0A0MQE4	Ras-specific guanine nucleotide-releasing factor RalGPS1	Ralgps1	298	SLRIEPGSSSPRLVSSKEDLAGPSAGSSSAR	441620000	-0.17621	0.775685	5.3907	2.8e-20	72.753	54.857	59.912	S	3	1	LVS(0.224)S(0.776)KEDLAGPSAGSSSAR	LVS(-5.39)S(5.39)KEDLAGPS(-38.56)AGS(-49.66)S(-52.48)S(-52.19)AR	0.964957	1.1403	1.16341	NA	NA	NA	1.01733	0.977904	0.989071	1.04046	0.995154	0.970941	NA	NA	NA	NA	NA	NA	1.10501	0.998733	0.931515	NA	NA	NA
A0A0A0MQK3;F6XZS9;Q9WTN3	91;62;115	A0A0A0MQK3	A0A0A0MQK3	Sterol regulatory element-binding protein 1 (Fragment)	Srebf1	91	SAPAALKMYPSVSPFSPGPGIKEEPVPLTIL	3304200	2.5259	0.895157	9.48649	0.00558867	40.432	33.274	40.432	S	2	1	MYPS(0.004)VS(0.101)PFS(0.895)PGPGIK	MY(-39.52)PS(-23.51)VS(-9.49)PFS(9.49)PGPGIK	NA	NA	NA	NA	NA	NA	NA	NA	NA	NA	NA	NA	NA	NA	NA	NA	NA	NA	NA	NA	NA	NA	NA	NA
A0A0A0MQK3;F6XZS9;Q9WTN3	422;388;446	A0A0A0MQK3	A0A0A0MQK3	Sterol regulatory element-binding protein 1 (Fragment)	Srebf1	422	SSPLSFGSRASSSGGSDSEPDSPAFEDSQVK	11438000	-1.9551	0.833529	11.6263	1.6e-05	49.087	44.607	49.087	S	2	2	AS(0.04)S(0.105)S(0.105)GGS(0.834)DS(0.909)EPDS(0.006)PAFEDSQVK	AS(-16.59)S(-11.63)S(-11.63)GGS(11.63)DS(15.26)EPDS(-23.73)PAFEDS(-39.76)QVK	NA	NA	NA	NA	NA	NA	NA	NA	NA	NA	NA	NA	NA	NA	NA	NA	NA	NA	NA	NA	NA	NA	NA	NA
A0A0A0MQK3;F6XZS9;Q9WTN3	424;390;448	A0A0A0MQK3	A0A0A0MQK3	Sterol regulatory element-binding protein 1 (Fragment)	Srebf1	424	PLSFGSRASSSGGSDSEPDSPAFEDSQVKAQ	11438000	-1.9551	0.909372	15.2628	1.6e-05	49.087	41.956	49.087	S	2	2	AS(0.04)S(0.105)S(0.105)GGS(0.834)DS(0.909)EPDS(0.006)PAFEDSQVK	AS(-16.59)S(-11.63)S(-11.63)GGS(11.63)DS(15.26)EPDS(-23.73)PAFEDS(-39.76)QVK	NA	NA	NA	NA	NA	NA	NA	NA	NA	NA	NA	NA	NA	NA	NA	NA	NA	NA	NA	NA	NA	NA	NA	NA
A0A0A0MQK3;F6XZS9;Q9WTN3	72;43;96	A0A0A0MQK3	A0A0A0MQK3	Sterol regulatory element-binding protein 1 (Fragment)	Srebf1	72	LEAFLGGPKVTPAPLSPPPSAPAALKMYPSV	4498300000	0.0003559	0.99984	38.0149	6.12e-60	115.42	104.69	91.64	S	2	1	VTPAPLS(1)PPPSAPAALK	VT(-56.99)PAPLS(38.01)PPPS(-38.01)APAALK	0.96435	1.1231	1.15743	0.972033	1.12717	1.15328	1.10023	1.07166	0.995203	NA	NA	NA	0.96075	1.10099	1.13613	0.995543	1.13184	1.12052	1.10336	1.07379	0.969622	1.12415	1.09528	0.987173
A0A0A0MQK3;F6XZS9;Q9WTN3	1012;978;1036	A0A0A0MQK3	A0A0A0MQK3	Sterol regulatory element-binding protein 1 (Fragment)	Srebf1	1012	RVFLHEATARLMAGASPARTHQLLDR_____	28023000	-0.96346	1	56.2048	0.00182884	67.385	47.395	56.205	S	2	1	LMAGAS(1)PAR	LMAGAS(56.2)PAR	NA	NA	NA	0.913431	1.15662	1.33532	0.905812	1.02289	1.1535	0.857005	1.02306	1.2099	NA	NA	NA	NA	NA	NA	NA	NA	NA	NA	NA	NA
A0A0A0MQL8;Q8R1N4	230;342	A0A0A0MQL8	A0A0A0MQL8	NudC domain-containing protein 3 (Fragment)	Nudcd3	230	LKVHEMLKKGWDAEGSPFRGQRFDPAMFNIS	41458000	-1.4407	1	44.9254	1.2e-08	80.312	68.357	44.925	S	2	1	KGWDAEGS(1)PFR	KGWDAEGS(44.93)PFR	NA	NA	NA	NA	NA	NA	0.948662	0.921368	0.977638	0.976282	0.882183	0.902649	NA	NA	NA	NA	NA	NA	NA	NA	NA	NA	NA	NA
A0A0A0MQN1;Q5RL79	102;124	A0A0A0MQN1	A0A0A0MQN1	Keratinocyte associated protein 2, isoform CRA	Krtcap2	102	NKISSTLYQATAPVLTPAKITGKGKKRN___	88980000	-0.10121	0.999657	34.6466	3.06e-38	101.75	101.75	88.872	T	2	1	ISSTLYQATAPVLT(1)PAK	IS(-81.18)S(-78.36)T(-80.96)LY(-65.24)QAT(-34.65)APVLT(34.65)PAK	NA	NA	NA	NA	NA	NA	NA	NA	NA	0.729854	1.00794	1.41079	NA	NA	NA	NA	NA	NA	NA	NA	NA	NA	NA	NA
A0A0A6YVP7;Q9QWV4;Q3V042;Q8JZS2	34;34;34;34	A0A0A6YVP7	A0A0A6YVP7	Myeloid leukemia factor 1	Mlf1	34	FLAHRESMRNMMRSFSEPLGRDLLSISDGRG	43245000	-0.0058567	0.994179	22.3247	0.0164458	48.284	12.743	44.318	S	2	1	S(0.006)FS(0.994)EPLGR	S(-22.32)FS(22.32)EPLGR	NA	NA	NA	1.24909	1.07465	0.897498	NA	NA	NA	NA	NA	NA	NA	NA	NA	NA	NA	NA	NA	NA	NA	1.57835	1.00236	0.663751
A0A0A6YVQ7;Q9CYJ6;Q9JLR1	52;342;408	A0A0A6YVQ7	A0A0A6YVQ7	Protein transport protein Sec61 subunit alpha isoform 2 (Fragment)	Sec61a2	52	QLKEQQMVMRGHRDTSMVHELNRYIPTAAAF	2987100	0.54473	0.988782	19.4517	0.00826617	59.116	52.43	46.88	S	2	1	DT(0.011)S(0.989)MVHELNR	DT(-19.45)S(19.45)MVHELNR	NA	NA	NA	NA	NA	NA	NA	NA	NA	NA	NA	NA	NA	NA	NA	NA	NA	NA	NA	NA	NA	NA	NA	NA
A0A0A6YVR9;V9GXE6;P09925	184;217;227	A0A0A6YVR9	A0A0A6YVR9	SURF1-like protein (Fragment)	Surf1	184	IVRLTENRKPFVPENSPERNHWYYRDLEAMA	44778000	-1.141	1	77.4314	0.00227927	79.337	57.965	77.431	S	2	1	KPFVPENS(1)PER	KPFVPENS(77.43)PER	NA	NA	NA	NA	NA	NA	NA	NA	NA	NA	NA	NA	NA	NA	NA	NA	NA	NA	NA	NA	NA	NA	NA	NA
A0A0A6YVU1;A2ATT5;Q9JKX6	10;10;10	A0A0A6YVU1	A0A0A6YVU1	ADP-sugar pyrophosphatase (Fragment)	Nudt5	10	______METRESTESSPGKHLVTSEELISEG	567510000	-0.14549	0.95523	13.4132	1.62e-20	84.605	77.982	53.567	S	2	1;2	ES(0.001)TES(0.044)S(0.955)PGK	ES(-29.84)T(-35.83)ES(-13.41)S(13.41)PGK	NA	NA	NA	NA	NA	NA	NA	NA	NA	NA	NA	NA	0.864732	0.942119	1.09946	0.900618	0.93794	1.04509	0.924209	0.93677	1.0305	0.756933	0.93186	1.19406
A0A0A6YVV3;Q9CQ79	136;221	A0A0A6YVV3	A0A0A6YVV3	Thioredoxin domain-containing protein 9	Txndc9	136	FTKLEKKTIRGKKYDSDSDDD__________	0	-1.2673	0.996246	24.2221	0.0268222	44.426	43.824	44.426	S	2	2	KY(0.008)DS(0.996)DS(0.996)DDD	KY(-24.22)DS(24.22)DS(24.22)DDD	NA	NA	NA	NA	NA	NA	NA	NA	NA	NA	NA	NA	NA	NA	NA	NA	NA	NA	NA	NA	NA	NA	NA	NA
A0A0A6YVV3;Q9CQ79	138;223	A0A0A6YVV3	A0A0A6YVV3	Thioredoxin domain-containing protein 9	Txndc9	138	KLEKKTIRGKKYDSDSDDD____________	0	-1.2673	0.996246	24.2221	0.0268222	44.426	43.824	44.426	S	2	2	KY(0.008)DS(0.996)DS(0.996)DDD	KY(-24.22)DS(24.22)DS(24.22)DDD	NA	NA	NA	NA	NA	NA	NA	NA	NA	NA	NA	NA	NA	NA	NA	NA	NA	NA	NA	NA	NA	NA	NA	NA
A0A0A6YVV4;A0A0A6YXJ3;Q3TRR0;A0A0A6YVR4	414;414;414;43	A0A0A6YVV4	A0A0A6YVV4	Microtubule-associated protein 9 (Fragment)	Map9	414	LGSLKVLDQKQPRKQSLEPDKADHIRAAVYQ	1733400000	-1.2069	1	53.5041	2.35e-21	113.38	65.095	53.504	S	3	1	KQS(1)LEPDKADHIR	KQS(53.5)LEPDKADHIR	0.903121	0.983177	1.04203	0.996029	1.47581	1.38408	0.811363	0.891433	1.06547	0.77409	0.82378	1.08895	1.07726	1.16754	1.03263	1.1373	1.213	1.04169	0.907083	0.916927	0.978046	1.05822	1.01603	0.932825
A0A0A6YVV4;A0A0A6YXJ3;Q3TRR0;A0A0R4J2D7	23;23;23;23	A0A0A6YVV4	A0A0A6YVV4	Microtubule-associated protein 9 (Fragment)	Map9	23	TTLAYTKSPKATKRTSFQDELIRAITARSAR	308040000	0.7369	0.992306	21.1051	1.45e-22	138.19	111.09	138.19	S	2	1	RT(0.008)S(0.992)FQDELIR	RT(-21.11)S(21.11)FQDELIR	1.06078	0.950239	0.885308	NA	NA	NA	1.171	1.05443	0.903031	1.19197	1.03651	0.871182	NA	NA	NA	NA	NA	NA	1.17192	1.10377	0.909963	1.17956	1.07716	0.900474
A0A0A6YVV4;A0A0A6YXJ3;Q3TRR0;A0A0R4J2D7	79;79;79;79	A0A0A6YVV4	A0A0A6YVV4	Microtubule-associated protein 9 (Fragment)	Map9	79	TDESLVRKKMNDFHISDDEEKNSPRLSFLKT	1228600000	-0.7724	1	51.5352	1.41e-78	128.05	123.74	51.535	S	2	1	MNDFHIS(1)DDEEK	MNDFHIS(51.54)DDEEK	1.28422	1.2405	0.939712	1.23739	1.14935	0.93216	1.54522	1.25324	0.806806	1.41933	1.31818	0.933826	NA	NA	NA	NA	NA	NA	1.38421	1.11745	0.88328	1.22229	1.23318	0.894424
A0A0A6YVY5;A0A0A6YW74;Q99P69	82;247;247	A0A0A6YVY5	A0A0A6YVY5	Kinetochore protein Nuf2 (Fragment)	Nuf2	82	SLKEVEDNLKSKIVDSPEKLKNYKDKMKGTV	1809200000	0.13452	1	117.029	2.94e-08	117.03	87.479	117.03	S	2	1	IVDS(1)PEKLK	IVDS(117.03)PEKLK	1.21457	1.09316	0.935879	NA	NA	NA	1.11911	1.06044	0.970601	1.12944	1.05732	0.927452	1.27277	1.12628	0.912942	1.44113	1.13007	0.820257	1.00726	1.05302	1.08824	0.945212	1.03667	1.09249
A0A0A6YW06;J3QNM3;E9QKQ9;Q03173;E9QLZ9	336;340;340;355;355	A0A0A6YW06	A0A0A6YW06	Protein enabled homolog	Enah	336	YATVPRPLNKNSRPSSPVNTPSSQPPAAKSC	141160000	0.78075	0.978777	16.6401	4.84e-33	75.436	75.436	73.928	S	2	1;2	PS(0.021)S(0.979)PVNTPSSQPPAAK	PS(-16.64)S(16.64)PVNT(-54.35)PS(-58.49)S(-58.49)QPPAAK	NA	NA	NA	NA	NA	NA	1.59873	1.09601	0.696809	1.53158	1.06864	0.687994	NA	NA	NA	NA	NA	NA	NA	NA	NA	NA	NA	NA
A0A0A6YW06;J3QNM3;E9QKQ9;Q03173;E9QLZ9;A0A0A6YXC8	723;727;727;740;742;462	A0A0A6YW06	A0A0A6YW06	Protein enabled homolog	Enah	723	TRKPWERTNTMNGSKSPVISRPKSTPSSQPS	1666500000	0.72923	0.999996	54.53	0.0193236	67.93	51.792	67.93	S	2	1	S(1)PVISRPK	S(54.53)PVIS(-54.53)RPK	NA	NA	NA	NA	NA	NA	NA	NA	NA	NA	NA	NA	0.963095	0.999765	1.05237	0.762643	0.83286	1.09775	NA	NA	NA	NA	NA	NA
A0A0A6YW06;J3QNM3;E9QKQ9;Q03173;E9QLZ9;A0A0A6YXC8;E9QKR1	704;708;708;721;723;443;460	A0A0A6YW06	A0A0A6YW06	Protein enabled homolog	Enah	704	NEDAEPITAKAPSTSTPEPTRKPWERTNTMN	1586600000	0.093453	0.987808	20.531	1.46e-107	132.97	117.03	116.9	T	2	1	APSTS(0.009)T(0.988)PEPT(0.003)R	APS(-51.57)T(-38.61)S(-20.53)T(20.53)PEPT(-24.75)R	0.908016	1.00407	1.12168	0.893721	1.00841	1.13096	NA	NA	NA	0.787879	0.922771	1.1935	0.964518	1.26731	1.31688	0.949063	1.30731	1.38618	0.792704	1.05276	1.36699	0.792135	1.02483	1.27254
A0A0A6YW28;P35123;A0A0A6YVY7;A0A0A6YWM7	633;680;680;208	A0A0A6YW28	A0A0A6YW28	Ubiquitin carboxyl-terminal hydrolase 4	Usp4	633	DHQEEGKEQLSEVEGSGEDDQGDDHSESAQK	110690000	1.3231	0.999951	45.223	1.99e-118	116.6	97.199	114.06	S	3	1	EQLSEVEGS(1)GEDDQGDDHSESAQK	EQLS(-45.22)EVEGS(45.22)GEDDQGDDHS(-48.29)ES(-53.53)AQK	NA	NA	NA	NA	NA	NA	NA	NA	NA	1.18289	1.17983	0.956812	NA	NA	NA	NA	NA	NA	NA	NA	NA	NA	NA	NA
A0A0A6YWC4;Q61115	1046;1183	A0A0A6YWC4	A0A0A6YWC4	Protein patched homolog 1	Ptch1	1046	PEVSPANGLNRLPTPSPEPPPSVVRFAVPPG	23010000	0.34461	0.968787	15.0271	0.00234098	42.059	33.493	42.059	S	2	1	LPT(0.03)PS(0.969)PEPPPS(0.001)VVR	LPT(-15.03)PS(15.03)PEPPPS(-31.01)VVR	0.958453	0.923429	0.982978	NA	NA	NA	NA	NA	NA	NA	NA	NA	NA	NA	NA	NA	NA	NA	NA	NA	NA	NA	NA	NA
A0A0A6YWF7;Q8C735;A0A0A6YVZ7	65;65;81	A0A0A6YWF7	A0A0A6YWF7	Protein lin-9 homolog	Lin9	65	AVEMPFRNSKRSRLFSDEDDRQINTKSPKRN	1924300000	1.1079	1	90.6642	3.17e-14	109.36	89.692	106.6	S	2	1	LFS(1)DEDDRQINTK	LFS(90.66)DEDDRQINT(-90.66)K	0.915533	0.872196	0.959928	0.903408	0.850924	0.955374	1.20655	1.02964	0.850699	1.19215	1.02789	0.860873	1.00642	0.912926	0.902809	1.0349	0.885899	0.839681	1.44862	1.05512	0.708098	1.45981	1.05612	0.743314
A0A0A6YWF7;Q8C735;A0A0A6YVZ7;A0A0A6YWD3	96;96;112;72	A0A0A6YWF7	A0A0A6YWF7	Protein lin-9 homolog	Lin9	96	QRVAMIPQKFTATMSTPDKKASQKIGFRLRN	1167600000	0.12255	0.942149	14.2153	1.72e-54	157.2	148.71	88.092	T	2	1	FTAT(0.022)MS(0.036)T(0.942)PDKK	FT(-60.42)AT(-16.29)MS(-14.22)T(14.22)PDKK	1.05474	1.14545	1.08057	1.06208	1.15048	1.09078	1.03142	1.0346	1.01233	1.01904	1.02986	1.0156	1.1009	1.1148	0.971597	1.1593	1.22263	1.05169	1.03439	1.02438	0.996316	1.04675	1.03915	1.00539
A0A0A6YWF7;Q8C735;A0A0A6YVZ7;A0A0A6YWD3	178;178;194;154	A0A0A6YWF7	A0A0A6YWF7	Protein lin-9 homolog	Lin9	178	WGKIRRLMGKPRRCSSAFFEEERSALKQKRQ	58021000	-0.11212	0.996116	24.0905	0.000140277	90.861	75.427	74.987	S	2	1	CS(0.004)S(0.996)AFFEEER	CS(-24.09)S(24.09)AFFEEER	1.03241	0.957341	0.9193	NA	NA	NA	0.894725	1.07896	1.21721	0.810783	1.04635	1.27126	NA	NA	NA	NA	NA	NA	NA	NA	NA	NA	NA	NA
A0A0A6YWG8;Q9Z2N8;Q505L1;D3YVN1	237;233;233;181	A0A0A6YWG8	A0A0A6YWG8	Actin-like protein 6A (Fragment)	Actl6a	237	IPPYMIASKEAVREGSPANWKRKE_______	7427500000	-1.2542	1	171.33	4.2e-40	171.33	105.26	171.33	S	1	1	EGS(1)PANWK	EGS(171.33)PANWK	0.933594	0.902377	0.970088	0.913319	0.876278	0.981409	0.977137	0.900798	0.937663	0.974655	0.889337	0.923424	0.873919	0.910319	1.03131	0.90447	0.917187	0.995425	1.01634	0.949255	0.939009	0.946042	0.979102	0.984853
A0A0A6YWG8;Q9Z2N8;Q505L1;D3YVN1;A0A0A6YWR1	90;86;86;34;29	A0A0A6YWG8	A0A0A6YWG8	Actin-like protein 6A (Fragment)	Actl6a	90	DTNALRVPRENMEAISPLKNGMVEDWDSFQA	88496000	0.65062	1	80.9595	1.9e-06	80.96	70.013	80.96	S	2	1	ENMEAIS(1)PLK	ENMEAIS(80.96)PLK	0.789665	0.887837	1.11498	0.703439	0.86836	1.20638	0.789036	0.82556	1.15184	0.698235	0.831604	1.16277	NA	NA	NA	NA	NA	NA	NA	NA	NA	NA	NA	NA
A0A0A6YWH4;A0A0A6YWF5;A0A0A6YX60;Q9DCP2	53;53;53;53	A0A0A6YWH4	A0A0A6YWH4	Sodium-coupled neutral amino acid transporter 3 (Fragment)	Slc38a3	53	TQHCGEGKGFLQKSPSKEPHFTDFEGKTSFG	191330000	0.35059	0.821487	6.63671	9.71e-05	56.424	52.562	43.794	S	3	1	S(0.178)PS(0.821)KEPHFTDFEGK	S(-6.64)PS(6.64)KEPHFT(-34.32)DFEGK	NA	NA	NA	NA	NA	NA	NA	NA	NA	NA	NA	NA	0.887408	1.00438	1.20326	NA	NA	NA	0.970404	0.995018	1.03465	0.967882	1.00299	1.05028
A0A0A6YWH4;A0A0A6YWF5;A0A0A6YX60;Q9DCP2	51;51;51;51	A0A0A6YWH4	A0A0A6YWH4	Sodium-coupled neutral amino acid transporter 3 (Fragment)	Slc38a3	51	EDTQHCGEGKGFLQKSPSKEPHFTDFEGKTS	152900000	0.55658	0.847069	7.43936	2.2e-05	66.261	66.261	45.138	S	2	1	S(0.847)PS(0.153)KEPHFTDFEGK	S(7.44)PS(-7.44)KEPHFT(-36.72)DFEGK	0.809988	0.869949	1.07438	0.80632	0.915741	1.1477	NA	NA	NA	NA	NA	NA	0.887408	1.00438	1.20326	NA	NA	NA	NA	NA	NA	NA	NA	NA
A0A0A6YWH9;A0A0A6YY23;A0A0A6YXK4;Q99KZ6	16;60;24;60	A0A0A6YWH9	A0A0A6YWH9	Zinc finger protein 639 (Fragment)	Zfp639	16	MRQPDLKYFDNKDDDSDPETANDLPKFADGT	47091000	1.5519	0.999898	39.9262	5.74e-110	149.99	140.61	149.99	S	2	1	YFDNKDDDS(1)DPETANDLPK	Y(-116.28)FDNKDDDS(39.93)DPET(-39.93)ANDLPK	NA	NA	NA	NA	NA	NA	1.24725	1.37257	1.106	NA	NA	NA	NA	NA	NA	NA	NA	NA	NA	NA	NA	NA	NA	NA
A0A0A6YWH9;A0A0A6YY23;A0A0A6YXK4;Q99KZ6	44;88;52;88	A0A0A6YWH9	A0A0A6YWH9	Zinc finger protein 639 (Fragment)	Zfp639	44	DGTKARNRNQSYLVPSPVLRILDHTVFSTEK	43277000	1.3881	0.999944	42.7972	0.000150321	76.82	69.14	71.08	S	2	1	NQSYLVPS(1)PVLR	NQS(-42.8)Y(-54.73)LVPS(42.8)PVLR	NA	NA	NA	NA	NA	NA	0.611555	0.661639	1.03979	0.691189	0.72486	1.01188	NA	NA	NA	NA	NA	NA	NA	NA	NA	1.01523	1.00557	1.01291
A0A0A6YWP6;A0A0A6YX18;Q8BVE3	441;465;483	A0A0A6YWP6	A0A0A6YWP6	V-type proton ATPase subunit H	Atp6v1h	441	GKQLQSEQPQTAAARS_______________	10258000	1.1231	0.979449	17.196	0.00734475	43.794	22.399	41.621	S	2	1	QLQS(0.002)EQPQT(0.019)AAARS(0.979)	QLQS(-27.19)EQPQT(-17.2)AAARS(17.2)	NA	NA	NA	NA	NA	NA	NA	NA	NA	NA	NA	NA	NA	NA	NA	NA	NA	NA	NA	NA	NA	NA	NA	NA
A0A0A6YWR5;P53776	191;252	A0A0A6YWR5	A0A0A6YWR5	LIM/homeobox protein Lhx4 (Fragment)	Lhx4	191	GSKQEKESSAEDCGVSDSELSFRGEQGWRGE	13096000	-0.54413	0.889467	10.5431	1.04e-07	69.088	62.812	50.202	S	2	1	ES(0.015)S(0.015)AEDCGVS(0.889)DS(0.078)ELS(0.003)FR	ES(-17.85)S(-17.85)AEDCGVS(10.54)DS(-10.54)ELS(-24.94)FR	NA	NA	NA	NA	NA	NA	NA	NA	NA	NA	NA	NA	NA	NA	NA	NA	NA	NA	NA	NA	NA	NA	NA	NA
A0A0A6YWS6;A0A0R4J114;Q8BTT6	221;221;225	A0A0A6YWS6	A0A0A6YWS6	Digestive organ expansion factor homolog	Diexf	221	VNKELKEKEIQAAASSPPATQQLKWPVLGHL	33042000	0.53541	0.947919	15.6112	1.42e-52	130.73	94.704	128.66	S	2	1	EIQAAAS(0.026)S(0.948)PPAT(0.026)QQLK	EIQAAAS(-15.61)S(15.61)PPAT(-15.61)QQLK	NA	NA	NA	NA	NA	NA	NA	NA	NA	NA	NA	NA	NA	NA	NA	NA	NA	NA	NA	NA	NA	NA	NA	NA
A0A0A6YWT1;A2AQ43;A2AQ44;A2AQ42;A2AQ45;A2AQ41;Q80TY0	42;299;299;299;299;299;299	A0A0A6YWT1	A0A0A6YWT1	Formin-binding protein 1 (Fragment)	Fnbp1	42	FEDYTQPMKRTVSDNSLSSSKEGKPELRFGG	138580000	0.59368	0.994938	23.9922	9.01e-07	88.319	83.775	88.319	S	2	2	TVS(1)DNS(0.995)LS(0.004)S(0.001)SK	T(-36.78)VS(36.78)DNS(23.99)LS(-23.99)S(-30.53)S(-36.78)K	0.890596	0.820906	0.770409	NA	NA	NA	1.29554	1.14415	0.928839	NA	NA	NA	NA	NA	NA	NA	NA	NA	NA	NA	NA	NA	NA	NA
A0A0A6YWT1;A2AQ43;A2AQ44;A2AQ42;A2AQ45;A2AQ41;Q80TY0	39;296;296;296;296;296;296	A0A0A6YWT1	A0A0A6YWT1	Formin-binding protein 1 (Fragment)	Fnbp1	39	DIEFEDYTQPMKRTVSDNSLSSSKEGKPELR	276650000	2.8936	0.99993	43.3183	5.22e-07	108.36	70.362	108.36	S	2	1;2	TVS(1)DNSLSSSK	T(-43.32)VS(43.32)DNS(-46.28)LS(-72.59)S(-76.69)S(-82.13)K	0.890596	0.820906	0.770409	NA	NA	NA	1.29554	1.14415	0.928839	NA	NA	NA	NA	NA	NA	NA	NA	NA	NA	NA	NA	NA	NA	NA
A0A0A6YWT1;A2AQ43;A2AQ44;A2AQ42;A2AQ45;A2AQ41;Q80TY0;F6VVN1	257;430;435;462;467;491;496;264	A0A0A6YWT1	A0A0A6YWT1	Formin-binding protein 1 (Fragment)	Fnbp1	257	VEGRLPARSEQARRQSGLYDGQTHQTVTNCA	94015000	0.29644	0.999378	32.06	1.77e-44	117.66	105.21	117.66	S	3	1	RQS(0.999)GLYDGQT(0.001)HQTVTNCAQDR	RQS(32.06)GLY(-64.27)DGQT(-32.06)HQT(-74.45)VT(-90.43)NCAQDR	NA	NA	NA	NA	NA	NA	NA	NA	NA	NA	NA	NA	NA	NA	NA	NA	NA	NA	NA	NA	NA	NA	NA	NA
A0A0A6YWV7;Q9D8U0	32;32	A0A0A6YWV7	A0A0A6YWV7	Protein Ifrd2	Ifrd2	32	RGGGARSSTQADSGSSEDEAASEARSTTSDC	0	0.38756	0.996367	25.6222	2.99e-11	60.382	53.766	60.382	S	2	3	S(0.001)S(0.001)T(0.003)QADS(0.997)GS(0.997)S(0.996)EDEAAS(0.004)EAR	S(-34.25)S(-33.94)T(-28.97)QADS(28.97)GS(29.49)S(25.62)EDEAAS(-25.62)EAR	NA	NA	NA	NA	NA	NA	NA	NA	NA	NA	NA	NA	NA	NA	NA	NA	NA	NA	NA	NA	NA	NA	NA	NA
A0A0A6YWV7;Q9D8U0	29;29	A0A0A6YWV7	A0A0A6YWV7	Protein Ifrd2	Ifrd2	29	GQRRGGGARSSTQADSGSSEDEAASEARSTT	0	0.38756	0.997334	28.9717	2.99e-11	60.382	53.766	60.382	S	2	3	S(0.001)S(0.001)T(0.003)QADS(0.997)GS(0.997)S(0.996)EDEAAS(0.004)EAR	S(-34.25)S(-33.94)T(-28.97)QADS(28.97)GS(29.49)S(25.62)EDEAAS(-25.62)EAR	NA	NA	NA	NA	NA	NA	NA	NA	NA	NA	NA	NA	NA	NA	NA	NA	NA	NA	NA	NA	NA	NA	NA	NA
A0A0A6YWV7;Q9D8U0	31;31	A0A0A6YWV7	A0A0A6YWV7	Protein Ifrd2	Ifrd2	31	RRGGGARSSTQADSGSSEDEAASEARSTTSD	0	0.38756	0.997463	29.4872	2.99e-11	60.382	53.766	60.382	S	2	3	S(0.001)S(0.001)T(0.003)QADS(0.997)GS(0.997)S(0.996)EDEAAS(0.004)EAR	S(-34.25)S(-33.94)T(-28.97)QADS(28.97)GS(29.49)S(25.62)EDEAAS(-25.62)EAR	NA	NA	NA	NA	NA	NA	NA	NA	NA	NA	NA	NA	NA	NA	NA	NA	NA	NA	NA	NA	NA	NA	NA	NA
A0A0A6YWY0;A6H6A9	119;119	A0A0A6YWY0	A0A0A6YWY0	Rab GTPase-activating protein 1-like (Fragment)	Rabgap1l	119	ILDPSNTEISTPRPSSPSRFPEEDSVLFNKL	545750000	0.38491	0.999845	38.6708	0	207.1	207.1	195.18	S	3	1	PSS(1)PSRFPEEDSVLFNK	PS(-38.67)S(38.67)PS(-47.17)RFPEEDS(-136.62)VLFNK	0.881132	1.02585	1.14435	0.891843	1.03778	1.16216	0.897008	0.991718	1.10444	0.903309	0.981715	1.11646	NA	NA	NA	0.840882	0.975876	1.16401	0.952101	1.07019	1.10538	NA	NA	NA
A0A0A6YX02;Q9CQ22	28;28	A0A0A6YX02	A0A0A6YX02	Ragulator complex protein LAMTOR1	Lamtor1	28	DQDREERKLLLDPSSTPTKALNGAEPNYHSL	50310000000	-1.0149	0.867423	10.0585	9.32e-160	186.77	158.49	152.16	T	2	1	LLLDPSS(0.047)T(0.867)PT(0.086)K	LLLDPS(-35.13)S(-12.69)T(10.06)PT(-10.06)K	1.03527	1.05245	1.02654	1.01756	1.04699	1.03167	0.832946	1.03264	1.23738	0.938238	1.03784	1.10868	1.0419	1.10207	1.04111	1.05126	1.06936	1.02674	0.958474	1.05956	1.11698	0.97632	1.08737	1.10785
A0A0A6YX02;Q9CQ22	56;56	A0A0A6YX02	A0A0A6YX02	Ragulator complex protein LAMTOR1	Lamtor1	56	HSLPSARTDEQALLSSILAKTASNIIDVSAA	290340000	0.25569	0.939849	11.9382	5.72e-117	169.02	159.48	149.99	S	2	1	TDEQALLS(0.06)S(0.94)ILAK	T(-137.58)DEQALLS(-11.94)S(11.94)ILAK	1.00683	0.969402	0.965863	0.991315	1.10877	1.12229	0.813055	0.965574	1.17751	NA	NA	NA	NA	NA	NA	NA	NA	NA	0.754656	0.960717	1.28797	0.805345	1.04255	1.23743
A0A0A6YX73;P12367;Q8K1M3	371;392;393	A0A0A6YX73	A0A0A6YX73	cAMP-dependent protein kinase type II-alpha regulatory subunit	Prkar2a	371	RNISHYEEQLVKMFGSNLDLMDPGQ______	0	-2.7644	1	49.1875	0.00561548	49.188	42.489	49.188	S	2	1	MFGS(1)NLDLMDPGQ	MFGS(49.19)NLDLMDPGQ	NA	NA	NA	NA	NA	NA	NA	NA	NA	NA	NA	NA	NA	NA	NA	NA	NA	NA	NA	NA	NA	NA	NA	NA
A0A0A6YX73;P12367;Q8K1M3	97;96;97	A0A0A6YX73	A0A0A6YX73	cAMP-dependent protein kinase type II-alpha regulatory subunit	Prkar2a	97	ADLEVPVPSKFTRRVSVCAETFNPDEEEEDN	2632400000	0.6073	1	95.2763	0	265.38	265.38	265.38	S	2	1	RVS(1)VCAETFNPDEEEEDNDPR	RVS(95.28)VCAET(-95.28)FNPDEEEEDNDPR	1.09324	0.932234	0.888873	1.08143	0.993067	0.929453	1.07003	1.0845	1.02065	NA	NA	NA	NA	NA	NA	NA	NA	NA	NA	NA	NA	NA	NA	NA
A0A0A6YXG0;Q9JKK1	2;2	A0A0A6YXG0	A0A0A6YXG0	Syntaxin-6	Stx6	2	______________MSMEDPFFVVKGEVQKA	273290000	0.081559	1	41.2419	8.27e-05	86.911	86.911	41.242	S	2	1	S(1)MEDPFFVVK	S(41.24)MEDPFFVVK	0.838088	1.03608	1.29066	0.755178	1.03422	1.35526	2.05943	1.10774	0.537992	1.75469	1.05745	0.537136	NA	NA	NA	NA	NA	NA	2.20168	1.10793	0.548959	NA	NA	NA
A0A0A6YXG9;A0A0B4J1E5;Q99PM9;Q543C2	187;243;254;254	A0A0A6YXG9	A0A0A6YXG9	Uridine-cytidine kinase 2 (Fragment)	Uck2	187	NGYLNGYTPSRKRQASESSSRPH________	10425000000	-1.6678	0.999798	40.6552	7.47e-16	127.78	127.78	87.641	S	2	1	QAS(1)ESSSRPH	QAS(40.66)ES(-40.66)S(-40.66)S(-45.22)RPH	0.136592	0.143317	1.04121	NA	NA	NA	0.563505	0.679145	1.23894	0.644677	0.800294	1.19235	0.97474	1.0205	1.0129	1.11622	0.950343	0.947076	0.819514	1.08107	1.33124	0.868556	1.10217	1.21486
A0A0A6YXW4;Q9D7N6	96;96	A0A0A6YXW4	A0A0A6YXW4	39S ribosomal protein L30, mitochondrial (Fragment)	Mrpl30	96	WEKDTIKMLGLQKAHSPQIHKNIPSVNAKLK	223270000	0.92176	1	52.4897	0.00250442	76.282	27.998	52.49	S	2	1	AHS(1)PQIHK	AHS(52.49)PQIHK	NA	NA	NA	NA	NA	NA	NA	NA	NA	NA	NA	NA	1.02582	1.13358	1.14708	NA	NA	NA	1.06683	1.20321	1.18116	1.18569	1.21358	1.09155
A0A0A6YXX3;A0A0A6YXL6;E9Q3Y4	1115;1115;1115	A0A0A6YXX3	A0A0A6YXX3	Lipopolysaccharide-responsive and beige-like anchor protein	Lrba	1115	EEEEDDDYVELKVEGSPTEEAGLPTELQGEG	28246000	0.5425	0.772329	5.31078	5.82e-31	58.434	58.434	58.434	S	3	1	VEGS(0.772)PT(0.227)EEAGLPTELQGEGLSVAASEGR	VEGS(5.31)PT(-5.31)EEAGLPT(-34.11)ELQGEGLS(-52.77)VAAS(-58.05)EGR	NA	NA	NA	1.1655	1.18064	0.881743	1.07421	1.1018	1.00325	NA	NA	NA	NA	NA	NA	NA	NA	NA	NA	NA	NA	NA	NA	NA
A0A0A6YXX3;A0A0A6YXL6;E9Q3Y4;Q9ESE1	1248;1248;1248;1248	A0A0A6YXX3	A0A0A6YXX3	Lipopolysaccharide-responsive and beige-like anchor protein	Lrba	1248	TSEQKITKLDVSSVASDTERFELKASTSTEA	4443900	2.851	0.907354	11.3971	2.16e-05	64.565	54.91	64.565	S	2	1	LDVS(0.001)S(0.026)VAS(0.907)DT(0.066)ER	LDVS(-32.04)S(-15.38)VAS(11.4)DT(-11.4)ER	NA	NA	NA	NA	NA	NA	NA	NA	NA	NA	NA	NA	NA	NA	NA	NA	NA	NA	NA	NA	NA	NA	NA	NA
A0A0A6YXX3;A0A0A6YXL6;E9Q3Y4;Q9ESE1	982;982;982;982	A0A0A6YXX3	A0A0A6YXX3	Lipopolysaccharide-responsive and beige-like anchor protein	Lrba	982	VSVGSQHEDRKDSPISPHFTRNSDENSSIGR	52528000	-0.16028	0.996236	25.1394	0.00137177	64.104	56.974	57.434	S	2	1	DS(0.001)PIS(0.996)PHFT(0.003)R	DS(-31.45)PIS(25.14)PHFT(-25.14)R	NA	NA	NA	1.08578	1.07751	1.0386	0.962143	0.992616	1.05362	0.971263	0.995126	1.04441	NA	NA	NA	NA	NA	NA	NA	NA	NA	NA	NA	NA
A0A0A6YXX3;A0A0A6YXL6;E9Q3Y4;Q9ESE1	979;979;979;979	A0A0A6YXX3	A0A0A6YXX3	Lipopolysaccharide-responsive and beige-like anchor protein	Lrba	979	GVDVSVGSQHEDRKDSPISPHFTRNSDENSS	175790000	2.0475	0.999966	44.6571	4.16e-05	94.011	73.887	94.011	S	2	1	KDS(1)PISPHFTR	KDS(44.66)PIS(-44.66)PHFT(-66.88)R	NA	NA	NA	NA	NA	NA	1.23944	1.08373	0.876901	NA	NA	NA	NA	NA	NA	NA	NA	NA	1.3071	1.11082	0.889436	1.27184	1.13768	0.886273
A0A0A6YXZ8;P97357;J3KMG9	3;3;3	A0A0A6YXZ8	A0A0A6YXZ8	TATA box-binding protein-associated factor RNA polymerase I subunit A (Fragment)	Taf1a	3	_____________MMSDFGEELTKLAVAEDN	202250000	-0.36764	1	83.1366	9.22e-18	117.48	113.78	105.99	S	2	1	MMS(1)DFGEELTK	MMS(83.14)DFGEELT(-83.14)K	1.15504	1.10371	0.952551	1.18316	1.12473	0.983434	0.996148	1.06051	1.15402	1.02113	1.11294	1.13847	NA	NA	NA	NA	NA	NA	NA	NA	NA	NA	NA	NA
A0A0A6YY47;E9QB01;A0A0A6YY91;P13595	783;784;757;783	A0A0A6YY47;A0A0A6YY91	A0A0A6YY91	Neural cell adhesion molecule 1	Ncam1	757	AFSKDESKEPIVEVRTEEERTPNHDGGKHTE	24197000	1.2531	0.999622	34.2257	3.11e-05	58.693	52.799	58.693	T	3	1	DESKEPIVEVRT(1)EEER	DES(-34.23)KEPIVEVRT(34.23)EEER	0.830323	0.8655	0.885421	NA	NA	NA	NA	NA	NA	NA	NA	NA	NA	NA	NA	NA	NA	NA	NA	NA	NA	NA	NA	NA
A0A0A6YY47;E9QB01;A0A0A6YY91;P13595	770;771;744;770	A0A0A6YY47;A0A0A6YY91	A0A0A6YY91	Neural cell adhesion molecule 1	Ncam1	744	PGAKGKDMEEGKAAFSKDESKEPIVEVRTEE	1743800000	-0.42322	0.999983	47.768	5.48e-26	90.453	80.917	81.016	S	2	1	AAFS(1)KDESKEPIVEVR	AAFS(47.77)KDES(-47.77)KEPIVEVR	1.38258	0.98261	0.679385	1.26067	1.04439	0.805033	NA	NA	NA	0.85848	0.981915	1.15155	0.963391	0.957044	1.01528	0.989086	0.924117	0.983698	0.887824	0.968407	1.03374	0.876855	0.897556	1.06637
A0A0A6YY47;E9QB01;A0A0A6YY91;P13595	788;789;762;788	A0A0A6YY47;A0A0A6YY91	A0A0A6YY91	Neural cell adhesion molecule 1	Ncam1	762	ESKEPIVEVRTEEERTPNHDGGKHTEPNETT	3129300000	0.02802	1	90.4606	6.68e-219	196.65	183.09	196.65	T	2	1	TEEERT(1)PNHDGGK	T(-90.46)EEERT(90.46)PNHDGGK	1.31078	1.26726	0.95015	1.34617	1.30318	0.990035	NA	NA	NA	NA	NA	NA	1.3043	2.06477	1.2013	1.27221	1.31366	1.01524	1.18784	1.17702	0.994748	1.27009	1.41244	1.20033
A0A0A6YY47;E9QB01;A0A0A6YY91;P13595	774;775;748;774	A0A0A6YY47;A0A0A6YY91	A0A0A6YY91	Neural cell adhesion molecule 1	Ncam1	748	GKDMEEGKAAFSKDESKEPIVEVRTEEERTP	33157000000	0.38827	1	114.208	0	228.23	228.23	114.21	S	3	1	DES(1)KEPIVEVR	DES(114.21)KEPIVEVR	1.47553	1.11845	0.762197	1.46047	1.13835	0.772077	1.36517	1.02934	0.755565	1.45532	1.03861	0.775918	1.54221	1.14833	0.723435	1.57461	1.1928	0.746672	1.40553	1.08738	0.772355	1.44128	1.06073	0.75207
A0A0A6YY64;A2AUP3;A2AUP5;A2AUP1;Q7TS91;A2AUP4;A7UAK8;Q3U3S6;A7UAK5	447;467;467;467;467;496;496;496;496	A0A0A6YY64	A0A0A6YY64	Protein Pfkfb3	Pfkfb3	447	GPNPLMRRNSVTPLASPEPTKKPRINSFEER	784700000	0.59536	0.998485	28.8961	1.53e-51	136.34	136.34	88.872	S	2	1;2	RNS(1)VT(0.002)PLAS(0.998)PEPTK	RNS(34.86)VT(-28.9)PLAS(28.9)PEPT(-36.42)K	1.03283	2.13898	2.07211	1.18699	0.975666	0.878468	0.843662	0.989751	1.18655	0.822256	0.990665	1.25672	1.00836	1.13169	1.06228	1.04523	1.09746	1.07147	1.19796	0.94253	0.838421	1.11345	0.935779	0.84621
A0A0A6YY64;A2AUP3;A2AUP5;A2AUP1;Q7TS91;A2AUP4;A7UAK8;Q3U3S6;A7UAK5	441;461;461;461;461;490;490;490;490	A0A0A6YY64	A0A0A6YY64	Protein Pfkfb3	Pfkfb3	441	SEDAKKGPNPLMRRNSVTPLASPEPTKKPRI	1929600000	0.59536	0.999674	34.8632	3.17e-131	172.6	166.18	88.872	S	2	1;2	RNS(1)VT(0.002)PLAS(0.998)PEPTK	RNS(34.86)VT(-28.9)PLAS(28.9)PEPT(-36.42)K	0.959983	1.16508	1.09499	1.18699	0.975666	0.878468	1.17084	1.3822	1.1245	1.13478	1.38958	1.19869	NA	NA	NA	NA	NA	NA	1.15654	1.17612	1.04218	1.18605	1.25796	1.02326
A0A0A6YY64;A2AUP3;A2AUP5;A2AUP1;Q7TS91;A2AUP4;A7UAK8;Q3U3S6;A7UAK5	458;478;478;478;478;507;507;507;507	A0A0A6YY64	A0A0A6YY64	Protein Pfkfb3	Pfkfb3	458	TPLASPEPTKKPRINSFEERVASTSAALPSC	369200000	-0.60328	1	67.704	0.00110765	102.62	42.185	67.704	S	2	1	INS(1)FEER	INS(67.7)FEER	0.850163	0.935791	1.02171	0.840205	0.887779	1.02642	NA	NA	NA	NA	NA	NA	NA	NA	NA	0.840768	0.934534	1.06107	NA	NA	NA	NA	NA	NA
A0A0A6YY91	1019	A0A0A6YY91	A0A0A6YY91	Neural cell adhesion molecule 1 (Fragment)	Ncam1	1019	TPDIDLAKDVFAALGSPAPATGASGQASELA	45316000	1.2666	0.989481	21.9556	0.000357899	67.385	63.617	67.385	S	3	1	DVFAALGS(0.989)PAPAT(0.006)GAS(0.002)GQAS(0.002)ELAPSTADSAVPPAPAK	DVFAALGS(21.96)PAPAT(-21.96)GAS(-26.48)GQAS(-27.22)ELAPS(-43.09)T(-42.58)ADS(-52.61)AVPPAPAK	NA	NA	NA	NA	NA	NA	NA	NA	NA	NA	NA	NA	NA	NA	NA	NA	NA	NA	NA	NA	NA	NA	NA	NA
A0A0A6YY91;P13595	990;1016	A0A0A6YY91	A0A0A6YY91	Neural cell adhesion molecule 1 (Fragment)	Ncam1	990	TAPASPKSKAATTNPSQGEDLKMDEGNFKTP	0	-1.7415	0.904808	9.85792	0.00718957	52.172	28.119	52.172	S	2	1	AAT(0.002)T(0.093)NPS(0.905)QGEDLK	AAT(-27.25)T(-9.86)NPS(9.86)QGEDLK	NA	NA	NA	NA	NA	NA	NA	NA	NA	NA	NA	NA	NA	NA	NA	NA	NA	NA	NA	NA	NA	NA	NA	NA
A0A0A6YY91;P13595	924;950	A0A0A6YY91	A0A0A6YY91	Neural cell adhesion molecule 1 (Fragment)	Ncam1	924	ETSKAPPASKASPAPTPTPAGAASPLAAVAA	5124400	0.36073	0.935753	11.3045	3.29e-13	85.162	79.595	85.162	T	3	3	AS(0.99)PAPT(0.936)PT(0.132)PAGAAS(0.941)PLAAVAAPATDAPQAK	AS(19.57)PAPT(11.3)PT(-11.3)PAGAAS(11.7)PLAAVAAPAT(-69.9)DAPQAK	NA	NA	NA	NA	NA	NA	NA	NA	NA	NA	NA	NA	NA	NA	NA	NA	NA	NA	NA	NA	NA	NA	NA	NA
A0A0A6YY91;P13595	864;890	A0A0A6YY91	A0A0A6YY91	Neural cell adhesion molecule 1 (Fragment)	Ncam1	864	ATPSKGVTASSSSPASAPKVAPLVDLSDTPT	61312000	-0.80565	0.932419	12.1759	2.43e-59	110.04	96.531	73.432	S	2	1	GVTASS(0.002)S(0.009)S(0.056)PAS(0.932)APK	GVT(-56.77)AS(-34.36)S(-27.75)S(-20.07)S(-12.18)PAS(12.18)APK	NA	NA	NA	NA	NA	NA	1.36948	1.12043	0.82856	NA	NA	NA	NA	NA	NA	NA	NA	NA	NA	NA	NA	NA	NA	NA
A0A0A6YY91;P13595	861;887	A0A0A6YY91	A0A0A6YY91	Neural cell adhesion molecule 1 (Fragment)	Ncam1	861	AGQATPSKGVTASSSSPASAPKVAPLVDLSD	75381000000	-1.7578	0.986397	18.687	0	225.65	170.54	168.05	S	1	1	GVTASSS(0.013)S(0.986)PASAPK	GVT(-54.36)AS(-55.43)S(-36.05)S(-18.69)S(18.69)PAS(-52.43)APK	0.951768	0.995482	1.02627	0.951963	0.999467	1.03115	1.15114	0.956907	0.93361	1.2277	0.966566	0.84339	0.998179	0.98228	1.0211	0.944641	0.968853	1.02054	0.990038	0.919001	0.904497	0.942017	0.930952	1.00991
A0A0A6YY91;P13595	920;946	A0A0A6YY91	A0A0A6YY91	Neural cell adhesion molecule 1 (Fragment)	Ncam1	920	ASAGETSKAPPASKASPAPTPTPAGAASPLA	3454900000	1.8042	0.993402	21.952	1.04e-120	101.71	101.71	70.217	S	2	1;2;3	AS(0.993)PAPT(0.006)PTPAGAASPLAAVAAPATDAPQAK	AS(21.95)PAPT(-21.95)PT(-35.85)PAGAAS(-56.93)PLAAVAAPAT(-69.92)DAPQAK	1.22233	1.19369	1.00808	NA	NA	NA	1.09704	1.08646	1.06235	1.20825	1.14749	0.98668	1.21767	1.16872	0.995218	1.22284	1.14981	0.991715	1.13048	1.08726	0.990379	1.12703	1.11118	0.983411
A0A0A6YY91;P13595	932;958	A0A0A6YY91	A0A0A6YY91	Neural cell adhesion molecule 1 (Fragment)	Ncam1	932	SKASPAPTPTPAGAASPLAAVAAPATDAPQA	1882000000	1.5297	0.999649	35.2348	2.88e-120	98.631	98.631	84.122	S	2	1;2;3	AS(0.983)PAPT(0.017)PT(0.001)PAGAAS(1)PLAAVAAPATDAPQAK	AS(17.69)PAPT(-17.69)PT(-32.53)PAGAAS(35.23)PLAAVAAPAT(-54.58)DAPQAK	1.29435	1.13553	0.872912	1.20251	1.14035	0.996823	1.19656	1.1578	0.980288	1.18483	1.16884	1.0007	NA	NA	NA	NA	NA	NA	1.17361	1.15759	1.03174	0.989474	1.01859	1.03837
A0A0A6YY91;P13595	979;1005	A0A0A6YY91	A0A0A6YY91	Neural cell adhesion molecule 1 (Fragment)	Ncam1	979	PGTVKNPPEAATAPASPKSKAATTNPSQGED	77283000000	1.5142	1	88.9871	1.59e-301	239.54	232.37	239.54	S	1	1	NPPEAATAPAS(1)PK	NPPEAAT(-88.99)APAS(88.99)PK	1.00763	1.02248	0.949964	1.0124	1.02706	1.01904	1.04548	0.996194	0.96212	1.04728	0.992831	0.949316	1.01863	1.02365	0.953222	1.02762	1.00214	0.98918	1.04201	1.01104	0.95478	1.07143	0.996391	0.948542
A0A0B4J1G4	99	A0A0B4J1G4	A0A0B4J1G4	Protein Il17d	Il17d	99	AADRRFRPPTNLRSVSPWAYRISYDPARFPR	10657000	0.58136	0.999361	32.351	0.024506	51.445	15.021	51.445	S	2	1	SVS(0.999)PWAY(0.001)R	S(-42.44)VS(32.35)PWAY(-32.35)R	NA	NA	NA	NA	NA	NA	NA	NA	NA	NA	NA	NA	NA	NA	NA	NA	NA	NA	NA	NA	NA	NA	NA	NA
A0A0B4J1G5;Q9JHC9	283;372	A0A0B4J1G5	A0A0B4J1G5	ETS-related transcription factor Elf-2	Elf2	283	RVVNITSPTHDGSSRSPTTTAPVSAAAAPRT	736370000	0.3703	0.758626	5.10127	1.21e-41	111.58	104.45	104.76	S	2	1	S(0.759)PT(0.234)T(0.007)TAPVSAAAAPR	S(5.1)PT(-5.1)T(-20.39)T(-40.49)APVS(-87.99)AAAAPR	NA	NA	NA	NA	NA	NA	1.12537	1.08418	0.97742	1.09806	1.07781	0.977648	NA	NA	NA	NA	NA	NA	NA	NA	NA	NA	NA	NA
A0A0B4J1G5;Q9JHC9	255;344	A0A0B4J1G5	A0A0B4J1G5	ETS-related transcription factor Elf-2	Elf2	255	SLLKAATAVRGGKNSSPLNCSRAEKGVARVV	67924000	-0.87961	0.947507	12.58	0.010865	45.853	45.853	45.853	S	2	1	NS(0.052)S(0.948)PLNCSR	NS(-12.58)S(12.58)PLNCS(-37.13)R	NA	NA	NA	NA	NA	NA	NA	NA	NA	NA	NA	NA	NA	NA	NA	NA	NA	NA	0.955966	0.88807	0.819702	NA	NA	NA
A0A0B4J1G5;Q9JHC9	274;363	A0A0B4J1G5	A0A0B4J1G5	ETS-related transcription factor Elf-2	Elf2	274	CSRAEKGVARVVNITSPTHDGSSRSPTTTAP	568190000	-0.35987	0.957078	14.1297	2.92e-28	108.14	104.81	108.14	S	2	1	VVNIT(0.037)S(0.957)PT(0.006)HDGSSR	VVNIT(-14.13)S(14.13)PT(-22.15)HDGS(-40.72)S(-46.03)R	NA	NA	NA	NA	NA	NA	1.02549	1.02379	0.994715	1.02263	1.03362	1.00499	NA	NA	NA	NA	NA	NA	1.0107	1.01145	1.00683	1.01177	1.01302	1.00002
A0A0B4J1G5;Q9JHC9	434;523	A0A0B4J1G5	A0A0B4J1G5	ETS-related transcription factor Elf-2	Elf2	434	PVMRLSVPAQQASGQTPPRVISALLKGPEGK	378920000	0.72849	0.997331	25.7254	1.11e-55	121.82	121.82	93.371	T	2	1	LSVPAQQAS(0.003)GQT(0.997)PPR	LS(-88.84)VPAQQAS(-25.73)GQT(25.73)PPR	1.35703	1.26043	0.911212	1.10145	1.06759	0.963432	1.12272	1.30402	1.18052	1.11944	1.30579	1.16837	NA	NA	NA	NA	NA	NA	0.786704	1.08484	1.34493	0.78865	1.07714	1.40389
A0A0B4J1G5;Q9JHC9;A0A0A6YY68;A0A0A6YWF3;V9GXK9	47;107;47;47;47	A0A0B4J1G5	A0A0B4J1G5	ETS-related transcription factor Elf-2	Elf2	47	TDKTIEAAEALLHMESPTCLRDSRSPVEVFV	5690200	1.3797	0.782973	5.57236	1.2e-06	56.882	54.191	56.882	S	3	1	TIEAAEALLHMES(0.783)PT(0.217)CLR	T(-56.49)IEAAEALLHMES(5.57)PT(-5.57)CLR	0.450345	1.02534	1.97237	NA	NA	NA	NA	NA	NA	NA	NA	NA	NA	NA	NA	NA	NA	NA	NA	NA	NA	NA	NA	NA
A0A0B4J1L4;D3YYU8	5;5	A0A0B4J1L4	A0A0B4J1L4	Obscurin-like protein 1	Obsl1	5	___________MKAGSGDQGSPPCFLRFPRP	0	-0.54366	0.999904	40.1679	0.00388309	50.966	40.118	50.966	S	2	1	AGS(1)GDQGSPPCFLR	AGS(40.17)GDQGS(-40.17)PPCFLR	NA	NA	NA	NA	NA	NA	NA	NA	NA	NA	NA	NA	NA	NA	NA	NA	NA	NA	NA	NA	NA	NA	NA	NA
A0A0B4J1L4;D3YYU8	186;186	A0A0B4J1L4	A0A0B4J1L4	Obscurin-like protein 1	Obsl1	186	VWDSSHFKLEPGRGASDEGASLTLRILAARL	13791000	1.1113	0.999991	51.1428	0.000244095	68.283	62.097	68.283	S	2	1	GAS(1)DEGASLTLR	GAS(51.14)DEGAS(-51.14)LT(-58.71)LR	0.884339	0.879692	0.971159	0.944976	0.917666	0.925238	NA	NA	NA	NA	NA	NA	NA	NA	NA	NA	NA	NA	NA	NA	NA	NA	NA	NA
A0A0B4J1L4;D3YYU8	10;10	A0A0B4J1L4	A0A0B4J1L4	Obscurin-like protein 1	Obsl1	10	______MKAGSGDQGSPPCFLRFPRPVRVVS	301280000	-0.12074	0.999998	56.6865	1.19e-71	145.48	137.77	117.18	S	2	1	AGSGDQGS(1)PPCFLR	AGS(-56.69)GDQGS(56.69)PPCFLR	0.893364	0.576177	0.532143	NA	NA	NA	0.990591	0.927199	0.941717	0.994843	0.931621	0.940637	NA	NA	NA	NA	NA	NA	0.985881	0.916452	0.956421	0.975047	0.930823	0.93689
A0A0B4J1M9;A0A0G2JDN7;E9PZ43;A0A0G2JG35;A0A0G2JFK3;A0A0G2JE57;A0A140T8T5;P27546;A0A0B4J1F2;A0A0G2JFT4;A0A0G2JDY5;A0A0G2JDU1	1046;824;855;228;128;18;335;1046;1046;197;136;36	A0A0B4J1M9;A0A140T8T5;P27546	A0A0B4J1M9	Microtubule-associated protein	Map4	1046	SQKLNFKEKAQAKVGSLDNVGHLPAGGAVKT	10342000000	-0.42389	1	57.2484	1.51e-268	200.89	184.72	57.248	S	2	1	VGS(1)LDNVGHLPAGGAVK	VGS(57.25)LDNVGHLPAGGAVK	1.17124	1.08739	1.02096	1.11049	1.12857	1.02817	1.20755	1.10288	0.909372	1.18152	1.11698	0.926746	1.16793	1.21552	1.03034	1.17027	1.21007	1.02732	1.24074	1.05815	0.869097	1.19348	1.08464	0.927016
A0A0B4J1M9;A0A0G2JDN7;E9PZ43;A0A0G2JG35;A0A0G2JFK3;A0A140T8T5;P27546;A0A0B4J1F2;A0A0G2JFH2;A0A0G2JFT4;A0A0G2JDY5	901;748;748;121;21;190;901;901;1362;121;29	A0A0B4J1M9;A0A140T8T5;P27546	A0A0B4J1M9	Microtubule-associated protein	Map4	901	PSSSAPRVSRLATTVSAPDLKSVRSKVGSTE	3128400000	-0.50551	0.980738	17.0717	8.91e-37	142.1	106.51	142.1	S	2	1	LATT(0.019)VS(0.981)APDLK	LAT(-48.34)T(-17.07)VS(17.07)APDLK	1.29964	1.01014	0.767174	1.31141	1.0117	0.775641	1.04043	1.02864	0.971807	1.05473	0.994371	0.974637	NA	NA	NA	1.2969	0.968829	0.74154	1.23753	1.07573	0.865219	1.27245	1.12652	0.843524
A0A0B4J1M9;A0A0G2JDN7;E9PZ43;A0A0G2JG35;A0A0G2JFK3;A0A140T8T5;P27546;A0A0B4J1F2;A0A0G2JFH2;A0A0G2JFT4;A0A0G2JDY5	898;745;745;118;18;187;898;898;1359;118;26	A0A0B4J1M9;A0A140T8T5;P27546	A0A0B4J1M9	Microtubule-associated protein	Map4	898	STKPSSSAPRVSRLATTVSAPDLKSVRSKVG	17103000	-0.20388	0.981517	17.2534	8e-05	85.287	77.844	85.287	T	2	1	LAT(0.982)T(0.018)VSAPDLK	LAT(17.25)T(-17.25)VS(-50.25)APDLK	NA	NA	NA	NA	NA	NA	NA	NA	NA	1.17022	1.28128	0.982122	NA	NA	NA	NA	NA	NA	NA	NA	NA	NA	NA	NA
A0A0B4J1M9;A0A0G2JDN7;E9PZ43;A0A0G2JG35;A0A0G2JFK3;A0A140T8T5;P27546;A0A0B4J1F2;A0A0G2JFT4;A0A0G2JDY5	914;761;761;134;34;203;914;914;134;42	A0A0B4J1M9;A0A140T8T5;P27546	A0A0B4J1M9	Microtubule-associated protein	Map4	914	TVSAPDLKSVRSKVGSTENIKHQPGGGRAKV	8066500000	0.83133	0.998762	29.069	5.3e-06	133.89	85.999	133.89	S	2	1	VGS(0.999)T(0.001)ENIK	VGS(29.07)T(-29.07)ENIK	1.05714	1.11168	1.05965	1.07779	1.12813	1.06391	1.22282	1.06338	0.898375	1.20911	1.07283	0.898476	1.07191	1.15113	1.0598	1.19153	1.17483	1.01351	1.34642	1.09353	0.84234	1.1755	1.05411	0.906524
A0A0B4J1M9;A0A0G2JDN7;E9PZ43;A0A0G2JG35;A0A140T8T5;P27546;A0A0B4J1F2;A0A0G2JFH2;A0A0G2JFT4	871;718;718;91;160;871;871;1332;91	A0A0B4J1M9;A0A140T8T5;P27546	A0A0B4J1M9	Microtubule-associated protein	Map4	871	GMTSTRVKPMSAPSRSSGALSVDKKPTSTKP	403990000	-0.721	0.977186	16.3177	0.000139851	101.64	57.437	99.5	S	2	1	S(0.977)S(0.023)GALSVDK	S(16.32)S(-16.32)GALS(-80.88)VDK	1.10274	0.980455	0.851295	1.14097	1.01584	0.868126	1.26687	1.05703	0.845886	NA	NA	NA	1.18842	1.07827	0.949442	1.1489	1.07736	0.965243	1.05998	0.984319	0.893125	0.901711	0.956886	0.975867
A0A0B4J1M9;A0A0G2JDN7;E9PZ43;A0A0G2JG35;A0A140T8T5;P27546;A0A0B4J1F2;A0A0G2JFH2;A0A0G2JFT4	785;632;632;5;74;785;785;1246;5	A0A0B4J1M9;A0A140T8T5;P27546	A0A0B4J1M9	Microtubule-associated protein	Map4	785	LKPGPKTTPTVSKATSPSTLVSTGPSSRSPA	22309000000	-1.0362	0.994403	22.6888	1.26e-36	104.09	104.09	94.281	S	2	1	AT(0.005)S(0.994)PSTLVSTGPSSR	AT(-22.69)S(22.69)PS(-36.91)T(-43.92)LVS(-64.97)T(-68.87)GPS(-79.21)S(-78.76)R	1.00216	0.99781	0.997125	0.977241	1.05867	1.07414	0.975308	0.987869	1.018	0.976489	0.9883	1.02424	1.01846	1.01446	0.997418	1.01523	0.994045	0.982647	0.987599	0.995291	1.01068	0.964549	0.963859	1.02219
A0A0B4J1M9;A0A0G2JDN7;E9PZ43;A0A0G2JG35;A0A140T8T5;P27546;A0A0B4J1F2;A0A0G2JFH2;A0A0G2JFT4	847;694;694;67;136;847;847;1308;67	A0A0B4J1M9;A0A140T8T5;P27546	A0A0B4J1M9	Microtubule-associated protein	Map4	847	SRSKTTSASSVKRNTTPTGAAPPAGMTSTRV	4350100000	-0.023525	0.998226	28.0662	1.02e-46	106.42	94.777	106.42	T	2	1	NT(0.002)T(0.998)PTGAAPPAGMTSTR	NT(-28.07)T(28.07)PT(-36.65)GAAPPAGMT(-93.75)S(-93.29)T(-88.4)R	1.03786	1.04367	1.00693	1.03316	1.05721	1.02721	0.995337	1.02784	1.03739	0.996994	1.01546	1.02552	1.00495	1.05064	1.02345	1.09174	1.05037	0.959328	1.01625	1.04745	1.04128	1.00383	1.03934	1.04117
A0A0B4J1M9;A0A0G2JDN7;E9PZ43;A0A0G2JG35;A0A140T8T5;P27546;A0A0B4J1F2;A0A0G2JFH2;A0A0G2JFT4	798;645;645;18;87;798;798;1259;18	A0A0B4J1M9;A0A140T8T5;P27546	A0A0B4J1M9	Microtubule-associated protein	Map4	798	ATSPSTLVSTGPSSRSPATTLPKRPTSIKTE	2825400000	-0.65728	0.999943	43.7094	0.00387934	97.965	21.866	74.533	S	2	1	S(1)PATTLPK	S(43.71)PAT(-43.71)T(-48.42)LPK	NA	NA	NA	1.242	1.12473	0.931912	NA	NA	NA	1.01059	1.05685	1.05303	1.36258	1.18393	0.927918	1.32901	1.16409	0.896995	0.948567	1.04631	1.09806	0.979529	1.00331	1.03579
A0A0B4J1M9;A0A0G2JDN7;E9PZ43;A0A140T8T5;P27546;A0A0B4J1F2;A0A0G2JFH2	760;607;607;49;760;760;1221	A0A0B4J1M9;A0A140T8T5;P27546	A0A0B4J1M9	Microtubule-associated protein	Map4	760	KPKPITEAKVAEKRTSPSKPSSAPALKPGPK	70661000	-0.022965	0.756534	6.6406	4.27e-06	59.539	55.677	59.539	S	4	1	RT(0.164)S(0.757)PS(0.078)KPS(0.001)SAPALKPGPK	RT(-6.64)S(6.64)PS(-9.88)KPS(-27.66)S(-32.7)APALKPGPK	NA	NA	NA	NA	NA	NA	NA	NA	NA	NA	NA	NA	NA	NA	NA	NA	NA	NA	0.92964	0.865375	0.983899	NA	NA	NA
A0A0B4J1M9;A0A0G2JDN7;E9PZ43;P27546;A0A0B4J1F2;A0A0G2JFH2	658;505;505;658;658;1119	A0A0B4J1M9;P27546	A0A0B4J1M9	Microtubule-associated protein	Map4	658	EEAKAAVGVTGNDITTPPNKEPPPSPEKKAK	2452000000	0.55425	0.980685	17.0635	5.82e-187	148.3	148.3	90.303	T	3	1;2	AAVGVTGNDIT(0.02)T(0.981)PPNKEPPPS(1)PEKK	AAVGVT(-43.89)GNDIT(-17.06)T(17.06)PPNKEPPPS(33.16)PEKK	0.998064	1.0536	1.0614	0.929598	1.11489	1.22643	0.872178	0.914013	1.07513	0.776365	0.894824	1.18083	NA	NA	NA	0.99392	1.10745	1.13886	0.856066	0.887422	0.99387	0.918254	0.904846	0.995982
A0A0B4J1M9;A0A0G2JDN7;E9PZ43;P27546;A0A0B4J1F2;A0A0G2JFH2	667;514;514;667;667;1128	A0A0B4J1M9;P27546	A0A0B4J1M9	Microtubule-associated protein	Map4	667	TGNDITTPPNKEPPPSPEKKAKPLATTQPAK	24725000000	0.00022436	1	63.8636	0	222.47	222.47	63.864	S	2	1;2	EPPPS(1)PEKK	EPPPS(63.86)PEKK	1.11772	1.11541	1.02837	1.1056	1.12594	1.03218	1.13254	1.03156	0.916231	1.14202	1.02733	0.941104	1.10243	1.10496	0.992873	1.10307	1.03676	0.987284	1.05147	1.01968	0.918398	1.13439	1.03232	0.913128
A0A0B4J1M9;A0A140T8T5;P27546;A0A0B4J1F2;A0A0G2JFH2	956;245;956;956;1402	A0A0B4J1M9;A0A140T8T5;P27546	A0A0B4J1M9	Microtubule-associated protein	Map4	956	KPEPNAVTKAAGSIASAQKPPAGKVQIVSKK	0	-0.13031	0.999961	44.1385	2.89e-06	84.653	73.792	75.548	S	2	1	AAGSIAS(1)AQKPPAGK	AAGS(-44.14)IAS(44.14)AQKPPAGK	NA	NA	NA	NA	NA	NA	NA	NA	NA	NA	NA	NA	NA	NA	NA	NA	NA	NA	NA	NA	NA	NA	NA	NA
A0A0B4J1M9;P27546;A0A0B4J1F2	99;99;99	A0A0B4J1M9;P27546	A0A0B4J1M9	Microtubule-associated protein	Map4	99	LANGDHGMEGNNTAGSPTDFLEERVDYPDYQ	90825000	-0.86065	0.920484	10.6777	8.22e-69	83.917	80.872	83.917	S	3	1	PTLLANGDHGMEGNNT(0.001)AGS(0.92)PT(0.079)DFLEER	PT(-74.19)LLANGDHGMEGNNT(-30.79)AGS(10.68)PT(-10.68)DFLEER	NA	NA	NA	0.885621	0.972884	1.08602	NA	NA	NA	0.950579	1.01811	1.11657	NA	NA	NA	NA	NA	NA	NA	NA	NA	NA	NA	NA
A0A0B4J1M9;P27546;A0A0B4J1F2	512;512;512	A0A0B4J1M9;P27546	A0A0B4J1M9	Microtubule-associated protein	Map4	512	AEFNNVTPLSEEEVTSVKDMSPSAETEAPLA	115830000	0.36807	0.985953	18.469	2.33e-105	125.31	125.31	92.913	S	3	1;2	VAEFNNVTPLSEEEVT(0.014)S(0.986)VK	VAEFNNVT(-76.26)PLS(-46.92)EEEVT(-18.47)S(18.47)VK	0.914137	1.06777	1.09262	1.05491	1.05104	0.960746	0.878575	1.01528	1.05393	1.17794	0.905983	0.869884	NA	NA	NA	NA	NA	NA	NA	NA	NA	NA	NA	NA
A0A0B4J1M9;P27546;A0A0B4J1F2	345;345;345	A0A0B4J1M9;P27546	A0A0B4J1M9	Microtubule-associated protein	Map4	345	APPMEEEIVPGNDTTSPKETETTLPIKMDLA	2620900000	0.32458	0.988565	19.7048	0	231.51	231.51	231.51	S	2	1	DVAPPMEEEIVPGNDT(0.001)T(0.011)S(0.989)PK	DVAPPMEEEIVPGNDT(-30.64)T(-19.7)S(19.7)PK	1.05427	1.03378	0.979063	1.06129	1.03655	0.976274	1.10793	1.09019	0.98244	1.10943	1.05693	0.967505	NA	NA	NA	NA	NA	NA	NA	NA	NA	1.08365	1.05023	0.968364
A0A0B4J1M9;P27546;A0A0B4J1F2	598;598;598	A0A0B4J1M9;P27546	A0A0B4J1M9	Microtubule-associated protein	Map4	598	SMQHKGQSTVPPCTASPEPVKAAEQMSTLPI	5870300000	0.46541	0.992159	21.0253	6.55e-31	115.74	103.25	92.897	S	2	1	GQSTVPPCT(0.008)AS(0.992)PEPVK	GQS(-59.76)T(-53.65)VPPCT(-21.03)AS(21.03)PEPVK	NA	NA	NA	1.21174	0.894062	0.752829	1.05811	1.00165	0.950811	1.11689	1.01968	0.91789	1.0701	1.08595	1.01585	1.10201	1.09792	1.01925	1.03863	1.03132	0.988017	1.0286	1.03497	0.991499
A0A0B4J1M9;P27546;A0A0B4J1F2	506;506;506	A0A0B4J1M9;P27546	A0A0B4J1M9	Microtubule-associated protein	Map4	506	LPETKVAEFNNVTPLSEEEVTSVKDMSPSAE	288960000	-1.7744	0.996859	26.0576	1.76e-197	169.19	169.19	129.9	S	2	1;2	VAEFNNVTPLS(0.997)EEEVT(0.002)S(0.001)VK	VAEFNNVT(-40.18)PLS(26.06)EEEVT(-26.06)S(-32.4)VK	1.12495	1.1419	1.00141	1.11332	1.16267	1.04842	1.17381	1.09028	0.9352	1.19006	1.12433	0.924472	NA	NA	NA	NA	NA	NA	NA	NA	NA	NA	NA	NA
A0A0B4J1M9;P27546;A0A0B4J1F2	381;381;381	A0A0B4J1M9;P27546	A0A0B4J1M9	Microtubule-associated protein	Map4	381	LLTKETELAPAKGMVSLSEIEEALAKNDESS	225960000	0.15179	0.998149	27.3171	9.33e-65	136.63	130.99	85.563	S	2	1	GMVS(0.998)LS(0.002)EIEEALAK	GMVS(27.32)LS(-27.32)EIEEALAK	0.995803	1.00864	1.02939	0.947969	0.95852	1.01122	NA	NA	NA	0.839506	0.971497	1.17927	NA	NA	NA	NA	NA	NA	NA	NA	NA	NA	NA	NA
A0A0B4J1M9;P27546;A0A0B4J1F2	503;503;503	A0A0B4J1M9;P27546	A0A0B4J1M9	Microtubule-associated protein	Map4	503	VVILPETKVAEFNNVTPLSEEEVTSVKDMSP	34613000	3.1772	0.999603	34.0516	4.22e-28	114.15	99.195	114.15	T	2	1;2	VAEFNNVT(1)PLSEEEVTSVK	VAEFNNVT(34.05)PLS(-34.05)EEEVT(-55.78)S(-61.26)VK	1.18913	1.09693	1.09829	NA	NA	NA	NA	NA	NA	NA	NA	NA	NA	NA	NA	NA	NA	NA	NA	NA	NA	NA	NA	NA
A0A0B4J1M9;P27546;A0A0B4J1F2	231;231;231	A0A0B4J1M9;P27546	A0A0B4J1M9	Microtubule-associated protein	Map4	231	TLQPATELSKAAEVESVKEQLPAKALETMAE	36866000	0.52742	1	40.6142	0.00409261	42.068	36.173	40.614	S	2	1	AAEVES(1)VKEQLPAK	AAEVES(40.61)VKEQLPAK	1.15785	1.13522	0.971901	1.26304	1.2007	0.999437	NA	NA	NA	NA	NA	NA	NA	NA	NA	NA	NA	NA	NA	NA	NA	NA	NA	NA
A0A0B4J1M9;P27546;A0A0B4J1F2	517;517;517	A0A0B4J1M9;P27546	A0A0B4J1M9	Microtubule-associated protein	Map4	517	VTPLSEEEVTSVKDMSPSAETEAPLAKNADL	32392000000	-0.6003	0.999972	45.5789	1.16e-64	139	139	115.38	S	2	1;2	DMS(1)PSAETEAPLAK	DMS(45.58)PS(-45.58)AET(-85.41)EAPLAK	1.09404	1.03928	0.949841	1.05257	1.07612	0.987091	1.13055	1.08813	0.948993	1.11699	1.0519	0.923797	1.05264	1.07166	0.94968	1.16993	1.1013	0.94621	1.14596	1.09333	0.951906	1.13695	1.12035	0.961039
A0A0B4J1M9;P27546;A0A0B4J1F2	475;475;475	A0A0B4J1M9;P27546	A0A0B4J1M9	Microtubule-associated protein	Map4	475	TAPPTETNLGMAKDMSPLPESEVTLGKDVVI	19206000000	-0.97755	1	87.6265	6.98e-65	137.81	133.56	137.81	S	2	1	DMS(1)PLPESEVTLGK	DMS(87.63)PLPES(-87.63)EVT(-97.32)LGK	1.12312	1.0802	0.959774	1.14592	1.07684	0.982607	1.15685	1.09042	0.928714	1.16161	1.09286	0.94589	1.13354	1.07884	0.961082	1.14524	1.06386	0.936544	1.09948	1.0716	0.973719	1.12457	1.0614	0.973328
A0A0B4J1M9;P27546;A0A0B4J1F2;A0A0G2JFH2	617;617;617;18	A0A0B4J1M9;P27546	A0A0B4J1M9	Microtubule-associated protein	Map4	617	VKAAEQMSTLPIDAPSPLENLEQKETPGSQP	379320000	0.3885	0.999995	53.3476	3.53e-99	141.23	126.27	141.23	S	2	1	AAEQMSTLPIDAPS(1)PLENLEQK	AAEQMS(-66.32)T(-53.35)LPIDAPS(53.35)PLENLEQK	1.19127	1.21849	1.01572	1.19756	1.15222	0.958794	1.17353	1.21192	1.04052	1.17678	1.0995	0.926185	NA	NA	NA	NA	NA	NA	NA	NA	NA	NA	NA	NA
A0A0B4J1M9;P27546;A0A0B4J1F2;Q78TF3	5;5;5;5	A0A0B4J1M9;P27546	A0A0B4J1M9	Microtubule-associated protein	Map4	5	___________MADLSLVDALTEPPPEIEGE	16112000	-0.8284	1	77.8237	6.9e-35	112.74	103.68	112.74	S	2	1	ADLS(1)LVDALTEPPPEIEGEIK	ADLS(77.82)LVDALT(-77.82)EPPPEIEGEIK	NA	NA	NA	NA	NA	NA	NA	NA	NA	NA	NA	NA	NA	NA	NA	NA	NA	NA	NA	NA	NA	NA	NA	NA
A0A0B4J1P7;Q9WTR6;Q542C8	21;21;21	A0A0B4J1P7	A0A0B4J1P7	Cystine/glutamate transporter	Slc7a11	21	VVATISKGGYLQGNMSGRLPSMGDQEPPGQE	9667600	0.10244	0.999925	41.2658	0.00169466	45.28	32.753	45.28	S	2	1	GGYLQGNMS(1)GR	GGY(-41.27)LQGNMS(41.27)GR	0.842499	0.945674	1.10674	NA	NA	NA	NA	NA	NA	NA	NA	NA	NA	NA	NA	NA	NA	NA	NA	NA	NA	NA	NA	NA
A0A0B4J1P7;Q9WTR6;Q542C8	26;26;26	A0A0B4J1P7	A0A0B4J1P7	Cystine/glutamate transporter	Slc7a11	26	SKGGYLQGNMSGRLPSMGDQEPPGQEKVVLK	1835600000	-0.75004	1	127.444	6.88e-80	146.81	140.33	127.44	S	2	1	LPS(1)MGDQEPPGQEK	LPS(127.44)MGDQEPPGQEK	0.941911	0.948234	1.0054	0.941421	0.94768	1.01156	0.926515	1.15403	1.22397	0.939079	1.15226	1.20928	0.951644	0.955905	1.02671	0.942366	0.953373	1.01016	0.867068	1.14285	1.31285	0.865444	1.12916	1.28821
A0A0G2JDA6;Q9CPQ1	8;74	A0A0G2JDA6	A0A0G2JDA6	Cytochrome c oxidase subunit 6C (Fragment)	Cox6c	8	________UKAGIFQSAK_____________	10708000	0.41918	1	79.8602	0.00324025	79.86	58.747	79.86	S	2	1	AGIFQS(1)AK	AGIFQS(79.86)AK	NA	NA	NA	NA	NA	NA	NA	NA	NA	1.43988	1.38503	0.936671	NA	NA	NA	NA	NA	NA	NA	NA	NA	NA	NA	NA
A0A0G2JDC3;Q3UTZ3;E9Q2V5	226;495;495	A0A0G2JDC3	A0A0G2JDC3	Protein BC037034	BC037034	226	VSHPPPEARPLSRKSSPSSPAVRDLVERHQA	1507900000	-0.035635	0.991178	20.589	0.000327486	80.96	62.756	76.728	S	2	1	KS(0.009)S(0.991)PSSPAVR	KS(-20.59)S(20.59)PS(-40.55)S(-40.92)PAVR	0.877125	0.92132	1.02453	NA	NA	NA	0.876346	0.841012	0.967483	0.912728	0.854521	0.940689	0.817924	0.835516	1.03398	0.830642	0.893557	1.06096	1.01757	0.911585	0.924251	0.963968	0.917006	0.967769
A0A0G2JDC3;Q3UTZ3;E9Q2V5	277;546;546	A0A0G2JDC3	A0A0G2JDC3	Protein BC037034	BC037034	277	SGSVMERRAITPPVASPVGRPLYLPPDKAVL	490680000	-1.1222	1	42.6332	1.15e-08	88.768	88.768	42.633	S	2	1;2	AIT(1)PPVAS(1)PVGR	AIT(42.63)PPVAS(42.63)PVGR	1.03059	0.995563	0.961464	1.02857	0.976536	0.954155	0.954275	0.952701	0.973553	0.955199	0.961549	1.01332	1.03809	1.03646	0.998585	1.06439	1.04609	0.992828	NA	NA	NA	0.921615	1.02923	1.06825
A0A0G2JDC3;Q3UTZ3;E9Q2V5	272;541;541	A0A0G2JDC3	A0A0G2JDC3	Protein BC037034	BC037034	272	SHLMRSGSVMERRAITPPVASPVGRPLYLPP	98222000	-1.1222	1	42.6332	0.00195285	58.885	41.674	42.633	T	2	1;2	AIT(1)PPVAS(1)PVGR	AIT(42.63)PPVAS(42.63)PVGR	NA	NA	NA	NA	NA	NA	NA	NA	NA	0.879647	0.982228	1.13411	0.969242	0.930986	0.997521	1.06242	0.979094	0.91576	0.945949	0.833653	0.932434	NA	NA	NA
A0A0G2JDC3;Q3UTZ3;E9Q2V5	248;517;517	A0A0G2JDC3	A0A0G2JDC3	Protein BC037034	BC037034	248	RDLVERHQASLGRSQSFSHQQPSRSHLMRSG	2092800000	0.43455	0.999987	48.917	1.37e-171	194.77	184.63	194.77	S	2	1	SQS(1)FSHQQPSR	S(-48.92)QS(48.92)FS(-67.6)HQQPS(-154.02)R	0.943205	0.912978	0.962989	0.964765	0.966832	0.991255	0.84882	1.04345	1.23655	0.83719	1.02504	1.2099	0.972794	0.912655	0.941262	0.960526	0.932961	0.958946	0.836931	0.965815	1.16914	0.837587	1.04139	1.26585
A0A0G2JDF7;Q3UN04	375;376	A0A0G2JDF7	A0A0G2JDF7	Ubiquitin carboxyl-terminal hydrolase 30 (Fragment)	Usp30	375	HKPSQHGPKATENPGSAPEVQDAQAAPKPGL	0	-1.2729	0.998254	27.5731	0.00440932	41.911	35.312	41.911	S	2	1	AT(0.002)ENPGS(0.998)APEVQDAQAAPK	AT(-27.57)ENPGS(27.57)APEVQDAQAAPK	NA	NA	NA	NA	NA	NA	NA	NA	NA	NA	NA	NA	NA	NA	NA	NA	NA	NA	NA	NA	NA	NA	NA	NA
A0A0G2JDF7;Q3UN04	209;210	A0A0G2JDF7	A0A0G2JDF7	Ubiquitin carboxyl-terminal hydrolase 30 (Fragment)	Usp30	209	QSEMAPRQVTCHTRGSPHPTTNHWKSQHPFH	121780000	-0.4897	0.999854	39.6393	0.000156445	65.495	61.307	57.425	S	3	1	GS(1)PHPTTNHWK	GS(39.64)PHPT(-39.64)T(-44.28)NHWK	NA	NA	NA	NA	NA	NA	0.999202	0.995552	1.0531	0.875303	0.959355	1.1039	NA	NA	NA	NA	NA	NA	NA	NA	NA	1.01571	1.14946	1.11841
A0A0G2JDI4;H3BJA3;Q4FJZ6;O09172	59;28;59;59	A0A0G2JDI4	A0A0G2JDI4	Glutamate--cysteine ligase regulatory subunit (Fragment)	Gclm	59	RDCIQKTLNEWSSQISPDLVREFPDVLECTM	21165000	0.18963	0.994177	22.7119	8.2e-07	70.094	63.82	62.617	S	2	1	TLNEWSS(0.005)QIS(0.994)PDLVR	T(-57.86)LNEWS(-33.01)S(-22.71)QIS(22.71)PDLVR	NA	NA	NA	NA	NA	NA	1.00125	1.0347	1.03802	1.00156	1.13603	1.06113	NA	NA	NA	NA	NA	NA	NA	NA	NA	NA	NA	NA
A0A0G2JDI9;P55096	428;538	A0A0G2JDI9	A0A0G2JDI9	ATP-binding cassette sub-family D member 3	Abcd3	428	VIYPDGKEDQKKRGISDQVLKEYLDNVQLGH	566230000	0.089127	1	59.1551	0.00138073	75.819	31.208	59.155	S	2	1	RGIS(1)DQVLK	RGIS(59.16)DQVLK	1.07542	1.01138	0.949944	1.04374	1.01984	0.983795	NA	NA	NA	NA	NA	NA	NA	NA	NA	NA	NA	NA	NA	NA	NA	1.0884	1.01025	0.95548
A0A0G2JDL3;Q543F6;P49615	15;15;15	A0A0G2JDL3	A0A0G2JDL3	Cyclin-dependent-like kinase 5	Cdk5	15	_MQKYEKLEKIGEGTYGTVFKAKNRETHEIV	253860000	0.18549	0.940211	13.8128	1.54e-08	96.229	67.272	96.229	Y	2	1	IGEGT(0.021)Y(0.94)GT(0.039)VFK	IGEGT(-16.57)Y(13.81)GT(-13.81)VFK	NA	NA	NA	NA	NA	NA	0.913447	1.05818	1.14269	0.976213	1.05659	1.10193	NA	NA	NA	NA	NA	NA	0.988361	1.14541	1.14113	1.01303	1.10057	1.0601
A0A0G2JDL3;Q543F6;P49615	17;17;17	A0A0G2JDL3	A0A0G2JDL3	Cyclin-dependent-like kinase 5	Cdk5	17	QKYEKLEKIGEGTYGTVFKAKNRETHEIVAL	20442000	0.68719	0.998535	28.3612	4.22e-06	88.706	78.228	88.706	T	2	1	IGEGT(0.001)YGT(0.999)VFK	IGEGT(-28.36)Y(-50.47)GT(28.36)VFK	1.26701	1.02511	0.799662	NA	NA	NA	NA	NA	NA	NA	NA	NA	NA	NA	NA	NA	NA	NA	NA	NA	NA	NA	NA	NA
A0A0G2JDR6;A0A0R4J169;E9QN52;A0A0G2JEP4;A0A0G2JFV5;A0A0G2JEF6;A0A0G2JGZ1	91;91;106;91;128;104;44	A0A0G2JDR6	A0A0G2JDR6	Leucine-rich repeat flightless-interacting protein 2 (Fragment)	Lrrfip2	91	SSRNSASATTPLSGNSSRRGSGDTSSLIDPD	1508300000	2.27	0.759145	5.30795	0	221.86	209.97	60.055	S	2	1;2	NSAS(0.003)AT(0.077)T(0.069)PLS(0.814)GNS(0.759)S(0.279)R	NS(-46.15)AS(-26.31)AT(-11.16)T(-12.45)PLS(8.72)GNS(5.31)S(-5.31)R	NA	NA	NA	0.874641	0.938197	1.08334	0.664984	0.988767	1.4807	NA	NA	NA	1.04972	0.872201	0.817145	0.948446	0.912807	1.02576	0.752951	0.585096	0.899919	NA	NA	NA
A0A0G2JDR6;A0A0R4J169;E9QN52;A0A0G2JEP4;A0A0G2JFV5;A0A0G2JEF6;A0A0G2JGZ1	88;88;103;88;125;101;41	A0A0G2JDR6	A0A0G2JDR6	Leucine-rich repeat flightless-interacting protein 2 (Fragment)	Lrrfip2	88	TRPSSRNSASATTPLSGNSSRRGSGDTSSLI	3078300000	-0.2097	0.873462	11.8947	2.93e-202	186.36	186.36	157.88	S	2	1;2	NSAS(0.004)AT(0.006)T(0.056)PLS(0.873)GNS(0.033)S(0.028)R	NS(-89.62)AS(-23.8)AT(-21.94)T(-11.89)PLS(11.89)GNS(-14.19)S(-15.01)R	NA	NA	NA	0.917009	0.941327	1.04325	NA	NA	NA	NA	NA	NA	0.838107	0.969727	1.19448	0.83983	0.974596	1.18585	0.908289	0.999006	1.10956	0.899415	0.992472	1.11162
A0A0G2JDR6;A0A0R4J169;E9QN52;A0A0G2JEP4;A0A0G2JFV5;A0A0G2JEF6;A0A0G2JGZ1	80;80;95;80;117;93;33	A0A0G2JDR6	A0A0G2JDR6	Leucine-rich repeat flightless-interacting protein 2 (Fragment)	Lrrfip2	80	DKQYAENYTRPSSRNSASATTPLSGNSSRRG	84671000	0.31892	0.995556	23.5186	3.53e-06	66.152	66.152	66.152	S	2	1	NS(0.996)AS(0.004)ATTPLSGNSSR	NS(23.52)AS(-23.52)AT(-49.62)T(-53.95)PLS(-64.84)GNS(-65.81)S(-65.81)R	NA	NA	NA	NA	NA	NA	NA	NA	NA	NA	NA	NA	NA	NA	NA	NA	NA	NA	1.04108	1.02683	1.03688	0.729104	1.02876	1.04286
A0A0G2JDR6;A0A0R4J169;E9QN52;A0A0G2JEP4;A0A0G2JFV5;A0A0G2JEF6;A0A0G2JGZ1;Q91WK0	96;96;111;96;133;109;49;111	A0A0G2JDR6	A0A0G2JDR6	Leucine-rich repeat flightless-interacting protein 2 (Fragment)	Lrrfip2	96	ASATTPLSGNSSRRGSGDTSSLIDPDTSLSE	14326000000	-1.0995	0.999971	45.3995	0	219.95	202.52	219.95	S	2	1;2	RGS(1)GDTSSLIDPDTSLSELR	RGS(45.4)GDT(-45.4)S(-68.76)S(-80.73)LIDPDT(-167.98)S(-173.09)LS(-182.58)ELR	0.902299	0.924645	1.02812	0.893485	0.930476	1.048	1.01362	0.979786	0.946384	0.951944	0.959241	0.955846	0.902274	0.965558	1.05484	0.892298	0.944294	1.05983	1.01167	0.967514	0.969988	0.995643	0.955575	0.973411
A0A0G2JDR6;A0A0R4J169;E9QN52;A0A0G2JEP4;A0A0G2JFV5;Q91WK0	18;18;18;18;18;18	A0A0G2JDR6	A0A0G2JDR6	Leucine-rich repeat flightless-interacting protein 2 (Fragment)	Lrrfip2	18	TPGSGRKRTPVKDRFSAEDEALSNIAREAEA	17305000	-1.0022	0.999997	55.4322	5.65e-06	63.998	50.573	63.998	S	3	1	DRFS(1)AEDEALSNIAR	DRFS(55.43)AEDEALS(-55.43)NIAR	NA	NA	NA	NA	NA	NA	1.25635	0.934027	0.77762	NA	NA	NA	NA	NA	NA	NA	NA	NA	NA	NA	NA	NA	NA	NA
A0A0G2JDV2	205	A0A0G2JDV2	A0A0G2JDV2	Non-canonical poly(A) RNA polymerase PAPD7	Papd7	205	YGLNYLLSGSRAATLSGGGGPGAQAARPGTP	29528000	-0.19521	0.995524	23.4717	2.5e-09	73.918	69.744	67.418	S	2	1	AAT(0.004)LS(0.996)GGGGPGAQAAR	AAT(-23.47)LS(23.47)GGGGPGAQAAR	NA	NA	NA	NA	NA	NA	0.991678	1.05075	1.07659	0.937493	1.00104	1.07338	NA	NA	NA	NA	NA	NA	NA	NA	NA	NA	NA	NA
A0A0G2JDV2	170	A0A0G2JDV2	A0A0G2JDV2	Non-canonical poly(A) RNA polymerase PAPD7	Papd7	170	AAHAHPGPRGSTPAGSPPQHQFHPGRRKREN	485260000	-0.15118	0.999893	39.7262	7.19e-54	110.56	105.35	110.56	S	3	1	GSTPAGS(1)PPQHQFHPGR	GS(-65.78)T(-39.73)PAGS(39.73)PPQHQFHPGR	NA	NA	NA	NA	NA	NA	0.985872	0.9665	0.986431	0.99687	0.98562	0.983835	NA	NA	NA	NA	NA	NA	NA	NA	NA	1.05462	1.02083	0.965992
A0A0G2JDV2;Q6PB75	552;309	A0A0G2JDV2	A0A0G2JDV2	Non-canonical poly(A) RNA polymerase PAPD7	Papd7	552	YRRWIKEKWGSRILPSPDLDNRIKIKERITT	63810000	-0.4003	1	44.1931	0.00465206	66.023	47.798	44.193	S	2	1	ILPS(1)PDLDNR	ILPS(44.19)PDLDNR	NA	NA	NA	NA	NA	NA	NA	NA	NA	NA	NA	NA	NA	NA	NA	NA	NA	NA	NA	NA	NA	NA	NA	NA
A0A0G2JDW7;Q6ZWU9;A0A0G2JEX7;Q6ZWY3	76;78;46;78	A0A0G2JDW7;Q6ZWY3	A0A0G2JDW7	40S ribosomal protein S27 (Fragment)	Rps27	76	LCQPTGGKARLTEGCSFRRKQH_________	204150000	-1.4843	0.999823	37.5218	0.0134376	53.08	42.322	46.844	S	2	1	LTEGCS(1)FR	LT(-37.52)EGCS(37.52)FR	NA	NA	NA	NA	NA	NA	1.02233	1.03269	1.02317	1.0254	1.02647	1.02971	NA	NA	NA	NA	NA	NA	0.850732	0.974066	1.15597	NA	NA	NA
A0A0G2JDW7;Q6ZWU9;A0A0G2JG29	9;11;11	A0A0G2JDW7	A0A0G2JDW7	40S ribosomal protein S27 (Fragment)	Rps27	9	_______LAKDLLHPSPEEEKRKHKKKRLVQ	8967300000	0.39562	1	48.2163	2.45e-110	174.47	150.22	48.216	S	3	1	DLLHPS(1)PEEEKRK	DLLHPS(48.22)PEEEKRK	0.853696	0.876888	1.05079	0.873831	0.87935	1.0216	0.957411	0.917947	0.991399	0.952785	0.918553	0.959843	0.915479	0.948977	1.03377	0.899315	0.900463	1.08435	0.920606	0.931255	0.988435	0.927452	0.929454	0.989848
A0A0G2JDW7;Q6ZWU9;A0A0G2JG29;Q6ZWY3;D6RH49;D3YYB0	29;31;31;31;31;31	A0A0G2JDW7;Q6ZWY3	A0A0G2JDW7	40S ribosomal protein S27 (Fragment)	Rps27	29	KKKHKKKRLVQSPNSYFMDVKCPGCYKITTV;KRKHKKKRLVQSPNSYFMDVKCPGCYKITTV	56697000	-1.9346	0.802358	6.08565	3.41e-06	98.942	70.659	98.942	Y	2	1	LVQSPNS(0.198)Y(0.802)FMDVK	LVQS(-43.68)PNS(-6.09)Y(6.09)FMDVK	NA	NA	NA	NA	NA	NA	NA	NA	NA	NA	NA	NA	NA	NA	NA	NA	NA	NA	NA	NA	NA	NA	NA	NA
A0A0G2JDW7;Q6ZWU9;A0A0G2JG29;Q6ZWY3;D6RH49;D3YYB0	28;30;30;30;30;30	A0A0G2JDW7;Q6ZWY3	A0A0G2JDW7	40S ribosomal protein S27 (Fragment)	Rps27	28	EKKKHKKKRLVQSPNSYFMDVKCPGCYKITT;EKRKHKKKRLVQSPNSYFMDVKCPGCYKITT	31801000	2.2342	0.751314	6.6601	8.49e-15	110.38	93.357	42.317	S	2	1	LVQS(0.087)PNS(0.751)Y(0.162)FMDVK	LVQS(-9.38)PNS(6.66)Y(-6.66)FMDVK	NA	NA	NA	NA	NA	NA	NA	NA	NA	0.932598	1.1241	1.1855	NA	NA	NA	NA	NA	NA	NA	NA	NA	NA	NA	NA
A0A0G2JDW7;Q6ZWU9;A0A0G2JG29;Q6ZWY3;D6RH49;D3YYB0	25;27;27;27;27;27	A0A0G2JDW7;Q6ZWY3	A0A0G2JDW7	40S ribosomal protein S27 (Fragment)	Rps27	25	LEEEKKKHKKKRLVQSPNSYFMDVKCPGCYK;PEEEKRKHKKKRLVQSPNSYFMDVKCPGCYK	388740000	0.14571	0.99978	36.5742	8.06e-25	109.79	94.654	90.498	S	2	1	LVQS(1)PNSYFMDVK	LVQS(36.57)PNS(-36.57)Y(-63.85)FMDVK	0.895311	0.964084	1.06593	0.914376	0.968803	1.05813	0.94836	0.94449	0.995099	1.02773	1.01536	0.990885	NA	NA	NA	NA	NA	NA	0.992864	1.01358	1.03035	0.996182	0.993221	1.01171
A0A0G2JE03;Q3UFC2;Q3TWF7;A0A0G2JDM7;Q8BTZ4	685;693;698;698;706	A0A0G2JE03	A0A0G2JE03	Anaphase-promoting complex subunit 5	Anapc5	685	CRERIRDVAYFQARLYHALGKTQERNHCAMI	79959000	0.55761	1	72.0207	0.0315343	101.33	23.609	72.021	Y	2	1	LY(1)HALGK	LY(72.02)HALGK	0.953018	0.971255	1.01576	0.974508	0.958937	1.01316	NA	NA	NA	NA	NA	NA	NA	NA	NA	0.978035	1.01426	1.00988	1.07574	0.997494	0.94181	NA	NA	NA
A0A0G2JE03;Q3UFC2;Q3TWF7;A0A0G2JDM7;Q8BTZ4;A0A0G2JFH0;A0A0G2JDE8	217;217;217;217;217;217;217	A0A0G2JE03	A0A0G2JE03	Anaphase-promoting complex subunit 5	Anapc5	217	SQQAALLKNDETKALTPASLQKELNNLLKFN	15878000	-0.24499	0.999439	32.506	0.0079671	66.267	43.625	66.267	T	2	1	ALT(0.999)PAS(0.001)LQK	ALT(32.51)PAS(-32.51)LQK	NA	NA	NA	NA	NA	NA	NA	NA	NA	NA	NA	NA	NA	NA	NA	NA	NA	NA	NA	NA	NA	NA	NA	NA
A0A0G2JE98;A0A0G2JE33;Q9D3X5	13;47;47	A0A0G2JE98	A0A0G2JE98	PACRG-like protein (Fragment)	Pacrgl	13	___UVQRSKSSSLTSSPEAARRARPRPSDKL	193580000	0.82604	0.982829	17.6606	4.13e-36	133.48	124.34	119.63	S	2	1	SSSLTS(0.017)S(0.983)PEAAR	S(-93.89)S(-93.89)S(-60.34)LT(-34.77)S(-17.66)S(17.66)PEAAR	1.07232	1.05109	0.961917	1.07443	1.05266	1.01835	1.29411	1.0792	0.855605	1.22628	1.10469	0.879841	NA	NA	NA	NA	NA	NA	NA	NA	NA	NA	NA	NA
A0A0G2JEA5;Q8BG26	799;828	A0A0G2JEA5	A0A0G2JEA5	Protein Gm43738	Gm43738	799	VKRGTPPETPPEALVSSPGSVVQADRAVRAL	10597000	0.20198	0.949968	12.8669	1.29e-16	76.573	70.449	76.573	S	3	1	RGTPPETPPEALVS(0.95)S(0.049)PGS(0.001)VVQADR	RGT(-38.75)PPET(-35.02)PPEALVS(12.87)S(-12.87)PGS(-32.67)VVQADR	NA	NA	NA	NA	NA	NA	NA	NA	NA	NA	NA	NA	NA	NA	NA	NA	NA	NA	NA	NA	NA	NA	NA	NA
A0A0G2JEA5;Q8BG26	788;817	A0A0G2JEA5	A0A0G2JEA5	Protein Gm43738	Gm43738	788	WLPPTVSVLALVKRGTPPETPPEALVSSPGS	111870000	1.1864	0.989672	19.8148	1e-126	147.11	129.64	147.11	T	3	1	RGT(0.99)PPET(0.01)PPEALVSSPGSVVQADR	RGT(19.81)PPET(-19.81)PPEALVS(-115.51)S(-126.06)PGS(-142.21)VVQADR	0.853977	1.09499	1.26593	0.851523	1.09235	1.28345	NA	NA	NA	NA	NA	NA	NA	NA	NA	NA	NA	NA	NA	NA	NA	NA	NA	NA
A0A0G2JEC5;A0A0G2JET2;Q8C078	68;306;511	A0A0G2JEC5	A0A0G2JEC5	Calcium/calmodulin-dependent protein kinase kinase 2 (Fragment)	Camkk2	68	FGNPFEGSRREERSLSAPGNLLTKKPTREWE	115210000	-0.17234	0.999851	38.2837	9.67e-07	88.561	65.984	86.498	S	2	1	SLS(1)APGNLLTK	S(-38.28)LS(38.28)APGNLLT(-66.27)K	1.1457	1.07877	0.958146	1.15796	1.08189	0.943524	NA	NA	NA	NA	NA	NA	NA	NA	NA	NA	NA	NA	1.01438	1.04735	0.997915	1.05389	1.15281	1.05916
A0A0G2JEC5;A0A0G2JET2;Q8C078	52;290;495	A0A0G2JEC5	A0A0G2JEC5	Calcium/calmodulin-dependent protein kinase kinase 2 (Fragment)	Camkk2	52	VPEIKILVKTMIRKRSFGNPFEGSRREERSL	933540000	-0.70763	1	81.1614	4.21e-09	110.15	110.15	83.358	S	2	1	S(1)FGNPFEGSR	S(81.16)FGNPFEGS(-81.16)R	1.046	0.996061	0.958795	1.02577	0.984813	0.961211	1.03171	0.950278	0.929234	1.02748	0.957901	0.940522	1.07618	1.02109	0.95661	1.04714	1.00194	0.963903	1.03844	0.953042	0.923467	1.03227	0.949855	0.921519
A0A0G2JEG3;Q8VE96	311;364	A0A0G2JEG3	A0A0G2JEG3	Solute carrier family 35 member F6	Slc35f6	311	RLPTQEGEQERLLGDSRTPINEAS_______	29272000	0.30857	0.821913	6.6441	0.000904135	52.52	52.52	52.52	S	2	1	LLGDS(0.822)RT(0.178)PINEAS	LLGDS(6.64)RT(-6.64)PINEAS(-39.64)	0.881402	0.892066	1.02261	NA	NA	NA	NA	NA	NA	NA	NA	NA	NA	NA	NA	NA	NA	NA	NA	NA	NA	NA	NA	NA
A0A0G2JEG3;Q8VE96	313;366	A0A0G2JEG3	A0A0G2JEG3	Solute carrier family 35 member F6	Slc35f6	313	PTQEGEQERLLGDSRTPINEAS_________	78522000	-0.29695	0.943097	12.1942	2.87e-30	118.4	118.4	118.4	T	2	1	LLGDS(0.057)RT(0.943)PINEAS	LLGDS(-12.19)RT(12.19)PINEAS(-71.05)	NA	NA	NA	0.791144	0.812493	1.03767	0.820139	0.963621	1.20131	0.823428	0.930267	1.19827	NA	NA	NA	NA	NA	NA	NA	NA	NA	NA	NA	NA
A0A0G2JEG3;Q8VE96	299;352	A0A0G2JEG3	A0A0G2JEG3	Solute carrier family 35 member F6	Slc35f6	299	HRPLLAFLSRRWRLPTQEGEQERLLGDSRTP	63162000	-0.58392	1	63.1805	0.00673305	63.181	52.234	63.181	T	2	1	LPT(1)QEGEQER	LPT(63.18)QEGEQER	NA	NA	NA	NA	NA	NA	NA	NA	NA	NA	NA	NA	NA	NA	NA	0.642336	0.67387	0.964408	NA	NA	NA	NA	NA	NA
A0A0G2JEK1;Q8CBQ5	37;37	A0A0G2JEK1	A0A0G2JEK1	Phosphatidylinositol 4-kinase type 2-beta	Pi4k2b	37	LPRVAWAQPRRVAPGSAVRMQADEGADVLRE	43120000	0.20249	1	45.368	0.0176205	45.368	8.0238	45.368	S	2	1	VAPGS(1)AVR	VAPGS(45.37)AVR	1.16033	1.09748	0.925431	NA	NA	NA	NA	NA	NA	NA	NA	NA	NA	NA	NA	NA	NA	NA	NA	NA	NA	NA	NA	NA
A0A0G2JEN0;A0A0G2JGY7	15;19	A0A0G2JEN0	A0A0G2JEN0	Putative ATP-dependent RNA helicase DHX30	Dhx30	15	_MAAARRLMALAAGVSPRLRPPDPLVASGRQ	0	0.1403	1	82.6513	4.72e-11	82.651	43.646	82.651	S	2	1	LMALAAGVS(1)PR	LMALAAGVS(82.65)PR	NA	NA	NA	NA	NA	NA	NA	NA	NA	NA	NA	NA	NA	NA	NA	NA	NA	NA	NA	NA	NA	NA	NA	NA
A0A0G2JEN5;E9Q4K9;Q9CUN6;E9PYU8	45;200;200;200	A0A0G2JEN5	A0A0G2JEN5	E3 ubiquitin-protein ligase SMURF1 (Fragment)	Smurf1	45	GTGAAAGGGNCRFVESPSQDQRLLVQRLRNP	31946000	1.0591	0.957194	13.4949	1.28e-07	76.073	55.488	57.175	S	2	1	FVES(0.957)PS(0.043)QDQR	FVES(13.49)PS(-13.49)QDQR	NA	NA	NA	NA	NA	NA	NA	NA	NA	1.04935	1.01831	0.96519	NA	NA	NA	NA	NA	NA	NA	NA	NA	NA	NA	NA
A0A0G2JER9;G3X8S5;O54946;A0A0G2JGN9;A0A0G2JEI3	15;15;15;15;15	A0A0G2JER9	A0A0G2JER9	DnaJ homolog subfamily B member 6	Dnajb6	15	_MVDYYEVLGVQRHASPEDIKKAYRKQALKW	12152000	-0.23459	1	41.6892	0.0079928	41.689	27.921	41.689	S	3	1	HAS(1)PEDIKK	HAS(41.69)PEDIKK	NA	NA	NA	NA	NA	NA	NA	NA	NA	NA	NA	NA	NA	NA	NA	NA	NA	NA	NA	NA	NA	NA	NA	NA
A0A0G2JES1;Q8CJ27	578;578	A0A0G2JES1	A0A0G2JES1	Abnormal spindle-like microcephaly-associated protein homolog	Aspm	578	DMCEVKRIHFSPLESTPSTVARTTKKEGHTS	65933000	0.1226	0.818233	6.54214	5.98e-181	181.87	181.87	181.87	T	2	2	IHFS(1)PLES(0.181)T(0.818)PSTVAR	IHFS(53.82)PLES(-6.54)T(6.54)PS(-34.52)T(-40.79)VAR	1.48386	1.30399	0.834201	1.65184	1.3928	0.927717	NA	NA	NA	1.02686	1.24353	1.20876	NA	NA	NA	NA	NA	NA	NA	NA	NA	NA	NA	NA
A0A0G2JES1;Q8CJ27	373;373	A0A0G2JES1	A0A0G2JES1	Abnormal spindle-like microcephaly-associated protein homolog	Aspm	373	GLKKGLNFKSVNPVLSPTQFVKDSMGHVGQQ	86739000	0.72693	0.934066	11.5188	0.00102176	55.011	44.396	47.548	S	2	1	SVNPVLS(0.934)PT(0.066)QFVK	S(-40.02)VNPVLS(11.52)PT(-11.52)QFVK	NA	NA	NA	0.999798	1.27571	1.28283	NA	NA	NA	NA	NA	NA	NA	NA	NA	NA	NA	NA	NA	NA	NA	NA	NA	NA
A0A0G2JES1;Q8CJ27	573;573	A0A0G2JES1	A0A0G2JES1	Abnormal spindle-like microcephaly-associated protein homolog	Aspm	573	AEEWMDMCEVKRIHFSPLESTPSTVARTTKK	72147000	0.1226	0.999997	53.824	5.98e-181	181.87	181.87	181.87	S	2	1;2	IHFS(1)PLES(0.181)T(0.818)PSTVAR	IHFS(53.82)PLES(-6.54)T(6.54)PS(-34.52)T(-40.79)VAR	1.48386	1.30399	0.834201	1.65184	1.3928	0.927717	NA	NA	NA	0.903723	1.12037	1.27904	NA	NA	NA	NA	NA	NA	NA	NA	NA	NA	NA	NA
A0A0G2JES1;Q8CJ27	1071;1071	A0A0G2JES1	A0A0G2JES1	Abnormal spindle-like microcephaly-associated protein homolog	Aspm	1071	CPSQAITNKQRDKRISGNFERYGDSVQLLMD	707740000	0.88743	1	57.4014	0.0100545	63.624	48.48	57.401	S	2	1	RIS(1)GNFER	RIS(57.4)GNFER	NA	NA	NA	NA	NA	NA	0.991815	1.0783	1.08958	NA	NA	NA	0.990711	1.11161	1.14615	0.966309	1.06746	1.10568	1.03406	1.09497	1.06044	1.02397	1.11077	1.10085
A0A0G2JES3;Q5EBQ6;P51410;A0A140T8T4;D3Z629;S4R1R7	129;130;130;130;130;129	A0A0G2JES3	A0A0G2JES3	60S ribosomal protein L9 (Fragment)	Rpl9	129	RNFLGEKYIRRVRMRTGVACSVSQAQKDELI	68023000	-2.6429	0.999769	38.0216	3.75e-28	108.71	108.71	44.925	T	2	1	T(1)GVACSVSQAQK	T(38.02)GVACS(-38.02)VS(-41.35)QAQK	1.14119	1.02184	0.914231	1.15864	1.049	0.913946	1.08877	1.19665	1.09176	1.0481	1.16187	1.18592	NA	NA	NA	NA	NA	NA	NA	NA	NA	NA	NA	NA
A0A0G2JEY9	5	A0A0G2JEY9	A0A0G2JEY9	Protein Syde2	Syde2	5	___________MDGWSPGSHRAATSAALLPP	23335000	-0.15456	0.97852	16.5853	0.000981706	51.009	48.219	48.467	S	2	1	MDGWS(0.979)PGS(0.021)HR	MDGWS(16.59)PGS(-16.59)HR	0.834802	0.908634	1.17691	0.79597	0.988163	1.1788	NA	NA	NA	NA	NA	NA	NA	NA	NA	NA	NA	NA	NA	NA	NA	NA	NA	NA
A0A0G2JEY9;E9PUP1	357;625	A0A0G2JEY9;E9PUP1	E9PUP1	Protein Syde2	Syde2	625	IVSTNRTELRAMEPSSPSPSPGKKGSSITWS	59567000	0.010368	0.769914	6.85618	3.7e-07	80.361	78.774	76.341	S	2	1	AMEPS(0.064)S(0.77)PS(0.159)PS(0.008)PGK	AMEPS(-10.83)S(6.86)PS(-6.86)PS(-20)PGK	NA	NA	NA	0.861648	0.823471	0.945911	NA	NA	NA	NA	NA	NA	NA	NA	NA	NA	NA	NA	NA	NA	NA	NA	NA	NA
A0A0G2JEY9;E9PUP1	190;458	A0A0G2JEY9;E9PUP1	E9PUP1	Protein Syde2	Syde2	458	LDESKRSQDRRYFSLSPVSPPKHWVSHRPHC	15531000	0.86373	0.952985	13.6639	0.000281748	72.891	64.481	72.891	S	2	1	YFS(0.006)LS(0.953)PVS(0.041)PPK	Y(-55.23)FS(-21.99)LS(13.66)PVS(-13.66)PPK	0.776802	0.966853	1.22204	0.776002	0.905945	1.19285	NA	NA	NA	0.686418	0.729791	1.15311	NA	NA	NA	NA	NA	NA	NA	NA	NA	NA	NA	NA
A0A0G2JEY9;E9PUP1	193;461	A0A0G2JEY9;E9PUP1	E9PUP1	Protein Syde2	Syde2	461	SKRSQDRRYFSLSPVSPPKHWVSHRPHCTHA	25817000	0.97141	0.987757	19.134	0.00108509	60.196	51.153	57.434	S	2	1	YFSLS(0.012)PVS(0.988)PPK	Y(-56.06)FS(-37.31)LS(-19.13)PVS(19.13)PPK	0.69803	0.821728	1.10684	NA	NA	NA	0.815063	0.922495	1.15454	0.857667	0.922329	1.11148	NA	NA	NA	NA	NA	NA	NA	NA	NA	NA	NA	NA
A0A0G2JEY9;E9PUP1	475;743	A0A0G2JEY9;E9PUP1	E9PUP1	Protein Syde2	Syde2	743	KPLGSSKYSCKGGYLSDGDSPELRTRSSKHG	735470000	1.2117	0.999967	44.7552	8.59e-07	80.316	63.392	71.592	S	2	1;2	GGYLS(1)DGDS(1)PELR	GGY(-44.76)LS(44.76)DGDS(64.46)PELR	0.804632	1.02708	1.26047	0.869185	1.02724	1.182	0.890749	0.935481	1.02448	0.886404	0.93631	1.03881	0.843241	0.992238	1.17372	0.822779	0.94386	1.15164	0.895597	0.957218	1.08343	0.928033	0.973267	1.04777
A0A0G2JEY9;E9PUP1	479;747	A0A0G2JEY9;E9PUP1	E9PUP1	Protein Syde2	Syde2	747	SSKYSCKGGYLSDGDSPELRTRSSKHGSEHK	204420000	0.64257	1	73.1845	8.59e-07	80.316	63.392	80.316	S	2	1;2	GGYLS(1)DGDS(1)PELR	GGY(-39.82)LS(39.82)DGDS(73.18)PELR	0.804632	1.02708	1.26047	0.877386	0.912704	1.08127	0.882977	0.896921	1.13448	0.909942	0.977226	1.04805	NA	NA	NA	NA	NA	NA	0.825777	0.940212	1.12743	0.83536	0.698848	0.92805
A0A0G2JF33;A0A0G2JEE9;Q9CVI2	82;82;82	A0A0G2JF33	A0A0G2JF33	Protein FAM133B	Fam133b	82	ENWKKELEKHREKLLSGNESSSKKRQKKKKE	237070000	0.17875	0.998274	29.457	0.000623557	76.073	63.495	64.534	S	2	1	LLS(0.998)GNES(0.001)SSK	LLS(29.46)GNES(-29.46)S(-33.68)S(-37.78)K	1.32046	0.934424	0.746412	NA	NA	NA	NA	NA	NA	2.14548	0.761059	0.363375	NA	NA	NA	NA	NA	NA	1.57111	0.847563	0.538528	1.48955	0.880656	0.583729
A0A0G2JF44;Q9DAI2	107;137	A0A0G2JF44	A0A0G2JF44	Intraflagellar transport protein 22 homolog (Fragment)	Ift22	107	HHKPGSGGERGSLALSPPLNKLKLVHSNLEE	18223000	0.16547	0.999998	57.3041	0.000895702	65.043	40.113	60.345	S	2	1	GSLALS(1)PPLNK	GS(-57.3)LALS(57.3)PPLNK	1.18002	1.11058	0.90947	NA	NA	NA	1.14546	1.03367	0.921065	NA	NA	NA	NA	NA	NA	NA	NA	NA	NA	NA	NA	NA	NA	NA
A0A0G2JF67;Q8CG03	60;92	A0A0G2JF67	A0A0G2JF67	Phosphodiesterase	Pde5a	60	PHADNTTPGAPARKISASEFDRPLRPIVVKD	179210000	-0.30432	0.999958	43.7588	0.00016228	101.89	87.989	76.326	S	2	1	KIS(1)ASEFDR	KIS(43.76)AS(-43.76)EFDR	1.06441	1.01415	0.967646	1.10875	1.03536	0.948514	1.50464	1.03334	0.693867	1.39341	0.998632	0.710606	NA	NA	NA	NA	NA	NA	NA	NA	NA	NA	NA	NA
A0A0G2JF67;Q8CG03	44;76	A0A0G2JF67	A0A0G2JF67	Phosphodiesterase	Pde5a	44	GIRAHTESCSCSLQQSPHADNTTPGAPARKI	2645800000	-0.24483	0.99997	46.7578	0	200.03	200.03	200.03	S	3	1	AHTESCSCSLQQS(1)PHADNTTPGAPAR	AHT(-121.42)ES(-97.81)CS(-68.83)CS(-56.3)LQQS(46.76)PHADNT(-46.76)T(-52.18)PGAPAR	NA	NA	NA	1.10631	1.04187	0.950498	1.06186	1.06341	0.98772	1.12323	1.06969	0.941997	0.994126	1.05267	0.965565	1.06759	1.03543	0.972559	1.13762	1.06692	0.976311	1.04656	0.996477	0.969043
A0A0G2JFC9;Q80UK7	474;509	A0A0G2JFC9	A0A0G2JFC9	Spindle assembly abnormal protein 6 homolog	Sass6	474	ATPHSTSNSTIRSGLSPNLNVVDRLNYPSCG	109640000	-0.25578	0.984012	17.8921	0.000713041	76.82	65.7	58.98	S	2	1	S(0.016)GLS(0.984)PNLNVVDR	S(-17.89)GLS(17.89)PNLNVVDR	NA	NA	NA	NA	NA	NA	0.662783	0.954483	1.40752	NA	NA	NA	NA	NA	NA	NA	NA	NA	NA	NA	NA	0.648865	0.984361	1.48038
A0A0G2JFD8;A0A0G2JGI1;Q7TPW1;A0A0G2JEX1;A0A0G2JDY6;A0A0G2JDZ3;A0A0G2JFI0;A0A0G2JFT2;A0A0G2JDZ8	80;80;16;80;80;16;16;16;16	A0A0G2JFD8	A0A0G2JFD8	Nexilin	Nexn	80	REWNRRKQEIKEMLASDDEEESSPKIEKAYV	291650000	0.13411	0.999998	57.3703	7.91e-69	139.49	130.63	139.49	S	2	1	EMLAS(1)DDEEESSPK	EMLAS(57.37)DDEEES(-57.37)S(-62.36)PK	NA	NA	NA	0.440358	0.872	1.31156	NA	NA	NA	NA	NA	NA	NA	NA	NA	0.806288	1.14027	1.52786	NA	NA	NA	NA	NA	NA
A0A0G2JFD8;A0A0G2JGI1;Q7TPW1;A0A0G2JEX1;A0A0G2JDY6;A0A0G2JG59	226;283;296;360;346;163	A0A0G2JFD8	A0A0G2JFD8	Nexilin	Nexn	226	SMVLDDDSPEIYKTVSQESLTPGKLEINFEQ	612120000	-0.79331	0.999924	41.1918	1.81e-75	154.72	113.34	154.72	S	2	1	TVS(1)QESLTPGK	T(-41.19)VS(41.19)QES(-63.01)LT(-92.43)PGK	NA	NA	NA	NA	NA	NA	NA	NA	NA	NA	NA	NA	NA	NA	NA	NA	NA	NA	NA	NA	NA	1.44266	1.28879	0.755665
A0A0G2JFD8;A0A0G2JGI1;Q7TPW1;A0A0G2JEX1;A0A0G2JG59	453;510;523;587;390	A0A0G2JFD8	A0A0G2JFD8	Nexilin	Nexn	453	TRSGAPWFKKPLRNTSVVDSEPVRFTVKVTG	10777000	-0.3146	0.972776	15.5557	0.00208038	49.988	41.287	49.988	S	2	1	NT(0.027)S(0.973)VVDSEPVR	NT(-15.56)S(15.56)VVDS(-37.93)EPVR	0.875314	1.05231	1.18814	NA	NA	NA	NA	NA	NA	NA	NA	NA	NA	NA	NA	NA	NA	NA	NA	NA	NA	NA	NA	NA
A0A0G2JFE0;A0A0G2JFB2;Q80VL1;A0A0G2JE08	203;244;248;248	A0A0G2JFE0	A0A0G2JFE0	Tudor and KH domain-containing protein	Tdrkh	203	EAALWKNTNSSMGPATPLEVPLRKGGGDMVV	22295000	-0.59417	0.99812	27.7977	1.58e-06	68.42	58.854	68.42	T	2	1	NTNSS(0.002)MGPAT(0.998)PLEVPLR	NT(-46.85)NS(-36.93)S(-27.8)MGPAT(27.8)PLEVPLR	NA	NA	NA	0.996715	1.07153	1.03984	NA	NA	NA	NA	NA	NA	NA	NA	NA	NA	NA	NA	NA	NA	NA	NA	NA	NA
A0A0G2JFE2;A0A0G2JF79;Q3UTQ8;A0A0G2JGW6	343;343;343;343	A0A0G2JFE2	A0A0G2JFE2	Cyclin-dependent kinase-like 5	Cdkl5	343	QSTKGAALQTHHRSNSKDIQNLSVGLPRAEE	31011000	0.027295	0.795941	5.91124	1.42e-10	80.236	80.236	80.236	S	2	1	S(0.204)NS(0.796)KDIQNLSVGLPR	S(-5.91)NS(5.91)KDIQNLS(-69.47)VGLPR	NA	NA	NA	NA	NA	NA	0.984497	1.05866	1.0386	0.987272	1.06645	1.0659	NA	NA	NA	NA	NA	NA	NA	NA	NA	NA	NA	NA
A0A0G2JFE2;A0A0G2JF79;Q3UTQ8;A0A0G2JGW6	497;497;497;497	A0A0G2JFE2	A0A0G2JFE2	Cyclin-dependent kinase-like 5	Cdkl5	497	YRTKAKSHGALSDSKSVSNLSEARAQITETN	39046000	-0.24588	0.81522	6.47208	0.0114673	49.448	38.284	49.448	S	2	1	S(0.815)VS(0.184)NLS(0.001)EAR	S(6.47)VS(-6.47)NLS(-28.71)EAR	NA	NA	NA	NA	NA	NA	NA	NA	NA	NA	NA	NA	NA	NA	NA	NA	NA	NA	NA	NA	NA	0.585612	1.00705	1.72814
A0A0G2JFE2;A0A0G2JF79;Q3UTQ8;A0A0G2JGW6	171;171;171;171	A0A0G2JFE2	A0A0G2JFE2	Cyclin-dependent kinase-like 5	Cdkl5	171	FARNLSEGNNANYTEYVATRWYRSPELLLGA	153000000	-0.91903	0.938626	13.1402	5.25e-88	131.45	117.46	131.45	Y	2	1	NLSEGNNANY(0.007)T(0.046)EY(0.939)VAT(0.009)R	NLS(-112.87)EGNNANY(-21.33)T(-13.14)EY(13.14)VAT(-20.23)R	NA	NA	NA	1.24605	1.03332	0.907013	1.01321	1.20699	1.27272	0.996773	1.24772	1.18592	NA	NA	NA	NA	NA	NA	NA	NA	NA	NA	NA	NA
A0A0G2JFE2;A0A0G2JF79;Q3UTQ8;A0A0G2JGW6	543;543;543;543	A0A0G2JFE2	A0A0G2JFE2	Cyclin-dependent kinase-like 5	Cdkl5	543	TSPTPTRHTDTRTLLSPSGRNNRNEGTLDSR	199520000	-0.33593	0.99523	23.2286	0.00225835	90.149	54.497	90.149	S	2	1	TLLS(0.995)PS(0.005)GR	T(-44.24)LLS(23.23)PS(-23.23)GR	NA	NA	NA	NA	NA	NA	NA	NA	NA	NA	NA	NA	NA	NA	NA	NA	NA	NA	0.907928	0.93952	1.05249	0.930426	0.975327	1.05467
A0A0G2JFE2;A0A0G2JF79;Q3UTQ8;A0A0G2JGW6	306;306;306;306	A0A0G2JFE2	A0A0G2JFE2	Cyclin-dependent kinase-like 5	Cdkl5	306	CLNHPTFQTQRLLDRSPSRSTKRKPYHVESS	4230200000	0.12895	0.99895	29.7829	0.00262778	96.171	66.638	87.568	S	2	1	LLDRS(0.999)PS(0.001)R	LLDRS(29.78)PS(-29.78)R	0.972733	0.987105	1.01158	0.978468	0.978657	1.00087	1.05182	0.964704	0.944378	1.04184	0.972338	0.928687	0.995162	0.958054	0.967001	0.980217	0.954994	0.939759	NA	NA	NA	1.04617	0.996924	0.917475
A0A0G2JFE2;A0A0G2JF79;Q3UTQ8;A0A0G2JGW6	720;720;720;720	A0A0G2JFE2	A0A0G2JFE2	Cyclin-dependent kinase-like 5	Cdkl5	720	NDPVPRRVGSFYRVPSPRPDNSFHENNVSTR	532410000	-0.10553	0.999897	39.8616	3.55e-66	110.4	110.4	78.531	S	3	1	VPS(1)PRPDNSFHENNVSTR	VPS(39.86)PRPDNS(-39.86)FHENNVS(-75.66)T(-75.66)R	NA	NA	NA	NA	NA	NA	NA	NA	NA	NA	NA	NA	1.04916	1.09436	1.04699	1.01104	1.0757	1.06076	0.862135	0.984002	1.15095	0.823561	0.947679	1.15634
A0A0G2JFE2;A0A0G2JF79;Q3UTQ8;A0A0G2JGW6	407;407;407;407	A0A0G2JFE2	A0A0G2JFE2	Cyclin-dependent kinase-like 5	Cdkl5	407	SSSKDLTNNNIPHLLSPKEAKSKTEFDFNID	115240000	1.0665	1	65.1952	3.13e-06	74.732	71.787	74.732	S	2	1	DLTNNNIPHLLS(1)PK	DLT(-65.2)NNNIPHLLS(65.2)PK	1.03043	0.973028	0.94642	NA	NA	NA	1.04366	0.980527	0.958274	1.04829	0.983454	0.937107	NA	NA	NA	NA	NA	NA	NA	NA	NA	NA	NA	NA
A0A0G2JFF9;A0A0G2JDP0;O35387;B9EJR4;A0A0G2JEE6;A0A0G2JE46	151;174;177;177;48;93	A0A0G2JFF9	A0A0G2JFF9	HCLS1-associated protein X-1	Hax1	151	GSQGPFHRLDDTWPVSPHSRAKEDKDLDSQV	65773000	0.6058	0.953208	13.0948	0.000102647	73.802	68.913	71.98	S	2	1	LDDTWPVS(0.953)PHS(0.047)R	LDDT(-42.76)WPVS(13.09)PHS(-13.09)R	NA	NA	NA	0.730698	0.965139	1.28604	NA	NA	NA	NA	NA	NA	NA	NA	NA	NA	NA	NA	NA	NA	NA	NA	NA	NA
A0A0G2JFG0;A0A0G2JEK8;D3YUW7;P59242;E9QMC1	150;150;150;149;150	A0A0G2JFG0	A0A0G2JFG0	Cingulin	Cgn	150	SLTGLAFMSPSNRSTSLLELAPKPTSSINTI	1058500	1.0435	0.973844	18.7194	0.0202536	44.193	30.759	44.193	S	2	1	S(0.013)T(0.013)S(0.974)LLELAPK	S(-18.72)T(-18.72)S(18.72)LLELAPK	NA	NA	NA	NA	NA	NA	NA	NA	NA	NA	NA	NA	NA	NA	NA	NA	NA	NA	NA	NA	NA	NA	NA	NA
A0A0G2JFJ6;Q7TPD0	500;500	A0A0G2JFJ6	A0A0G2JFJ6	Integrator complex subunit 3	Ints3	500	RSMLREKFPEFCSSPSPPVEVKIEEPVSMEM	73502000	0.41594	0.988177	20.3527	6.49e-94	149.36	149.36	54.008	S	3	1	EKFPEFCS(0.003)S(0.009)PS(0.988)PPVEVK	EKFPEFCS(-25.61)S(-20.35)PS(20.35)PPVEVK	0.913474	0.905031	1.01982	NA	NA	NA	1.08437	1.07187	1.00355	1.10074	1.04605	0.951268	NA	NA	NA	NA	NA	NA	NA	NA	NA	NA	NA	NA
A0A0G2JFJ6;Q7TPD0	993;993	A0A0G2JFJ6	A0A0G2JFJ6	Integrator complex subunit 3	Ints3	993	SSTKPPKSRRKAALSSPRSRKNATQPPNAEE	3369100000	-0.02152	0.997117	25.3883	2.98e-06	103.55	44.197	102.07	S	2	1	AALS(0.003)S(0.997)PR	AALS(-25.39)S(25.39)PR	1.02326	0.987383	0.966512	0.986264	0.972988	0.970902	1.05969	0.974383	0.921065	1.06444	0.965283	0.909366	0.895843	0.904565	0.982865	1.0275	1.02594	0.988737	1.11304	0.984506	0.900588	NA	NA	NA
A0A0G2JFL5;Q8BH10;Q14BR6	2;2;2	A0A0G2JFL5	A0A0G2JFL5	Protein orai-2 (Fragment)	Orai2	2	______________MSAELNVPMDPSAPACP	16189000	1.2734	0.999803	37.0513	1.5e-06	41.475	41.475	41.475	S	3	1	S(1)AELNVPMDPSAPACPEPGHK	S(37.05)AELNVPMDPS(-37.05)APACPEPGHK	NA	NA	NA	NA	NA	NA	NA	NA	NA	1.06218	0.858839	0.849079	NA	NA	NA	NA	NA	NA	NA	NA	NA	NA	NA	NA
A0A0G2JFM9;E9PUK3;Q8K012;E9PUI5	334;430;488;488	A0A0G2JFM9	A0A0G2JFM9	Formin-binding protein 1-like (Fragment)	Fnbp1l	334	SEVEGKTGIRGDRRHSSDINHLVTQGRESPE	2006000000	1.0627	0.838752	7.16138	8.77e-66	140.46	131.31	77.137	S	4	1	RHS(0.839)S(0.161)DINHLVTQGR	RHS(7.16)S(-7.16)DINHLVT(-70.52)QGR	1.05513	0.891684	0.850697	1.00921	0.955239	0.940259	1.19	1.05394	0.896608	1.19282	1.06333	0.890741	1.01843	0.96335	0.94592	1.00353	0.968747	0.974362	1.15582	1.07535	0.932309	1.17147	1.07307	0.932627
A0A0G2JFM9;E9PUK3;Q8K012;E9PUI5	141;295;295;295	A0A0G2JFM9	A0A0G2JFM9	Formin-binding protein 1-like (Fragment)	Fnbp1l	141	DFPFEDYSQHIYRTISDGTISAAKQESGKMD	8080300000	-0.36296	0.99997	46.23	7.47e-22	121.45	108.69	102.52	S	2	1	TIS(1)DGTISAAK	T(-46.23)IS(46.23)DGT(-52.43)IS(-65.58)AAK	1.09306	1.03684	0.964864	1.05527	1.03178	0.973588	1.19051	1.20746	1.02405	1.09567	1.17866	1.06622	1.17646	1.24359	1.0067	1.17667	1.21958	1.00314	1.20975	1.22272	1.01859	1.19308	1.24181	1.0484
A0A0G2JFM9;E9PUK3;Q8K012;E9PUI5	347;443;501;501	A0A0G2JFM9	A0A0G2JFM9	Formin-binding protein 1-like (Fragment)	Fnbp1l	347	RHSSDINHLVTQGRESPEGSYTDDANQEVRG	575480000	0.81576	0.999998	57.6493	2.52e-198	141.07	124.15	141.07	S	2	1	ES(1)PEGSYTDDANQEVR	ES(57.65)PEGS(-57.65)Y(-113.36)T(-104.62)DDANQEVR	1.01806	0.999374	0.992365	NA	NA	NA	NA	NA	NA	1.06689	0.918139	0.931023	0.924677	0.925761	0.989196	NA	NA	NA	0.93751	1.09839	1.07047	NA	NA	NA
A0A0G2JFQ4;Q6ZQA0;E9Q9L6;F6ZZB1;F6VTL9	1828;1855;1862;215;1144	A0A0G2JFQ4	A0A0G2JFQ4	Neurobeachin-like protein 2	Nbeal2	1828	LEASALRDNLGEAPMTPTEETSLPLAVTKEA	66021000	-0.048798	0.801775	6.15546	3.58e-80	106.11	106.11	106.11	T	3	1	DNLGEAPMT(0.802)PT(0.194)EET(0.003)S(0.001)LPLAVTK	DNLGEAPMT(6.16)PT(-6.16)EET(-24.14)S(-29.95)LPLAVT(-52.11)K	0.986789	1.03183	1.07758	0.947721	1.0283	1.04656	NA	NA	NA	1.1194	1.11782	0.990511	NA	NA	NA	NA	NA	NA	NA	NA	NA	NA	NA	NA
A0A0G2JFQ4;Q6ZQA0;E9Q9L6;F6ZZB1;F6VTL9	1975;2001;2009;362;1291	A0A0G2JFQ4	A0A0G2JFQ4	Neurobeachin-like protein 2	Nbeal2	1975	YFLNFPHKVAASSASSPCQAPRPQLYPIPSH	326340000	-0.22175	0.981164	17.1676	8.53e-90	153.56	139.22	153.56	S	2	1	VAASSAS(0.019)S(0.981)PCQAPR	VAAS(-92.4)S(-66.42)AS(-17.17)S(17.17)PCQAPR	0.837559	0.862024	1.00927	NA	NA	NA	0.92309	0.788539	0.866424	0.872752	0.778517	0.863645	0.810468	0.927017	1.06548	0.85343	0.969581	1.1264	NA	NA	NA	NA	NA	NA
A0A0G2JFQ4;Q6ZQA0;E9Q9L6;F6ZZB1;F6VTL9	2701;2727;2735;1058;2017	A0A0G2JFQ4	A0A0G2JFQ4	Neurobeachin-like protein 2	Nbeal2	2701	SSQFARRLWRSSRRISQVSSGETEYNPGEAR	23883000	1.5984	0.969677	17.8743	3.3e-05	55.247	51.375	55.247	S	3	1	RIS(0.97)QVS(0.013)S(0.016)GET(0.001)EYNPGEAR	RIS(17.87)QVS(-18.74)S(-17.87)GET(-28.41)EY(-38.01)NPGEAR	0.956551	1.11646	1.10303	NA	NA	NA	NA	NA	NA	NA	NA	NA	NA	NA	NA	NA	NA	NA	NA	NA	NA	NA	NA	NA
A0A0G2JFT8	667	A0A0G2JFT8	A0A0G2JFT8	Protein RUFY3	Rufy3	667	VCNPCHEQLIKQYSSSPP_____________	0	0.60746	0.949858	12.7756	0.0108808	89.55	89.55	89.55	S	1	1	QYSS(0.05)S(0.95)PP	QY(-85.7)S(-48.77)S(-12.78)S(12.78)PP	NA	NA	NA	NA	NA	NA	NA	NA	NA	NA	NA	NA	NA	NA	NA	NA	NA	NA	NA	NA	NA	NA	NA	NA
A0A0G2JFT8	27	A0A0G2JFT8	A0A0G2JFT8	Protein RUFY3	Rufy3	27	ESCGEEQERGGERRPSEPLEPRGASARGADR	1178900000	-0.4725	1	64.8267	0.000338553	97.957	82.814	64.827	S	3	1	RPS(1)EPLEPR	RPS(64.83)EPLEPR	1.05077	1.06145	1.00988	1.08509	1.0714	0.992866	1.07225	0.970406	0.903738	1.07226	0.978951	0.914173	1.14015	1.01002	0.874396	1.1969	1.18576	0.996393	1.12865	0.833005	0.791471	1.0016	0.976148	0.980099
A0A0G2JFV9;Q9JHI7	108;305	A0A0G2JFV9	A0A0G2JFV9	Exosome complex component RRP45 (Fragment)	Exosc9	108	NQRITAFKMETAPIDTSNIEERAEEIIAEAE	487570000	-0.12719	0.824651	6.72625	1.29e-32	109.54	109.54	61.821	T	2	1	METAPIDT(0.825)S(0.175)NIEER	MET(-38.97)APIDT(6.73)S(-6.73)NIEER	0.99838	0.90254	0.899414	0.958308	0.906699	0.960064	0.531508	1.05655	1.98708	0.634308	0.898159	1.42948	1.14687	0.991897	0.886294	NA	NA	NA	NA	NA	NA	NA	NA	NA
A0A0G2JFV9;Q9JHI7	109;306	A0A0G2JFV9	A0A0G2JFV9	Exosome complex component RRP45 (Fragment)	Exosc9	109	QRITAFKMETAPIDTSNIEERAEEIIAEAEP	1151600000	1.6225	0.84343	7.3134	1.55e-172	148.44	117.35	148.44	S	2	1	METAPIDT(0.157)S(0.843)NIEER	MET(-96.27)APIDT(-7.31)S(7.31)NIEER	0.99838	0.90254	0.899414	1.13377	0.881043	0.82301	0.744728	0.963649	1.29704	0.634308	0.898159	1.42948	1.14687	0.991897	0.886294	NA	NA	NA	0.641371	0.930535	1.46931	0.70162	0.929828	1.33429
A0A0G2JFW6;Q6NXI6	753;836	A0A0G2JFW6	A0A0G2JFW6	Regulation of nuclear pre-mRNA domain-containing protein 2 (Fragment)	Rprd2	753	QPSGGVERPSSLMDSSQEKLFPDTSFQEDED	299660000	-0.60789	0.876454	8.50902	2.67e-79	167.03	167.03	167.03	S	2	1	PSSLMDS(0.124)S(0.876)QEK	PS(-141.3)S(-101.73)LMDS(-8.51)S(8.51)QEK	NA	NA	NA	NA	NA	NA	0.824623	0.845346	1.05133	0.73799	0.829481	1.1393	NA	NA	NA	NA	NA	NA	0.837153	0.855627	1.02233	0.826341	0.857676	1.08779
A0A0G2JFW6;Q6NXI6	866;949	A0A0G2JFW6	A0A0G2JFW6	Regulation of nuclear pre-mRNA domain-containing protein 2 (Fragment)	Rprd2	866	AFNIRGNEPGSERSPSPSKNDAFFTPDSNHS	7669600	1.2613	0.890943	9.67004	0.022401	43.326	25.235	43.326	S	2	2	GNEPGS(0.482)ERS(0.525)PS(0.891)PS(0.102)K	GNEPGS(-0.42)ERS(0.42)PS(9.67)PS(-9.67)K	NA	NA	NA	NA	NA	NA	NA	NA	NA	NA	NA	NA	NA	NA	NA	NA	NA	NA	NA	NA	NA	NA	NA	NA
A0A0G2JFW6;Q6NXI6	699;782	A0A0G2JFW6	A0A0G2JFW6	Regulation of nuclear pre-mRNA domain-containing protein 2 (Fragment)	Rprd2	699	DTMSLLSKIISPGSSTPSSTRSPPPGRDESY	2601300000	1.2581	0.932894	13.7117	4.48e-51	138.05	116.27	121.45	T	2	1;2	IISPGS(0.001)S(0.04)T(0.933)PS(0.018)S(0.004)T(0.006)R	IIS(-66.15)PGS(-32.21)S(-13.71)T(13.71)PS(-17.25)S(-24.21)T(-22.1)R	0.894984	0.928434	1.0375	0.901214	0.946741	1.04945	NA	NA	NA	NA	NA	NA	0.903026	0.942447	1.02848	0.922275	0.917364	1.01948	NA	NA	NA	1.16084	1.0892	0.927172
A0A0G2JFW6;Q6NXI6	421;504	A0A0G2JFW6	A0A0G2JFW6	Regulation of nuclear pre-mRNA domain-containing protein 2 (Fragment)	Rprd2	421	TGVSSASRPSPGIPTSPSNLSSGLKTPAPAT	2959300000	0.17224	0.971142	17.2008	6.39e-94	137.99	137.99	137.99	S	2	1	PSPGIPT(0.019)S(0.971)PS(0.01)NLSSGLK	PS(-101.09)PGIPT(-17.2)S(17.2)PS(-19.76)NLS(-41.43)S(-46.06)GLK	0.87923	1.02686	1.16217	0.988345	1.02164	1.03664	1.02068	0.958517	0.945085	1.01873	0.963288	0.94942	1.017	1.12099	1.06765	1.01517	1.10485	1.07498	1.01998	0.980013	0.976583	1.04121	1.00325	0.972199
A0A0G2JFW6;Q6NXI6	529;612	A0A0G2JFW6	A0A0G2JFW6	Regulation of nuclear pre-mRNA domain-containing protein 2 (Fragment)	Rprd2	529	LLSSTQSFIPKSFNYSPSSSTSEVSSTSASK	40376000	-0.67435	0.981983	18.681	1.56e-39	91.767	91.767	83.202	S	2	1	SFNY(0.013)S(0.982)PS(0.003)S(0.001)STSEVSSTSASK	S(-36.55)FNY(-18.68)S(18.68)PS(-24.93)S(-30.23)S(-35.4)T(-40.41)S(-45.26)EVS(-53.71)S(-58.05)T(-62.15)S(-65.99)AS(-72.77)K	NA	NA	NA	NA	NA	NA	1.10753	1.01532	0.912344	1.10381	1.02212	0.911848	NA	NA	NA	NA	NA	NA	NA	NA	NA	NA	NA	NA
A0A0G2JFW6;Q6NXI6	734;817	A0A0G2JFW6	A0A0G2JFW6	Regulation of nuclear pre-mRNA domain-containing protein 2 (Fragment)	Rprd2	734	PNSVSTYRPFGLGSDSPYKQPSGGVERPSSL	472150000	-1.2362	0.998241	27.5738	4.16e-22	123.1	96.979	117.08	S	2	1	PFGLGS(0.002)DS(0.998)PYK	PFGLGS(-27.57)DS(27.57)PY(-48.54)K	0.912888	0.878904	0.958393	0.963876	0.876116	0.898128	NA	NA	NA	0.770891	0.848535	1.10214	0.90002	0.943939	1.04462	0.857224	0.984156	1.12403	0.37322	0.478062	1.36971	NA	NA	NA
A0A0G2JFW6;Q6NXI6	659;742	A0A0G2JFW6	A0A0G2JFW6	Regulation of nuclear pre-mRNA domain-containing protein 2 (Fragment)	Rprd2	659	FQRGPTSTSVDSIDGTPVRDERSGTPTQDEM	753210000	0.20057	0.99892	29.6918	8.13e-118	140.59	129.82	124.08	T	3	1	GPTSTSVDS(0.001)IDGT(0.999)PVRDER	GPT(-83.94)S(-65.36)T(-53.62)S(-55.66)VDS(-29.69)IDGT(29.69)PVRDER	0.897708	0.833291	1.02904	0.89344	0.877832	1.02617	1.04746	1.28962	1.27417	1.00692	1.17648	1.18748	NA	NA	NA	NA	NA	NA	NA	NA	NA	NA	NA	NA
A0A0G2JFW6;Q6NXI6	453;536	A0A0G2JFW6	A0A0G2JFW6	Regulation of nuclear pre-mRNA domain-containing protein 2 (Fragment)	Rprd2	453	PSHNPLANILSKVEITPESILSALSKTQTQS	9176700	-0.84125	0.999034	30.3196	0.000619855	62.203	62.203	62.203	T	2	1	VEIT(0.999)PES(0.001)ILSALSK	VEIT(30.32)PES(-30.32)ILS(-44.64)ALS(-54.97)K	NA	NA	NA	NA	NA	NA	NA	NA	NA	0.70364	0.730589	1.06902	NA	NA	NA	NA	NA	NA	NA	NA	NA	NA	NA	NA
A0A0G2JFW6;Q6NXI6	1034;1117	A0A0G2JFW6	A0A0G2JFW6	Regulation of nuclear pre-mRNA domain-containing protein 2 (Fragment)	Rprd2	1034	PIETLGYHNAANRRMSGEPIKTVESIRVPGK	78819000	-0.47288	1	47.3018	0.00742092	68.536	38.792	47.302	S	2	1	RMS(1)GEPIK	RMS(47.3)GEPIK	NA	NA	NA	NA	NA	NA	NA	NA	NA	NA	NA	NA	NA	NA	NA	NA	NA	NA	NA	NA	NA	NA	NA	NA
A0A0G2JFW6;Q6NXI6	694;777	A0A0G2JFW6	A0A0G2JFW6	Regulation of nuclear pre-mRNA domain-containing protein 2 (Fragment)	Rprd2	694	TSSSVDTMSLLSKIISPGSSTPSSTRSPPPG	829880000	-1.1212	0.999971	47.42	3.55e-18	102.64	86.414	68.27	S	2	1;2	IIS(1)PGS(0.009)S(0.177)T(0.354)PS(0.111)S(0.174)T(0.174)R	IIS(47.42)PGS(-15.85)S(-3)T(3)PS(-5.04)S(-3.07)T(-3.07)R	0.98635	0.991345	0.999485	0.979863	0.984268	0.983961	1.05388	0.964462	0.905921	1.06659	0.951132	0.901186	0.985976	0.953145	0.980138	NA	NA	NA	1.01024	0.935201	0.915942	1.00786	0.928633	0.909335
A0A0G2JFW6;Q6NXI6	550;633	A0A0G2JFW6	A0A0G2JFW6	Regulation of nuclear pre-mRNA domain-containing protein 2 (Fragment)	Rprd2	550	SEVSSTSASKASVGQSPVLPSTTFKLPSSSL	4014300000	-0.11875	1	102.339	1.49e-303	211.09	204.66	211.09	S	2	1	ASVGQS(1)PVLPSTTFK	AS(-117.34)VGQS(102.34)PVLPS(-102.34)T(-108.52)T(-114.65)FK	0.973904	1.02185	1.05202	0.977759	1.02712	1.05059	0.990302	1.00499	1.00411	0.987645	0.983069	1.00937	1.01076	1.02276	1.02063	1.00951	1.0336	1.05911	0.979771	0.977795	1.01587	1.00043	0.976912	1.02376
A0A0G2JFW6;Q6NXI6;A0A0G2JFN1	293;376;358	A0A0G2JFW6	A0A0G2JFW6	Regulation of nuclear pre-mRNA domain-containing protein 2 (Fragment)	Rprd2	293	GEEPQSPAMESDKSATPEPVTDNRDVEDMEL	32273000	0.99602	0.951223	12.9077	0.00914816	50.088	43.467	50.088	T	2	1	S(0.049)AT(0.951)PEPVTDNR	S(-12.91)AT(12.91)PEPVT(-40.81)DNR	NA	NA	NA	NA	NA	NA	NA	NA	NA	NA	NA	NA	NA	NA	NA	NA	NA	NA	NA	NA	NA	1.02909	0.875109	0.805822
A0A0G2JFW6;Q6NXI6;A0A0G2JFN1	309;392;374	A0A0G2JFW6	A0A0G2JFW6	Regulation of nuclear pre-mRNA domain-containing protein 2 (Fragment)	Rprd2	309	PEPVTDNRDVEDMELSDVEDDGSKIIVEDRK	3915400000	-0.57638	1	88.0298	3.61e-292	201.52	195.24	201.52	S	2	1	DVEDMELS(1)DVEDDGSK	DVEDMELS(88.03)DVEDDGS(-88.03)K	1.04328	1.02825	1.00482	1.03079	1.03348	1.0062	1.11645	1.00172	0.914205	1.13596	1.00007	0.923039	1.0352	1.01635	1.02832	1.03582	1.03096	1.00486	1.06816	1.00235	0.944067	1.08017	0.98632	0.933149
A0A0G2JFY0;A0A0A0MQ80;Q3UMC0	244;243;244	A0A0G2JFY0	A0A0G2JFY0	Spermatogenesis-associated protein 5	Spata5	244	DLSFQLSQLDLKEPQSPSSQSTPCKPTNDRT	3129000000	0.32927	0.998697	29.9321	2.71e-91	126.04	121.16	72.316	S	2	1	EPQS(0.999)PS(0.001)SQSTPCKPTNDR	EPQS(29.93)PS(-29.93)S(-35.81)QS(-47.13)T(-51.72)PCKPT(-63.81)NDR	0.935778	1.01073	1.0748	0.951231	1.00565	1.04614	1.00387	1.01223	0.998737	1.01069	1.01683	0.988372	0.954751	1.03429	1.10659	0.932526	1.0366	1.12217	NA	NA	NA	NA	NA	NA
A0A0G2JFY0;A0A0A0MQ80;Q3UMC0	18;18;18	A0A0G2JFY0	A0A0G2JFY0	Spermatogenesis-associated protein 5	Spata5	18	SKKNRKRQKEGAEGASPSLSAAPSRSGTSTP	3282500000	-1.0297	0.999889	39.6672	1.69e-145	166.21	147.63	157.85	S	2	1	EGAEGAS(1)PSLSAAPSR	EGAEGAS(39.67)PS(-39.67)LS(-55.79)AAPS(-88.49)R	1.05857	1.0876	1.03059	0.993914	0.975411	0.97927	0.824568	0.952431	1.17616	0.87096	0.996907	1.12591	0.977837	1.02377	1.0503	0.974126	0.96446	1.03002	0.858643	0.966563	1.12137	0.876302	0.974996	1.15247
A0A0G2JFY0;A0A0A0MQ80;Q3UMC0	273;272;273	A0A0G2JFY0	A0A0G2JFY0	Spermatogenesis-associated protein 5	Spata5	273	RTVNKAGEVLLDVTQSPRDGSGLGLEESTGL	676460000	0.40208	1	58.6928	4.22e-25	113.33	102.07	58.693	S	2	1;2	AGEVLLDVT(1)QS(1)PR	AGEVLLDVT(58.69)QS(58.69)PR	1.14007	0.990291	0.886699	1.12837	0.98399	0.872104	0.941193	1.04841	1.08864	0.922022	1.01609	1.13245	0.952748	0.988527	1.02879	0.988423	1.01793	1.03067	0.931067	0.996702	1.12336	0.994204	1.00292	1.03936
A0A0G2JFY0;A0A0A0MQ80;Q3UMC0	271;270;271	A0A0G2JFY0	A0A0G2JFY0	Spermatogenesis-associated protein 5	Spata5	271	NDRTVNKAGEVLLDVTQSPRDGSGLGLEEST	819410000	0.40208	1	58.6928	2.03e-19	104.88	98.361	58.693	T	2	1;2	AGEVLLDVT(1)QS(1)PR	AGEVLLDVT(58.69)QS(58.69)PR	0.969053	0.965764	1.02647	0.959871	0.981463	1.03602	0.941193	1.04841	1.08864	0.80011	0.909631	1.18	NA	NA	NA	0.988423	1.01793	1.03067	NA	NA	NA	NA	NA	NA
A0A0G2JFY0;A0A0A0MQ80;Q3UMC0	278;277;278	A0A0G2JFY0	A0A0G2JFY0	Spermatogenesis-associated protein 5	Spata5	278	AGEVLLDVTQSPRDGSGLGLEESTGLKCSFD	240700000	0.16044	1	91.9744	2.43e-28	108.25	97.02	108.25	S	2	1	DGS(1)GLGLEESTGLK	DGS(91.97)GLGLEES(-92.65)T(-91.97)GLK	1.15459	1.42738	1.27675	1.11405	1.55255	1.37334	0.890873	1.01914	1.14706	0.916823	1.01589	1.10224	NA	NA	NA	NA	NA	NA	0.921064	1.01004	1.05762	0.893979	1.03205	1.13011
A0A0G2JFZ4;E9Q7M2	587;587	A0A0G2JFZ4	A0A0G2JFZ4	MCG8104	Tsc22d2	587	QTQPLVGQVDDTRRKSEPLPQAPLSLIAESK	314590000	0.32972	0.999992	51.5164	1.01e-11	67.532	67.532	67.532	S	3	1	RKS(1)EPLPQAPLSLIAESK	RKS(51.52)EPLPQAPLS(-51.52)LIAES(-63.39)K	NA	NA	NA	NA	NA	NA	0.787193	0.88623	1.08449	NA	NA	NA	NA	NA	NA	NA	NA	NA	0.854833	0.850011	1.00371	0.878238	0.868049	0.972952
A0A0G2JG07;Q3UHD6	49;49	A0A0G2JG07	A0A0G2JG07	Sorting nexin-27	Snx27	49	GGGGGPRVVRIVKSESGYGFNVRGQERREC_	178760000	0.18766	0.999419	32.4716	0.000163854	89.301	83.182	81.92	S	2	1	S(0.001)ES(0.999)GYGFNVR	S(-32.47)ES(32.47)GY(-48.04)GFNVR	1.25136	0.935096	0.738169	1.19756	0.901563	0.759555	1.23358	0.951989	0.805954	1.20604	0.938533	0.769637	NA	NA	NA	NA	NA	NA	1.37688	1.10905	0.814267	1.25031	1.01303	0.871884
A0A0G2JG17	83	A0A0G2JG17	A0A0G2JG17	Protein Trav23 (Fragment)	Trav23	83	LLSNGAVKRDRRLTASLDQKARLSALHFSPA	6759000	-0.95639	0.999965	44.5231	0.0141564	64.73	25.979	64.73	S	2	1	LTAS(1)LDQK	LT(-44.52)AS(44.52)LDQK	NA	NA	NA	NA	NA	NA	NA	NA	NA	NA	NA	NA	NA	NA	NA	NA	NA	NA	NA	NA	NA	NA	NA	NA
A0A0G2JG85;E9PYF7	192;225	A0A0G2JG85	A0A0G2JG85	Protein Ap1ar	Ap1ar	192	EEGMNRMLPMRERSKTEEDILRAALKYSSKK	156670000	-0.2355	0.999268	31.3518	0.00363545	75.088	62.819	60.255	T	2	1	S(0.001)KT(0.999)EEDILR	S(-31.35)KT(31.35)EEDILR	NA	NA	NA	NA	NA	NA	0.909485	0.974469	1.0689	NA	NA	NA	1.23395	1.12026	0.979746	1.1889	1.2931	1.04365	1.39943	1.15241	0.842236	NA	NA	NA
A0A0G2JG95;Q8BX10	43;79	A0A0G2JG95	A0A0G2JG95	Serine/threonine-protein phosphatase PGAM5, mitochondrial (Fragment)	Pgam5	43	REPLSLINLKKRNVESGEDELTSRLDHYKAK	67931000	-0.89241	0.99995	44.1926	3.47e-06	84.508	79.891	82.529	S	2	1	NVES(1)GEDELTSR	NVES(44.19)GEDELT(-44.19)S(-49.38)R	1.45246	0.972796	0.68634	NA	NA	NA	1.52418	0.871062	0.550049	NA	NA	NA	NA	NA	NA	NA	NA	NA	NA	NA	NA	NA	NA	NA
A0A0G2JGG7;Q6S5J6	151;151	A0A0G2JGG7	A0A0G2JGG7	Krev interaction trapped protein 1	Krit1	151	QDIMRVCSESSTHFATLTARMLIALDKWLDE	0	0.56246	0.971176	17.1885	0.00353109	52.814	46.54	52.814	T	2	1	VCSES(0.001)S(0.002)T(0.007)HFAT(0.971)LT(0.019)AR	VCS(-35.57)ES(-31.14)S(-26.4)T(-21.4)HFAT(17.19)LT(-17.19)AR	NA	NA	NA	NA	NA	NA	NA	NA	NA	NA	NA	NA	NA	NA	NA	NA	NA	NA	NA	NA	NA	NA	NA	NA
A0A0G2JGI2;A0A0G2JEV2;O35216	27;27;27	A0A0G2JGI2	A0A0G2JGI2	Histone H3-like centromeric protein A (Fragment)	Cenpa	27	RRPSSPAPGPSRQSSSVGSQTLRRRQKFMWL	5592400	-0.25821	0.863566	8.16372	0.00242958	84.173	57.168	84.173	S	2	1	QSS(0.132)S(0.864)VGS(0.004)QTLR	QS(-45.18)S(-8.16)S(8.16)VGS(-23.01)QT(-34.84)LR	NA	NA	NA	NA	NA	NA	NA	NA	NA	NA	NA	NA	NA	NA	NA	NA	NA	NA	NA	NA	NA	NA	NA	NA
A0A0G2JGI2;A0A0G2JEV2;O35216;D6RJ71;D6RCV6;A0A0G2JEV0	15;15;15;15;15;15	A0A0G2JGI2	A0A0G2JGI2	Histone H3-like centromeric protein A (Fragment)	Cenpa	15	_MGPRRKPQTPRRRPSSPAPGPSRQSSSVGS	3431000000	0.93214	0.889701	9.08001	9.49e-05	69.261	38.532	42.345	S	3	1	RPS(0.89)S(0.11)PAPGPSR	RPS(9.08)S(-9.08)PAPGPS(-34.21)R	NA	NA	NA	NA	NA	NA	NA	NA	NA	1.06769	0.924168	0.879145	0.945428	0.92434	0.977184	0.914332	0.916154	0.984708	1.10565	0.881964	0.83285	1.12462	1.02979	0.936013
A0A0G2JGI2;A0A0G2JEV2;O35216;D6RJ71;D6RCV6;A0A0G2JEV0	16;16;16;16;16;16	A0A0G2JGI2	A0A0G2JGI2	Histone H3-like centromeric protein A (Fragment)	Cenpa	16	MGPRRKPQTPRRRPSSPAPGPSRQSSSVGSQ	11220000000	-0.2051	0.989424	19.7224	5.5e-10	105.58	97.716	67.952	S	2	1	PS(0.011)S(0.989)PAPGPSR	PS(-19.72)S(19.72)PAPGPS(-45.37)R	NA	NA	NA	0.848856	0.699031	0.88166	1.03468	0.944718	0.90907	1.06769	0.924168	0.879145	0.893259	0.909262	0.963479	0.895338	0.85703	0.96787	0.845633	0.715113	0.860171	0.807018	0.717232	0.925417
A0A0G2JGJ4	77	A0A0G2JGJ4	A0A0G2JGJ4	Protein tweety homolog (Fragment)	Ttyh3	77	FQNPRCENTPLIGRESPPPSRYLAALDSGSH	440490000	0.38068	0.999694	35.1437	3.45e-06	64.705	54.905	41.448	S	2	1	ES(1)PPPSR	ES(35.14)PPPS(-35.14)R	NA	NA	NA	NA	NA	NA	NA	NA	NA	NA	NA	NA	1.01736	0.913618	0.890064	0.999314	0.812118	0.785973	NA	NA	NA	0.974992	1.03402	1.09845
A0A0G2JGL8;Q99PU8	372;403	A0A0G2JGL8	A0A0G2JGL8	Putative ATP-dependent RNA helicase DHX30	Dhx30	372	YPVDSSWISPELRLQSDDILPLGKDSGPLSD	2450600	-0.10009	1	50.0878	0.0116486	50.088	33.95	50.088	S	2	1	LQS(1)DDILPLGK	LQS(50.09)DDILPLGK	NA	NA	NA	NA	NA	NA	NA	NA	NA	NA	NA	NA	NA	NA	NA	NA	NA	NA	NA	NA	NA	NA	NA	NA
A0A0G2JGL8;Q99PU8	218;249	A0A0G2JGL8	A0A0G2JGL8	Putative ATP-dependent RNA helicase DHX30	Dhx30	218	TQQDSHNPLRDSRGGSFEMTDDDSAIRALTQ	829350000	-0.56841	0.999997	54.8432	1.61e-46	121.82	117.27	103.13	S	2	1	GGS(1)FEMTDDDSAIR	GGS(54.84)FEMT(-54.84)DDDS(-79.19)AIR	0.95861	0.94791	0.986234	0.980369	0.926905	0.956686	1.02846	0.95005	0.918674	1.01365	0.93165	0.912107	1.27095	0.993248	0.832008	1.13217	1.04184	0.898757	1.12167	0.950652	0.866609	1.3421	0.966553	0.767859
A0A0G2JGQ5;A0A0G2JG10;Q497W9;Q3UKJ6;O35286	15;15;15;15;15	A0A0G2JGQ5	A0A0G2JGQ5	Pre-mRNA-splicing factor ATP-dependent RNA helicase DHX15 (Fragment)	Dhx15	15	_MSKRHRLDLGEDYPSGKKRAGTDGYMTDGM	167660000	-0.23181	0.999979	46.7658	0.00111802	64.52	38.538	54.898	S	2	1	LDLGEDYPS(1)GK	LDLGEDY(-46.77)PS(46.77)GK	NA	NA	NA	NA	NA	NA	0.782186	0.985788	1.25681	0.796801	0.999686	1.20627	NA	NA	NA	NA	NA	NA	0.838317	1.05609	1.36114	0.722893	0.944812	1.33847
A0A0G2JGQ6;Q9JLM8;A0A0G2JGH1;Q1EDH1;H7BX36;A0A0G2JE54;Q8CCN4;A0A0G2JEN4	352;352;45;45;45;45;45;45	A0A0G2JGQ6	A0A0G2JGQ6	Serine/threonine-protein kinase DCLK1	Dclk1	352	SPGSLRKQRISQHGGSSTSLSSTKVCSSMDE	3175900000	-1.0344	0.934304	11.6347	1.65e-41	110.6	92.19	97.49	S	3	1;2	ISQHGGS(0.934)S(0.064)T(0.001)SLSSTK	IS(-38.64)QHGGS(11.63)S(-11.63)T(-29.08)S(-35.21)LS(-52.03)S(-56.85)T(-61.43)K	1.22312	1.04535	0.896374	NA	NA	NA	NA	NA	NA	1.25889	1.09162	0.827173	NA	NA	NA	1.10708	0.969017	0.883671	1.32554	1.1186	0.848601	1.28455	1.12472	0.924915
A0A0G2JGQ6;Q9JLM8;A0A0G2JGH1;Q1EDH1;H7BX36;A0A0G2JE54;Q8CCN4;A0A0G2JEN4;Q80VB6;A8IP62	337;337;30;30;30;30;30;30;337;30	A0A0G2JGQ6;Q80VB6	Q80VB6	Serine/threonine-protein kinase DCLK1	Dclk1	337	LSTPRSGKSPSPSPTSPGSLRKQRDLYRPLS;LSTPRSGKSPSPSPTSPGSLRKQRISQHGGS	3384800000	-0.13456	0.920242	11.1753	3.75e-90	155.26	82.037	144.41	S	2	1;2;3	SPSPSPT(0.07)S(0.92)PGS(0.009)LR	S(-115.47)PS(-88.59)PS(-37.8)PT(-11.18)S(11.18)PGS(-19.91)LR	NA	NA	NA	NA	NA	NA	1.38827	1.12396	0.839567	NA	NA	NA	1.57533	1.30665	0.839207	1.56501	1.31107	0.830201	NA	NA	NA	NA	NA	NA
A0A0G2JGQ6;Q9JLM8;A0A0G2JGH1;Q1EDH1;H7BX36;A0A0G2JE54;Q8CCN4;A0A0G2JEN4;Q80VB6;A8IP62	332;332;25;25;25;25;25;25;332;25	A0A0G2JGQ6;Q80VB6	Q80VB6	Serine/threonine-protein kinase DCLK1	Dclk1	332	TPGSQLSTPRSGKSPSPSPTSPGSLRKQRDL;TPGSQLSTPRSGKSPSPSPTSPGSLRKQRIS	284040000	-0.81776	0.997542	25.9323	1.28e-45	106.88	101.62	106.88	S	2	2;3	SGKS(1)PS(0.998)PS(0.047)PT(0.177)S(0.777)PGS(0.002)LR	S(-35.57)GKS(35.57)PS(25.93)PS(-12.42)PT(-6.43)S(6.43)PGS(-25.15)LR	NA	NA	NA	NA	NA	NA	1.38827	1.12396	0.839567	NA	NA	NA	NA	NA	NA	NA	NA	NA	NA	NA	NA	NA	NA	NA
A0A0G2JGQ6;Q9JLM8;A0A0G2JGH1;Q1EDH1;H7BX36;A0A0G2JE54;Q8CCN4;A0A0G2JEN4;Q80VB6;A8IP62	330;330;23;23;23;23;23;23;330;23	A0A0G2JGQ6;Q80VB6	Q80VB6	Serine/threonine-protein kinase DCLK1	Dclk1	330	NGTPGSQLSTPRSGKSPSPSPTSPGSLRKQR	215190000	-0.81776	0.999675	35.5685	1.28e-45	106.88	101.62	106.88	S	2	2;3	SGKS(1)PS(0.998)PS(0.047)PT(0.177)S(0.777)PGS(0.002)LR	S(-35.57)GKS(35.57)PS(25.93)PS(-12.42)PT(-6.43)S(6.43)PGS(-25.15)LR	NA	NA	NA	NA	NA	NA	1.38827	1.12396	0.839567	1.43202	1.2096	0.855412	NA	NA	NA	NA	NA	NA	NA	NA	NA	NA	NA	NA
A0A0G2JGQ6;Q9JLM8;A0A0G2JGR9;Q80VB6	77;77;77;77	A0A0G2JGQ6;Q80VB6	Q80VB6	Serine/threonine-protein kinase DCLK1	Dclk1	77	YRNGDRYFKGIVYAISPDRFRSFEALLADLT	5360200	-2.5422	0.998936	29.7263	0.00437338	64.104	31.674	49.333	S	2	1	GIVY(0.001)AIS(0.999)PDR	GIVY(-29.73)AIS(29.73)PDR	NA	NA	NA	NA	NA	NA	NA	NA	NA	NA	NA	NA	NA	NA	NA	NA	NA	NA	NA	NA	NA	NA	NA	NA
A0A0G2JGW5;A0A0G2JFB0;Q80U40;D3YXR8	784;852;852;859	A0A0G2JGW5	A0A0G2JGW5	RIMS-binding protein 2	Rimbp2	784	AMAPSIDEYTGRDHLSPDFYDESETDPGAEE	42224000	0.71321	0.999956	43.6904	1.76e-59	91.767	91.767	91.767	S	3	1	DHLS(1)PDFYDESETDPGAEELPAR	DHLS(43.69)PDFY(-43.69)DES(-59.62)ET(-64.2)DPGAEELPAR	NA	NA	NA	NA	NA	NA	1.30339	1.15254	0.903728	1.2643	1.12972	0.904767	NA	NA	NA	NA	NA	NA	NA	NA	NA	NA	NA	NA
A0A0H2UH17;A0A0G2JDV6;Q80X50	477;477;497	A0A0H2UH17	A0A0H2UH17	Ubiquitin associated protein 2-like, isoform CRA	Ubap2l	477	SAPQMSPGSSDNQSSSPQPAQQKLKQQKKKT	531770000	-0.76552	0.870521	9.17762	1.19e-48	79.82	75.92	79.286	S	3	1;2	S(0.007)T(0.008)S(0.119)APQMS(0.723)PGS(0.096)S(0.047)DNQS(0.022)S(0.108)S(0.871)PQPAQQK	S(-20.36)T(-19.85)S(-7.88)APQMS(7.88)PGS(-9.18)S(-12.23)DNQS(-19.15)S(-9.18)S(9.18)PQPAQQK	1.26959	1.16809	1.00337	1.09772	1.1485	1.0478	1.13158	1.08974	0.981806	1.16262	1.0965	0.954434	NA	NA	NA	NA	NA	NA	NA	NA	NA	NA	NA	NA
A0A0H2UH17;A0A0G2JDV6;Q80X50	356;356;376	A0A0H2UH17	A0A0H2UH17	Ubiquitin associated protein 2-like, isoform CRA	Ubap2l	356	MLGKGFGDVGEAKGGSTTGSQFLEQFKTAQA	34288000	0.13818	0.959208	13.7348	3.51e-09	105.39	94.747	105.39	S	2	1	GGS(0.959)T(0.041)TGSQFLEQFK	GGS(13.73)T(-13.73)T(-36.81)GS(-60.66)QFLEQFK	NA	NA	NA	1.02406	0.990911	0.956294	NA	NA	NA	0.853585	0.869	1.03513	NA	NA	NA	NA	NA	NA	NA	NA	NA	NA	NA	NA
A0A0H2UH17;A0A0G2JDV6;Q80X50	116;116;116	A0A0H2UH17	A0A0H2UH17	Ubiquitin associated protein 2-like, isoform CRA	Ubap2l	116	KKKGVSGQKDGGQTESNEEGKENRDRDRDYS	65290000	-0.28371	0.993328	21.7283	0.000140375	59.372	53.096	46.15	S	2	1	DGGQT(0.007)ES(0.993)NEEGKENR	DGGQT(-21.73)ES(21.73)NEEGKENR	NA	NA	NA	NA	NA	NA	NA	NA	NA	NA	NA	NA	NA	NA	NA	NA	NA	NA	NA	NA	NA	1.08121	0.954278	0.917977
A0A0H2UH17;A0A0G2JDV6;Q80X50	467;467;487	A0A0H2UH17	A0A0H2UH17	Ubiquitin associated protein 2-like, isoform CRA	Ubap2l	467	PSSPLPSKSTSAPQMSPGSSDNQSSSPQPAQ	866440000	-0.19529	0.976792	22.297	1.71e-58	82.56	79.033	67.396	S	2	1;2	S(0.007)T(0.007)S(0.007)APQMS(0.977)PGS(0.002)S(0.002)DNQS(0.033)S(0.095)S(0.87)PQPAQQK	S(-22.3)T(-22.3)S(-22.3)APQMS(22.3)PGS(-29.57)S(-26.94)DNQS(-14.3)S(-9.78)S(9.78)PQPAQQK	1.09517	1.04077	0.965472	1.09826	1.05201	0.957234	1.16613	1.01997	0.943266	1.15659	1.03074	0.899462	NA	NA	NA	NA	NA	NA	NA	NA	NA	NA	NA	NA
A0A0H2UH17;A0A0G2JDV6;Q80X50	416;416;436	A0A0H2UH17	A0A0H2UH17	Ubiquitin associated protein 2-like, isoform CRA	Ubap2l	416	LVQYDLKSANDSTVHSPFTKRQAFTPSSTMM	5015600000	0.21236	0.999987	49.6371	0	231.45	211.78	231.45	S	2	1	SANDSTVHS(1)PFTK	S(-176.15)ANDS(-72.71)T(-49.64)VHS(49.64)PFT(-57.82)K	NA	NA	NA	NA	NA	NA	0.900186	1.00632	1.09083	0.90888	1.01095	1.11729	1.00456	1.08123	1.02115	0.997931	1.03756	1.02472	0.920592	1.03233	1.1012	0.878308	1.01341	1.14516
A0A0H2UH17;A0A0G2JDV6;Q80X50;A0A0G2JFN7	608;608;628;130	A0A0H2UH17	A0A0H2UH17	Ubiquitin associated protein 2-like, isoform CRA	Ubap2l	608	EQRSTQTRRYPSSISSSPQKDLTQAKNGFSS	985740000	0.23549	0.753296	5.06947	4.24e-252	162.52	121.35	120.9	S	2	1;2	YPS(0.008)S(0.992)IS(0.011)S(0.753)S(0.236)PQK	Y(-85.86)PS(-22.22)S(22.22)IS(-18.56)S(5.07)S(-5.07)PQK	1.05749	1.03689	0.988068	NA	NA	NA	NA	NA	NA	NA	NA	NA	1.02227	1.35925	1.30293	NA	NA	NA	0.77167	1.04969	1.39834	NA	NA	NA
A0A0H2UH17;A0A0G2JDV6;Q80X50;A0A0G2JFN7	604;604;624;126	A0A0H2UH17	A0A0H2UH17	Ubiquitin associated protein 2-like, isoform CRA	Ubap2l	604	GPLYEQRSTQTRRYPSSISSSPQKDLTQAKN	115570000	-0.3323	0.779996	5.85251	0.00224535	47.548	43.97	47.548	S	2	2	RYPS(0.78)S(0.21)IS(0.142)S(0.497)S(0.371)PQK	RY(-35.63)PS(5.85)S(-5.85)IS(-5.85)S(1.3)S(-1.3)PQK	NA	NA	NA	NA	NA	NA	NA	NA	NA	NA	NA	NA	NA	NA	NA	NA	NA	NA	NA	NA	NA	0.657717	0.9467	1.40775
A0A0H2UH17;A0A0G2JDV6;Q80X50;A0A0G2JFN7	859;859;879;381	A0A0H2UH17	A0A0H2UH17	Ubiquitin associated protein 2-like, isoform CRA	Ubap2l	859	TPLTGRDGSLASNPYSGDLTKFGRGDASSPA	47752000	0.48546	0.860093	7.8896	3.29e-85	142.26	112.25	128.79	S	2	1	DGSLASNPYS(0.86)GDLT(0.14)K	DGS(-108.54)LAS(-63.61)NPY(-40.23)S(7.89)GDLT(-7.89)K	1.22267	0.758075	0.6358	1.29645	0.793886	0.616157	NA	NA	NA	NA	NA	NA	NA	NA	NA	NA	NA	NA	NA	NA	NA	NA	NA	NA
A0A0H2UH17;A0A0G2JDV6;Q80X50;A0A0G2JFN7	493;493;513;15	A0A0H2UH17	A0A0H2UH17	Ubiquitin associated protein 2-like, isoform CRA	Ubap2l	493	PQPAQQKLKQQKKKTSLTSKIPALAVEMPGS	338660000	-0.025897	0.925224	13.755	0.00914763	79.986	24.989	71.614	S	2	1	KT(0.031)S(0.925)LT(0.039)S(0.004)K	KT(-14.7)S(13.76)LT(-13.76)S(-23.19)K	NA	NA	NA	NA	NA	NA	NA	NA	NA	NA	NA	NA	0.755566	0.987447	1.22919	NA	NA	NA	0.843263	0.873555	1.03441	0.918821	0.893464	0.989566
A0A0H2UH17;A0A0G2JDV6;Q80X50;A0A0G2JFN7	605;605;625;127	A0A0H2UH17	A0A0H2UH17	Ubiquitin associated protein 2-like, isoform CRA	Ubap2l	605	PLYEQRSTQTRRYPSSISSSPQKDLTQAKNG	5105600000	0.23549	0.992217	22.2192	9.32e-33	126.25	102.41	120.9	S	2	2	YPS(0.008)S(0.992)IS(0.011)S(0.753)S(0.236)PQK	Y(-85.86)PS(-22.22)S(22.22)IS(-18.56)S(5.07)S(-5.07)PQK	0.949518	0.977315	1.02239	0.96364	0.992453	1.03974	0.754412	0.994882	1.3197	0.769264	1.00691	1.31455	1.02227	1.35925	1.30293	1.06977	1.0505	0.983028	0.785166	1.04143	1.34912	0.763821	1.04807	1.35206
A0A0H2UH17;A0A0G2JDV6;Q80X50;A0A0G2JFN7	609;609;629;131	A0A0H2UH17	A0A0H2UH17	Ubiquitin associated protein 2-like, isoform CRA	Ubap2l	609	QRSTQTRRYPSSISSSPQKDLTQAKNGFSSV	10307000000	0.75247	0.996191	24.2004	7.18e-225	160.05	121.26	122.78	S	2	1;2	RYPSSISS(0.004)S(0.996)PQK	RY(-111.93)PS(-65.52)S(-65.52)IS(-46.77)S(-24.2)S(24.2)PQK	1.05749	1.03689	0.988068	0.96364	0.992453	1.03974	0.754412	0.994882	1.3197	0.769264	1.00691	1.31455	1.14971	1.08467	0.934001	1.06977	1.0505	0.983028	1.13742	0.965253	0.839518	1.09754	0.957116	0.886127
A0A0H2UH20;E9PUD0;Q9R020;B2RRT9	183;268;305;305	A0A0H2UH20	A0A0H2UH20	Zinc finger Ran-binding domain-containing protein 2 (Fragment)	Zranb2	183	SRPSSPAVRKKRRTRSRSPERHHRSSSGSTH	408930000	0.082889	1	44.6138	0.00573577	64.121	36.792	44.614	S	2	3	T(1)RS(1)RS(1)PER	T(44.61)RS(44.61)RS(44.61)PER	NA	NA	NA	NA	NA	NA	NA	NA	NA	NA	NA	NA	NA	NA	NA	0.786997	0.859121	1.05643	0.848958	0.890489	1.04277	NA	NA	NA
A0A0H2UH20;E9PUD0;Q9R020;B2RRT9	185;270;307;307	A0A0H2UH20	A0A0H2UH20	Zinc finger Ran-binding domain-containing protein 2 (Fragment)	Zranb2	185	PSSPAVRKKRRTRSRSPERHHRSSSGSTHSG	408930000	0.082889	1	44.6138	0.00573577	64.121	36.792	44.614	S	2	3	T(1)RS(1)RS(1)PER	T(44.61)RS(44.61)RS(44.61)PER	NA	NA	NA	NA	NA	NA	NA	NA	NA	NA	NA	NA	NA	NA	NA	0.786997	0.859121	1.05643	0.848958	0.890489	1.04277	NA	NA	NA
A0A0H2UH20;E9PUD0;Q9R020;B2RRT9	181;266;303;303	A0A0H2UH20	A0A0H2UH20	Zinc finger Ran-binding domain-containing protein 2 (Fragment)	Zranb2	181	SRSRPSSPAVRKKRRTRSRSPERHHRSSSGS	408930000	0.082889	1	44.6138	0.00573577	64.121	36.792	44.614	T	2	3	T(1)RS(1)RS(1)PER	T(44.61)RS(44.61)RS(44.61)PER	NA	NA	NA	NA	NA	NA	NA	NA	NA	NA	NA	NA	NA	NA	NA	0.786997	0.859121	1.05643	0.848958	0.890489	1.04277	NA	NA	NA
A0A0H2UH20;E9PUD0;Q9R020;B2RRT9;D3Z4U0	172;257;294;294;294	A0A0H2UH20;D3Z4U0	D3Z4U0	Zinc finger Ran-binding domain-containing protein 2 (Fragment)	Zranb2	294	SSPERDRKRSRSRPSSPAVRKKRRTRSRSPE	2853000000	0.16826	0.999768	36.3523	2.06e-06	104.2	9.3506	93.162	S	2	1;2	PSS(1)PAVR	PS(-36.35)S(36.35)PAVR	NA	NA	NA	NA	NA	NA	NA	NA	NA	NA	NA	NA	0.912554	0.894606	1.00104	0.911532	0.894684	1.06148	0.992795	0.978933	0.958825	NA	NA	NA
A0A0H2UH20;E9PUD0;Q9R020;B2RRT9;D3Z4U0	168;253;290;290;290	A0A0H2UH20;D3Z4U0	D3Z4U0	Zinc finger Ran-binding domain-containing protein 2 (Fragment)	Zranb2	290	SSSSSSPERDRKRSRSRPSSPAVRKKRRTRS	821680000	0.91963	0.999952	41.0458	0.00729719	68.277	16.03	64.224	S	2	2	S(1)RPS(0.617)S(0.383)PAVR	S(41.05)RPS(2.06)S(-2.06)PAVR	NA	NA	NA	NA	NA	NA	NA	NA	NA	NA	NA	NA	NA	NA	NA	NA	NA	NA	NA	NA	NA	NA	NA	NA
A0A0H2UH20;E9PUD0;Q9R020;B2RRT9;D3Z4U0	37;106;143;143;143	A0A0H2UH20;D3Z4U0	D3Z4U0	Zinc finger Ran-binding domain-containing protein 2 (Fragment)	Zranb2	143	GRKKKKYRGKAVGPASILKEVEDKESEGEEE	0	-0.12222	1	45.4329	0.0141765	45.433	12.345	45.433	S	2	1	AVGPAS(1)ILK	AVGPAS(45.43)ILK	NA	NA	NA	NA	NA	NA	NA	NA	NA	NA	NA	NA	NA	NA	NA	NA	NA	NA	NA	NA	NA	NA	NA	NA
A0A0H2UH20;E9PUD0;Q9R020;B2RRT9;D3Z4U0	82;151;188;188;188	A0A0H2UH20;D3Z4U0	D3Z4U0	Zinc finger Ran-binding domain-containing protein 2 (Fragment)	Zranb2	188	EDEDDADLSKYNLDASEEEDSNKKKSNRRSR	4696000000	-0.19628	0.999999	60.0689	6.05e-303	216.01	216.01	203.95	S	2	1	YNLDAS(1)EEEDSNK	Y(-167.32)NLDAS(60.07)EEEDS(-60.07)NK	0.831505	0.990013	1.25954	0.827841	0.967133	1.22384	0.943971	1.00339	1.06391	1.0102	0.992019	0.983316	1.1883	0.999014	0.85125	1.16044	0.98802	0.861393	0.912321	1.06673	1.03724	1.41099	0.970558	0.730471
A0A0H2UH20;E9PUD0;Q9R020;B2RRT9;D3Z4U0	14;83;120;120;120	A0A0H2UH20;D3Z4U0	D3Z4U0	Zinc finger Ran-binding domain-containing protein 2 (Fragment)	Zranb2	120	__UERENVEYIEREESDGEYDEFGRKKKKYR;GFNERENVEYIEREESDGEYDEFGRKKKKYR	4417600000	-0.63116	1	81.6027	2.21e-216	178.42	169.92	157.9	S	3	1	ENVEYIEREES(1)DGEYDEFGR	ENVEY(-87.81)IEREES(81.6)DGEY(-81.6)DEFGR	0.862699	0.919548	1.01429	0.925908	0.926071	1.0234	1.04501	0.973414	0.92806	1.04719	0.928842	0.929341	0.878256	0.931198	1.02424	0.870824	0.921756	0.999722	1.04944	0.978659	0.99041	0.958339	0.932062	0.973244
A0A0H2UH20;E9PUD0;Q9R020;B2RRT9;D3Z4U0	47;116;153;153;153	A0A0H2UH20;D3Z4U0	D3Z4U0	Zinc finger Ran-binding domain-containing protein 2 (Fragment)	Zranb2	153	AVGPASILKEVEDKESEGEEEDEDEDLSKYK	1596900000	0.33475	1	168.381	0	245.62	221.07	245.62	S	2	1	EVEDKES(1)EGEEEDEDEDLSK	EVEDKES(168.38)EGEEEDEDEDLS(-168.38)K	0.965869	1.15154	1.22729	NA	NA	NA	NA	NA	NA	NA	NA	NA	NA	NA	NA	NA	NA	NA	1.18255	1.07057	0.899835	NA	NA	NA
A0A0H2UKB8;Q8R5K2	490;490	A0A0H2UKB8	A0A0H2UKB8	Ubiquitin carboxyl-terminal hydrolase 33	Usp33	490	LPIPGKEDLAKLHSSSHPTIVKAGSCGEAYA	15726000	2.9506	0.776356	8.44834	0.00153726	86.772	59.443	86.772	S	2	1	LHS(0.002)S(0.111)S(0.776)HPT(0.111)IVK	LHS(-26.62)S(-8.45)S(8.45)HPT(-8.45)IVK	NA	NA	NA	NA	NA	NA	NA	NA	NA	NA	NA	NA	NA	NA	NA	NA	NA	NA	NA	NA	NA	NA	NA	NA
A0A0J9YTY0;Q8C1B7;A0A0J9YUL3	9;9;9	A0A0J9YTY0	A0A0J9YTY0	Septin-11	Sept11	9	_______MAVAVGRPSNEELRNLSLSGHVGF	1520900000	-0.13041	1	111.776	4.51e-38	124.29	121.32	111.78	S	2	1	AVAVGRPS(1)NEELR	AVAVGRPS(111.78)NEELR	0.957598	0.9756	1.02547	0.937563	0.945535	1.02395	0.974854	0.920855	0.944638	0.975648	0.923683	0.94725	1.1282	1.21728	1.02571	1.12891	1.0851	0.984955	1.02601	0.934049	0.934379	1.02834	0.986104	0.971029
A0A0J9YTY5;D3YY98;Q8VDS8	166;193;247	A0A0J9YTY5	A0A0J9YTY5	Syntaxin-18 (Fragment)	Stx18	166	QMFEQENQRLIGEMNSLFDEVRQIEGKVVEI	3294400	-0.68694	1	57.1479	0.00289976	57.148	45.542	57.148	S	2	1	LIGEMNS(1)LFDEVR	LIGEMNS(57.15)LFDEVR	NA	NA	NA	NA	NA	NA	NA	NA	NA	NA	NA	NA	NA	NA	NA	NA	NA	NA	NA	NA	NA	NA	NA	NA
A0A0J9YU37;A0A0J9YVG2;A0A0J9YUK1;A0A0J9YUP9;A0A0J9YTW1;A0A0J9YVI1;A0A0J9YUZ0;Q60722;E9Q8G4;A0A0J9YTR9;A0A0J9YUG4;A0A0J9YTU7;A0A0J9YU91;A0A0J9YV50;A0A0J9YUT7;A0A0J9YUR0;A0A0J9YVB3;A0A0J9YUT3;Q91YV0;A0A0J9YUX6;A0A0J9YU89	257;293;292;293;238;257;293;317;339;158;188;188;102;78;188;102;102;188;158;158;158	A0A0J9YU37;Q91YV0	A0A0J9YU37	Transcription factor 4	Tcf4	257	TDSIMANRGTGAAGSSQTGDALGKALASIYS	53627000	-0.39782	0.93542	12.4562	1.8e-59	117.29	107.56	117.29	S	2	1	GTGAAGS(0.053)S(0.935)QT(0.011)GDALGK	GT(-83.38)GAAGS(-12.46)S(12.46)QT(-19.12)GDALGK	NA	NA	NA	NA	NA	NA	0.746159	0.988197	1.38882	NA	NA	NA	NA	NA	NA	NA	NA	NA	NA	NA	NA	NA	NA	NA
A0A0J9YU37;A0A0J9YVG2;A0A0J9YUK1;A0A0J9YUP9;A0A0J9YTW1;A0A0J9YVI1;A0A0J9YUZ0;Q60722;E9Q8G4;A0A0J9YTR9;A0A0J9YUG4;A0A0J9YTU7;Q91YV0	454;489;489;490;435;454;490;514;536;355;385;385;355	A0A0J9YU37;Q91YV0	A0A0J9YU37	Transcription factor 4	Tcf4	454	GLQGQSVSSGSSEIKSDDEGDENLQDTKSSE	578960000	-0.1441	0.988914	24.8214	1.65e-199	121.98	121.98	121.98	S	3	1	GMPPGLQGQSVS(0.001)S(0.003)GS(0.003)S(0.003)EIKS(0.989)DDEGDENLQDTK	GMPPGLQGQS(-38.19)VS(-29.33)S(-24.82)GS(-24.82)S(-24.82)EIKS(24.82)DDEGDENLQDT(-51.42)K	1.15999	1.15917	0.982525	1.21151	1.12784	0.95027	1.20495	1.08118	0.904913	1.19595	1.09661	0.921316	NA	NA	NA	NA	NA	NA	NA	NA	NA	NA	NA	NA
A0A0J9YU37;A0A0J9YVG2;A0A0J9YUK1;A0A0J9YUP9;A0A0J9YTW1;A0A0J9YVI1;A0A0J9YUZ0;Q60722;E9Q8G4;A0A0J9YUS2;A0A0J9YVC6;A0A0J9YV88;A0A0J9YVG8;Q8BPX7;A0A0J9YV39;A0A0J9YV54	92;68;68;68;13;92;68;92;114;92;68;68;68;68;68;92	A0A0J9YU37	A0A0J9YU37	Transcription factor 4	Tcf4	92	YDHMTSRDLGSHDNLSPPFVNSRIQSKTERG	775980000	0.2453	1	82.2275	1.18e-265	196.98	188.12	196.98	S	2	1	DLGSHDNLS(1)PPFVNSR	DLGS(-99.49)HDNLS(82.23)PPFVNS(-82.23)R	1.04877	1.05923	1.02538	1.06853	1.04521	1.00607	0.968842	1.02375	1.05798	0.978682	1.02564	1.06341	NA	NA	NA	NA	NA	NA	0.994873	1.06791	1.08354	0.995823	1.09014	1.10869
A0A0J9YU37;A0A0J9YVG2;A0A0J9YUK1;A0A0J9YUP9;A0A0J9YVI1;A0A0J9YUZ0;Q60722;E9Q8G4;A0A0J9YUS2;A0A0J9YVC6;A0A0J9YV88;A0A0J9YVG8;Q8BPX7;A0A0J9YV39;A0A0J9YV54	66;42;42;42;66;42;66;88;66;42;42;42;42;42;66	A0A0J9YU37	A0A0J9YU37	Transcription factor 4	Tcf4	66	EDRSSSGSWGTGGHPSPSRNYGDGTPYDHMT	263330000	-0.13398	0.921029	11.2541	5.11e-09	66.636	64.901	51.876	S	2	1	S(0.001)S(0.001)S(0.003)GS(0.001)WGT(0.004)GGHPS(0.921)PS(0.069)R	S(-29.77)S(-29.77)S(-25.04)GS(-29.34)WGT(-23.55)GGHPS(11.25)PS(-11.25)R	1.01087	1.07746	1.08943	1.04111	1.09854	1.04222	1.09422	1.08258	0.973875	1.05567	1.1186	1.04524	NA	NA	NA	NA	NA	NA	NA	NA	NA	1.06339	1.04545	0.984425
A0A0J9YU61;O08785	461;461	A0A0J9YU61	A0A0J9YU61	Circadian locomoter output cycles protein kaput	Clock	461	SDPSSTPTKIPTDTSTPPRQHLPAHEKMTQR	810730000	0.3507	0.857557	7.80654	1.08e-56	161.87	128.64	141.13	T	2	1	IPTDTS(0.142)T(0.858)PPR	IPT(-82.96)DT(-34.04)S(-7.81)T(7.81)PPR	0.938906	0.986213	1.02054	0.958701	0.970507	1.0226	1.13986	1.00294	0.910536	1.05188	0.9939	0.972042	0.961285	1.01973	1.0754	0.951841	0.999518	1.02724	0.992476	1.01581	1.05605	1.01206	1.10184	1.08215
A0A0J9YU61;O08785	844;845	A0A0J9YU61	A0A0J9YU61	Circadian locomoter output cycles protein kaput	Clock	844	HQPQQQQQLPRHRTDSLTDPSKVQPQ_____	199900000	0.43557	0.92208	11.7446	8.65e-07	97.223	72.294	92.65	S	2	1	HRT(0.062)DS(0.922)LT(0.016)DPSK	HRT(-11.74)DS(11.74)LT(-17.55)DPS(-67.32)K	NA	NA	NA	NA	NA	NA	NA	NA	NA	NA	NA	NA	0.942833	1.00532	1.06683	0.974697	0.953972	0.926446	NA	NA	NA	NA	NA	NA
A0A0J9YU61;O08785	427;427	A0A0J9YU61	A0A0J9YU61	Circadian locomoter output cycles protein kaput	Clock	427	INTVSLKEALERFDHSPTPSASSRSSRKSSH	472300000	-0.80903	0.998887	30.4735	8.43e-07	86.548	81.449	78.69	S	2	1	FDHS(0.999)PT(0.001)PSASSR	FDHS(30.47)PT(-30.47)PS(-42.66)AS(-41.51)S(-40.31)R	0.885678	0.866125	0.967244	0.877128	0.883686	0.998941	1.12642	1.06248	0.960301	1.15576	1.11155	0.962553	0.934102	0.879141	0.86131	0.860402	0.86342	0.831345	NA	NA	NA	NA	NA	NA
A0A0J9YU82;Q923Q2;F8WIY7	312;430;430	A0A0J9YU82	A0A0J9YU82	StAR-related lipid transfer protein 13	Stard13	312	LSPTDNSNGVNWRTGSISLGRQQGPGMREPR	77190000	0.041091	0.988137	21.875	0.0152408	50.452	35.772	50.452	S	2	1	T(0.006)GS(0.988)IS(0.005)LGR	T(-21.87)GS(21.87)IS(-22.59)LGR	NA	NA	NA	NA	NA	NA	NA	NA	NA	NA	NA	NA	1.13011	0.949411	0.843173	1.09855	0.966445	0.881528	NA	NA	NA	1.29523	1.26544	1.07577
A0A0J9YU82;Q923Q2;F8WIY7	293;411;411	A0A0J9YU82	A0A0J9YU82	StAR-related lipid transfer protein 13	Stard13	293	HIPKDHKPGTFPKALSIESLSPTDNSNGVNW	35060000	1.0423	0.99992	40.9819	1.93e-77	110.75	110.75	110.75	S	2	1	ALS(1)IESLSPTDNSNGVNWR	ALS(40.98)IES(-40.98)LS(-76.03)PT(-94.73)DNS(-105.08)NGVNWR	1.02344	1.14364	1.03358	0.996231	1.11521	1.04821	1.02715	1.06034	1.07607	1.13656	1.04945	1.06725	NA	NA	NA	NA	NA	NA	NA	NA	NA	NA	NA	NA
A0A0J9YU82;Q923Q2;F8WIY7	454;572;572	A0A0J9YU82	A0A0J9YU82	StAR-related lipid transfer protein 13	Stard13	454	SLNESEATGVRERRDSGVGASLTRPNRRLRW	1846200000	-0.53776	0.999986	48.8299	3.09e-07	96.208	71.512	83.758	S	3	1	RDS(1)GVGASLTRPNR	RDS(48.83)GVGAS(-48.83)LT(-60.12)RPNR	1.3702	1.21293	0.870944	1.36507	1.21797	0.879088	1.58979	1.30498	0.823945	1.59501	1.28041	0.792405	1.12468	1.04911	0.926234	1.32707	1.18247	0.891874	1.48243	1.18387	0.802101	1.25813	0.9856	0.843639
A0A0J9YU83;F7BJB9	448;521	A0A0J9YU83	A0A0J9YU83	MORC family CW-type zinc finger protein 3	Morc3	448	PVKESVPRPHLSEVTSPFAARIINLNLASPA	155360000	0.75557	0.833793	7.00408	1.02e-241	188.59	174.02	188.59	S	2	1	PHLSEVT(0.166)S(0.834)PFAAR	PHLS(-88.66)EVT(-7)S(7)PFAAR	1.05807	0.912341	0.863309	NA	NA	NA	0.911988	0.920527	0.973314	0.913831	0.913066	1.03901	NA	NA	NA	NA	NA	NA	NA	NA	NA	NA	NA	NA
A0A0J9YU83;F7BJB9	461;534	A0A0J9YU83	A0A0J9YU83	MORC family CW-type zinc finger protein 3	Morc3	461	VTSPFAARIINLNLASPASEPENSSMKRKLG	113870000	1.4742	0.997842	26.73	2.14e-47	100.62	93.11	96.128	S	2	1	IINLNLAS(0.998)PAS(0.002)EPENSSMK	IINLNLAS(26.73)PAS(-26.73)EPENS(-45.35)S(-49.78)MK	NA	NA	NA	1.2294	1.13286	0.896238	0.958319	1.11485	1.14851	1.01533	1.03641	0.997892	NA	NA	NA	NA	NA	NA	NA	NA	NA	NA	NA	NA
A0A0J9YU83;F7BJB9	490;563	A0A0J9YU83	A0A0J9YU83	MORC family CW-type zinc finger protein 3	Morc3	490	LGVHSSILNAKTRRLSNPPVENSSYKNDDDE	4057800000	-0.059997	1	87.8784	1.83e-76	154.31	135.14	154.31	S	2	1	RLS(1)NPPVENSSYK	RLS(87.88)NPPVENS(-87.88)S(-103.44)Y(-126.64)K	1.09682	1.04613	0.940732	1.01856	1.00232	0.95183	0.938345	0.981896	1.06765	0.944912	0.968461	1.04182	1.08317	1.03125	0.961082	1.02632	1.03441	0.991591	0.677991	0.791216	1.00552	0.882388	0.850933	1.01688
A0A0J9YUB6;Q9CRD0	89;143	A0A0J9YUB6	A0A0J9YUB6	OCIA domain-containing protein 1 (Fragment)	Ociad1	89	YTQKPKFDSNVSGQSSFGTSPAADNIEKEAL	69811000	-0.58743	0.969422	15.7838	4.04e-279	188.96	188.96	188.96	S	2	1	FDSNVSGQS(0.026)S(0.969)FGT(0.004)S(0.001)PAADNIEK	FDS(-129.29)NVS(-70.81)GQS(-15.78)S(15.78)FGT(-23.58)S(-31.23)PAADNIEK	1.23876	1.15644	0.969264	1.13524	1.07277	0.956769	NA	NA	NA	NA	NA	NA	NA	NA	NA	NA	NA	NA	NA	NA	NA	NA	NA	NA
A0A0J9YUB6;Q9CRD0;A0A0J9YUK7	54;108;108	A0A0J9YUB6	A0A0J9YUB6	OCIA domain-containing protein 1 (Fragment)	Ociad1	54	SYVKTCQEKFKKLENSPLGEALRSGELRRSS	1512100000	-1.5805	1	76.0097	1.42e-44	146.84	133.26	76.01	S	2	1	LENS(1)PLGEALR	LENS(76.01)PLGEALR	1.13624	1.06508	0.935199	1.07068	1.07545	0.998548	0.965225	1.08281	1.13916	0.968395	1.08857	1.13339	NA	NA	NA	NA	NA	NA	0.98692	1.11605	1.12158	0.950288	1.0784	1.1369
A0A0J9YUB8;Q61563;Q7TSI8;Q61851;F6TK14;E9QNJ9	125;384;402;402;402;404	A0A0J9YUB8	A0A0J9YUB8	Fibroblast growth factor receptor 3 (Fragment)	Fgfr3	125	VILCRLRSPPKKGLGSPTVHKVSRFPLKRQQ	348640000	-0.40179	0.992222	21.0572	0.00214633	64.82	54.815	62.166	S	2	1	GLGS(0.992)PT(0.008)VHK	GLGS(21.06)PT(-21.06)VHK	NA	NA	NA	NA	NA	NA	0.855093	1.08192	1.24808	0.891189	1.09708	1.24676	0.847361	1.02522	1.21958	NA	NA	NA	1.08535	1.07628	1.04127	1.18168	1.06922	0.992513
A0A0J9YUB8;Q61563;Q7TSI8;Q61851;F6TK14;E9QNJ9;A0A0J9YTQ5	162;420;438;438;439;440;24	A0A0J9YUB8	A0A0J9YUB8	Fibroblast growth factor receptor 3 (Fragment)	Fgfr3	162	SSMNSNTPLVRIARLSSGEGPVLANVSELEL	11517000	0.47393	1	76.495	1.44e-15	85.004	79.613	85.004	S	2	2	LS(1)S(1)GEGPVLANVSELELPADPK	LS(76.5)S(76.5)GEGPVLANVS(-76.5)ELELPADPK	NA	NA	NA	NA	NA	NA	NA	NA	NA	1.16686	1.17232	1.07317	NA	NA	NA	NA	NA	NA	NA	NA	NA	NA	NA	NA
A0A0J9YUB8;Q61563;Q7TSI8;Q61851;F6TK14;E9QNJ9;A0A0J9YTQ5	163;421;439;439;440;441;25	A0A0J9YUB8	A0A0J9YUB8	Fibroblast growth factor receptor 3 (Fragment)	Fgfr3	163	SMNSNTPLVRIARLSSGEGPVLANVSELELP	11517000	0.47393	1	76.495	1.44e-15	85.004	79.613	85.004	S	2	2	LS(1)S(1)GEGPVLANVSELELPADPK	LS(76.5)S(76.5)GEGPVLANVS(-76.5)ELELPADPK	NA	NA	NA	NA	NA	NA	NA	NA	NA	1.16686	1.17232	1.07317	NA	NA	NA	NA	NA	NA	NA	NA	NA	NA	NA	NA
A0A0J9YUD8;A0A0J9YUZ4;Q58EV5;P63158;D3YVC6;D3YZ18	35;49;35;35;35;35	A0A0J9YUD8	A0A0J9YUD8	High mobility group protein B1	Hmgb1	35	VQTCREEHKKKHPDASVNFSEFSKKCSERWK	303900000	-0.6531	0.999999	58.7444	1.13e-79	149.33	62.086	149.33	S	2	1	KHPDAS(1)VNFSEFSK	KHPDAS(58.74)VNFS(-58.74)EFS(-83.17)K	1.02138	0.95894	0.969253	1.05542	1.02658	0.975644	0.924603	0.966301	1.04832	0.895463	0.93765	1.08812	NA	NA	NA	NA	NA	NA	0.815108	0.983066	1.2008	NA	NA	NA
A0A0J9YUE9;A0A0J9YUN4;P39053	483;512;512	A0A0J9YUE9	A0A0J9YUE9	Dynamin-1	Dnm1	483	ANAQQRSNQMNKKKTSGNQDEILVIRKGWLT	55253000	-0.53264	0.987058	18.8236	2.35e-06	78.501	61.076	76.759	S	2	1	KT(0.013)S(0.987)GNQDEILVIR	KT(-18.82)S(18.82)GNQDEILVIR	1.1448	1.12529	0.968779	1.19655	1.10252	0.923946	NA	NA	NA	1.26271	0.963944	0.792758	NA	NA	NA	NA	NA	NA	NA	NA	NA	NA	NA	NA
A0A0J9YUE9;A0A0J9YUN4;P39053;F6TH70;F6RRH9	747;776;776;74;84	A0A0J9YUE9	A0A0J9YUE9	Dynamin-1	Dnm1	747	SWLQVQSVPAGRRSPTSSPTPQRRAPAVPPA	3917000000	0.67007	0.911532	10.6378	3.55e-15	125.36	103.81	125.36	T	2	1;2	S(0.079)PT(0.912)S(0.01)SPTPQR	S(-10.64)PT(10.64)S(-19.71)S(-46.65)PT(-73.75)PQR	NA	NA	NA	1.07456	0.933282	0.872993	1.64743	1.0281	0.624489	NA	NA	NA	0.988628	0.952582	0.947397	1.25781	1.10414	0.844009	2.03458	1.06703	0.503065	0.84601	1.07083	1.14579
A0A0J9YUE9;A0A0J9YUN4;P39053;F6TH70;F6RRH9	749;778;778;76;86	A0A0J9YUE9	A0A0J9YUE9	Dynamin-1	Dnm1	749	LQVQSVPAGRRSPTSSPTPQRRAPAVPPARP	3335600000	-0.6214	0.958689	16.0244	2.73e-26	133.25	118.46	54.032	S	2	2	S(0.85)PT(0.147)S(0.028)S(0.959)PT(0.016)PQR	S(7.67)PT(-7.67)S(-16.02)S(16.02)PT(-17.92)PQR	0.996129	0.918887	0.911727	NA	NA	NA	0.942334	0.930919	0.987834	0.94283	0.934543	0.98913	0.981969	0.980882	0.965317	0.974983	0.98701	0.981699	0.87509	1.01015	1.1359	0.889594	0.925333	1.05749
A0A0J9YUE9;A0A0J9YUN4;P39053;F6TH70;F6RRH9	745;774;774;72;82	A0A0J9YUE9	A0A0J9YUE9	Dynamin-1	Dnm1	745	DDSWLQVQSVPAGRRSPTSSPTPQRRAPAVP	7297400000	0.036786	0.999739	36.1565	2.73e-26	133.25	118.46	133.23	S	2	1;2	RS(1)PT(0.003)S(0.034)S(0.894)PT(0.069)PQR	RS(36.16)PT(-25.17)S(-14.23)S(11.11)PT(-11.11)PQR	1.05175	0.921367	0.878858	1.0616	0.904183	0.855254	1.74881	1.0999	0.625985	1.68533	1.05458	0.624177	1.18216	0.85569	0.784259	1.1175	0.804414	0.738098	1.68431	1.01024	0.603925	1.74309	0.986738	0.577198
A0A0J9YUK4;O55033	74;74	A0A0J9YUK4	A0A0J9YUK4	Cytoplasmic protein NCK2 (Fragment)	Nck2	74	KNSLKKGSLVKNLKDTLGLGKTRRKPSARDA	74653000	0.038957	1	49.4363	0.00114607	93.228	37.971	49.436	T	2	1	NLKDT(1)LGLGK	NLKDT(49.44)LGLGK	NA	NA	NA	1.40996	1.32591	0.887126	NA	NA	NA	0.716423	0.990979	1.33573	NA	NA	NA	NA	NA	NA	0.739068	0.921175	1.51896	0.637053	0.977589	1.44966
A0A0J9YUK4;O55033	110;110	A0A0J9YUK4	A0A0J9YUK4	Cytoplasmic protein NCK2 (Fragment)	Nck2	110	TDAEYPANGSGADRIYDLNIPAFVKFAYVAE	152910000	0.58288	1	135.987	1.01e-170	194.17	137.73	135.99	Y	2	1	IY(1)DLNIPAFVK	IY(135.99)DLNIPAFVK	1.04003	1.1443	1.02624	1.13535	1.12531	1.02638	1.27776	1.35254	1.10881	1.39575	1.44995	1.07691	NA	NA	NA	NA	NA	NA	NA	NA	NA	NA	NA	NA
A0A0J9YUP5;F8VQG7	1051;1051	A0A0J9YUP5	A0A0J9YUP5	Protein N4bp2 (Fragment)	N4bp2	1051	LDSETKLCEDTAVESSPKSYSESQVGPFSMG	99307000	-0.52451	0.867817	8.17867	8.33e-06	81.632	68.531	54.859	S	2	1	LCEDTAVES(0.132)S(0.868)PK	LCEDT(-36.68)AVES(-8.18)S(8.18)PK	NA	NA	NA	NA	NA	NA	NA	NA	NA	NA	NA	NA	NA	NA	NA	NA	NA	NA	NA	NA	NA	NA	NA	NA
A0A0J9YUP5;F8VQG7	546;546	A0A0J9YUP5	A0A0J9YUP5	Protein N4bp2 (Fragment)	N4bp2	546	SEAISSAKEDSVSSASPKHSELTEEKTLEVA	47592000	-0.28788	0.932109	11.7133	0.0046576	66.004	44.011	56.139	S	2	1	EDSVS(0.005)S(0.063)AS(0.932)PK	EDS(-35.76)VS(-22.87)S(-11.71)AS(11.71)PK	NA	NA	NA	NA	NA	NA	NA	NA	NA	NA	NA	NA	NA	NA	NA	NA	NA	NA	NA	NA	NA	NA	NA	NA
A0A0J9YUP5;F8VQG7	1090;1090	A0A0J9YUP5	A0A0J9YUP5	Protein N4bp2 (Fragment)	N4bp2	1090	HRGTSEGSNSSVSEFSPGIGIRNTSARSAGN	41665000	-0.63565	0.99772	27.8589	8.42e-58	99.219	99.219	93.876	S	2	1	GTSEGSNSS(0.001)VS(0.002)EFS(0.998)PGIGIR	GT(-54.2)S(-54.2)EGS(-60.53)NS(-43.44)S(-32.26)VS(-27.86)EFS(27.86)PGIGIR	1.02926	1.1165	1.08191	1.08758	1.13482	1.06112	NA	NA	NA	NA	NA	NA	NA	NA	NA	NA	NA	NA	NA	NA	NA	NA	NA	NA
A0A0J9YV01;H9H9S3;Q9R0G7;A0A0M3HEP2	1098;1121;1122;1166	A0A0J9YV01	A0A0J9YV01	Zinc finger E-box-binding homeobox 2	Zeb2	1098	LMNRAYLQSITPQGYSDSEERESMPRDGESE	531250000	0.45234	0.953742	13.1425	3.72e-200	184.62	176.79	184.62	S	2	1;2	AYLQSITPQGYS(0.954)DS(0.046)EER	AY(-167.62)LQS(-104.47)IT(-62.8)PQGY(-98.25)S(13.14)DS(-13.14)EER	0.937848	1.02529	1.10396	0.96886	1.07422	1.13572	1.10552	0.994326	0.902449	1.01549	1.03261	1.0114	NA	NA	NA	NA	NA	NA	NA	NA	NA	1.03782	0.8977	0.938573
A0A0J9YV01;H9H9S3;Q9R0G7;A0A0M3HEP2	1093;1116;1117;1161	A0A0J9YV01	A0A0J9YV01	Zinc finger E-box-binding homeobox 2	Zeb2	1093	EPTELLMNRAYLQSITPQGYSDSEERESMPR	0	0.15057	0.98512	18.5611	0.000116625	67.827	57.878	67.827	T	2	2	AYLQS(0.014)IT(0.985)PQGY(0.083)S(0.675)DS(0.243)EER	AY(-62.04)LQS(-18.56)IT(18.56)PQGY(-9.12)S(4.45)DS(-4.45)EER	NA	NA	NA	NA	NA	NA	NA	NA	NA	NA	NA	NA	NA	NA	NA	NA	NA	NA	NA	NA	NA	NA	NA	NA
A0A0J9YV01;H9H9S3;Q9R0G7;A0A0M3HEP2	707;730;731;775	A0A0J9YV01	A0A0J9YV01	Zinc finger E-box-binding homeobox 2	Zeb2	707	APNSNPTTKDSLLPRSPVKPMDSITSPSIAE	44184000	-1.64	0.979806	20.4057	8.84e-20	44.726	41.967	44.726	S	3	1	S(0.98)PVKPMDS(0.009)IT(0.004)S(0.004)PS(0.004)IAELHNSVTSCDPPLR	S(20.41)PVKPMDS(-20.41)IT(-24.23)S(-24.23)PS(-24.23)IAELHNS(-41.26)VT(-42.73)S(-43.66)CDPPLR	NA	NA	NA	NA	NA	NA	NA	NA	NA	1.38169	1.17318	0.855038	NA	NA	NA	NA	NA	NA	NA	NA	NA	NA	NA	NA
A0A0J9YV01;H9H9S3;Q9R0G7;A0A0M3HEP2	758;781;782;826	A0A0J9YV01	A0A0J9YV01	Zinc finger E-box-binding homeobox 2	Zeb2	758	TNIKAVDKLDHSRSNTPSPLNLSSTSSKNSH	75958000	-0.57221	0.999708	35.3405	1.71e-30	102.45	102.45	102.45	T	2	2	SNT(1)PS(1)PLNLSSTSSK	S(-35.34)NT(35.34)PS(51.14)PLNLS(-51.14)S(-56.56)T(-61.83)S(-66.91)S(-72.61)K	1.1296	1.0855	1.00013	1.01306	1.1258	1.10328	NA	NA	NA	NA	NA	NA	NA	NA	NA	NA	NA	NA	NA	NA	NA	NA	NA	NA
A0A0J9YV01;H9H9S3;Q9R0G7;A0A0M3HEP2	760;783;784;828	A0A0J9YV01	A0A0J9YV01	Zinc finger E-box-binding homeobox 2	Zeb2	760	IKAVDKLDHSRSNTPSPLNLSSTSSKNSHSS	75958000	-0.57221	0.999989	51.1399	1.71e-30	102.45	102.45	102.45	S	2	2	SNT(1)PS(1)PLNLSSTSSK	S(-35.34)NT(35.34)PS(51.14)PLNLS(-51.14)S(-56.56)T(-61.83)S(-66.91)S(-72.61)K	1.1296	1.0855	1.00013	1.01306	1.1258	1.10328	NA	NA	NA	NA	NA	NA	NA	NA	NA	NA	NA	NA	NA	NA	NA	NA	NA	NA
A0A0J9YV01;H9H9S3;Q9R0G7;A0A0M3HEP2	1179;1202;1203;1247	A0A0J9YV01	A0A0J9YV01	Zinc finger E-box-binding homeobox 2	Zeb2	1179	HSMDDSSEDGKMETKSDHEEDNMEDGME___	0	-0.0057285	1	56.1392	0.00369325	56.139	51.262	56.139	S	2	1	S(1)DHEEDNMEDGME	S(56.14)DHEEDNMEDGME	NA	NA	NA	NA	NA	NA	NA	NA	NA	NA	NA	NA	NA	NA	NA	NA	NA	NA	NA	NA	NA	NA	NA	NA
A0A0J9YV01;H9H9S3;Q9R0G7;A0A0M3HEP2	754;777;778;822	A0A0J9YV01	A0A0J9YV01	Zinc finger E-box-binding homeobox 2	Zeb2	754	SSHFTNIKAVDKLDHSRSNTPSPLNLSSTSS	77223000	1.2195	1	72.2905	0.000886329	72.29	58.056	72.29	S	2	1	AVDKLDHS(1)R	AVDKLDHS(72.29)R	NA	NA	NA	NA	NA	NA	NA	NA	NA	NA	NA	NA	1.30942	1.0504	0.83805	1.26981	0.907134	0.7774	NA	NA	NA	NA	NA	NA
A0A0J9YV01;H9H9S3;Q9R0G7;A0A0M3HEP2;A0A0J9YVF6	623;646;647;691;676	A0A0J9YV01	A0A0J9YV01	Zinc finger E-box-binding homeobox 2	Zeb2	623	KALLLSSVLSEKGLTSPINPYKDHMSVLKAY	270050000	0.27924	0.953225	13.0921	0.000123641	91.961	78.953	72.29	S	2	1	GLT(0.047)S(0.953)PINPYK	GLT(-13.09)S(13.09)PINPY(-55.91)K	1.0463	1.06945	0.982226	1.03694	1.10806	1.05245	0.894161	0.981953	1.11691	0.932819	1.02644	1.0903	1.06705	1.09594	0.99371	NA	NA	NA	0.882752	0.957175	1.06284	0.809273	0.940922	1.25718
A0A0J9YV01;H9H9S3;Q9R0G7;A0A0M3HEP2;A0A0J9YVF6	617;640;641;685;670	A0A0J9YV01	A0A0J9YV01	Zinc finger E-box-binding homeobox 2	Zeb2	617	GVFVDNKALLLSSVLSEKGLTSPINPYKDHM	1977100	1.3469	0.952003	13.2068	0.00655346	64.104	25.803	64.104	S	2	1	ALLLS(0.003)S(0.045)VLS(0.952)EK	ALLLS(-25.8)S(-13.21)VLS(13.21)EK	NA	NA	NA	NA	NA	NA	NA	NA	NA	NA	NA	NA	NA	NA	NA	NA	NA	NA	NA	NA	NA	NA	NA	NA
A0A0J9YV01;H9H9S3;Q9R0G7;A0A0M3HEP2;A0A0J9YVF6	332;355;356;400;385	A0A0J9YV01	A0A0J9YV01	Zinc finger E-box-binding homeobox 2	Zeb2	332	NGRMRNNIKTGSSPNSVSSSPTNSAITQLRN	12517000	0.081072	0.931238	14.0349	2.36e-07	54.66	47.886	54.66	S	2	3	T(0.285)GS(0.352)S(0.39)PNS(0.931)VS(0.045)S(0.462)S(0.414)PT(0.107)NS(0.01)AIT(0.004)QLR	T(-1.46)GS(-0.49)S(0.49)PNS(14.03)VS(-14.03)S(0.49)S(-0.49)PT(-6.48)NS(-16.85)AIT(-21.7)QLR	NA	NA	NA	NA	NA	NA	0.920352	1.10596	1.28592	NA	NA	NA	NA	NA	NA	NA	NA	NA	NA	NA	NA	NA	NA	NA
A0A0J9YV01;H9H9S3;Q9R0G7;A0A0M3HEP2;A0A0J9YVF6;A0A0J9YUY9;A0A0J9YU94	160;183;184;228;213;160;160	A0A0J9YV01	A0A0J9YV01	Zinc finger E-box-binding homeobox 2	Zeb2	160	RSDTAIIYPEAPEELSRLGTPEANGQEENDL	7519100	2.8865	0.999788	36.7741	1.25e-05	63.488	49.127	62.739	S	2	1	SDTAIIYPEAPEELS(1)R	S(-59.86)DT(-59.86)AIIY(-36.77)PEAPEELS(36.77)R	NA	NA	NA	NA	NA	NA	NA	NA	NA	NA	NA	NA	NA	NA	NA	NA	NA	NA	NA	NA	NA	NA	NA	NA
A0A0J9YV01;H9H9S3;Q9R0G7;A0A0M3HEP2;Q64318	1026;1049;1050;1094;933	A0A0J9YV01;Q64318	A0A0J9YV01	Zinc finger E-box-binding homeobox 2	Zeb2	1026	AFKHKHHLIEHMRLHSGEKPYQCDKCGKRFS;AFKHKHHLIEHSRLHSGEKPYQCDKCGKRFS	46051000	0.82832	0.999348	31.8523	8.57e-05	61.657	27.87	61.657	S	3	1	LHS(0.999)GEKPY(0.001)QCDK	LHS(31.85)GEKPY(-31.85)QCDK	NA	NA	NA	NA	NA	NA	NA	NA	NA	NA	NA	NA	NA	NA	NA	NA	NA	NA	NA	NA	NA	0.965822	1.22109	1.20472
A0A0J9YV20;Q80UZ2;A0A0R4J0B7	584;585;585	A0A0J9YV20	A0A0J9YV20	Protein SDA1 homolog	Sdad1	584	AAPGKAQKRKYLEIDSDEESRGELLSLRDIE	5092900000	0.68147	0.999983	47.7815	2.59e-92	161.21	157.49	155.92	S	2	1	KYLEIDS(1)DEESR	KY(-118.97)LEIDS(47.78)DEES(-47.78)R	0.981477	1.01388	0.88267	1.01036	1.00043	0.927252	1.35286	1.01959	0.742926	1.20586	0.950804	0.801863	1.03175	0.954249	0.925222	0.999474	0.964214	0.958926	1.03155	0.963611	0.934389	1.02772	0.940461	0.905563
A0A0J9YV40;Q3V2L1;Q8K2W7;Q3U4T7;P97440	182;182;162;182;182	A0A0J9YV40	A0A0J9YV40	Histone RNA hairpin-binding protein	Slbp	182	IHPRTPNKFKKYSRRSWDQQIKLWKVALHFW	133620000	0.2353	1	43.1235	0.00731674	74.415	43.126	43.124	S	2	1	S(1)WDQQIK	S(43.12)WDQQIK	1.10459	1.04988	0.918703	NA	NA	NA	1.02709	0.938517	0.915784	0.970615	0.965283	0.975748	NA	NA	NA	NA	NA	NA	NA	NA	NA	0.836176	0.757602	0.715926
A0A0J9YV40;Q3V2L1;Q8K2W7;Q3U4T7;P97440	20;20;20;20;20	A0A0J9YV40	A0A0J9YV40	Histone RNA hairpin-binding protein	Slbp	20	PRSPPGYGSRRDGGASPRSPARWSLGRKRRA	81035000	-0.4348	1	56.514	0.000454067	56.514	37.27	56.514	S	2	2	DGGAS(1)PRS(1)PAR	DGGAS(56.51)PRS(56.51)PAR	NA	NA	NA	NA	NA	NA	NA	NA	NA	NA	NA	NA	NA	NA	NA	NA	NA	NA	NA	NA	NA	1.71833	1.04758	0.648568
A0A0J9YV40;Q3V2L1;Q8K2W7;Q3U4T7;P97440	23;23;23;23;23	A0A0J9YV40	A0A0J9YV40	Histone RNA hairpin-binding protein	Slbp	23	PPGYGSRRDGGASPRSPARWSLGRKRRADGR	81035000	-0.4348	1	56.514	0.000454067	56.514	37.27	56.514	S	2	2	DGGAS(1)PRS(1)PAR	DGGAS(56.51)PRS(56.51)PAR	NA	NA	NA	NA	NA	NA	NA	NA	NA	NA	NA	NA	NA	NA	NA	NA	NA	NA	NA	NA	NA	1.71833	1.04758	0.648568
A0A0J9YV40;Q3V2L1;Q8K2W7;Q3U4T7;P97440	7;7;7;7;7	A0A0J9YV40	A0A0J9YV40	Histone RNA hairpin-binding protein	Slbp	7	_________MACRPRSPPGYGSRRDGGASPR	4272800000	0.61148	1	76.8911	2.85e-11	99.844	70.311	85.355	S	2	1	S(1)PPGYGSR	S(76.89)PPGY(-76.89)GS(-82.99)R	0.923388	0.958372	1.03	0.922319	0.957905	1.0385	1.08977	1.01654	0.926376	1.08853	1.00616	0.92903	0.973078	1.00431	0.993824	0.964789	1.00739	1.04818	1.11413	1.03784	0.938622	1.12113	1.02649	0.920997
A0A0J9YVB2;Q3UM83;G5E8L6	49;49;49	A0A0J9YVB2	A0A0J9YVB2	Killer cell lectin-like receptor subfamily G member 2	Klrg2	49	PQELPEKSPSPALSGSPRVPPLSLGYGAFRR	119810000	-0.0071825	0.821684	6.63519	7.78e-05	76.759	57.516	68.044	S	2	1	SPSPALS(0.178)GS(0.822)PR	S(-66.61)PS(-57)PALS(-6.64)GS(6.64)PR	1.05418	0.881673	0.856529	1.02537	0.880626	0.875255	0.519582	0.938717	1.68732	0.502965	0.968362	1.71124	NA	NA	NA	NA	NA	NA	NA	NA	NA	NA	NA	NA
A0A0J9YVB2;Q3UM83;G5E8L6	74;74;74	A0A0J9YVB2	A0A0J9YVB2	Killer cell lectin-like receptor subfamily G member 2	Klrg2	74	YGAFRRLGSCSRELPSPSPSWAEQPRDGEAE	65402000	-2.2442	0.987308	19.262	0.00012713	62.94	54.113	52.527	S	2	1	ELPS(0.987)PS(0.012)PS(0.001)WAEQPR	ELPS(19.26)PS(-19.26)PS(-29.99)WAEQPR	0.884519	0.879472	1.02216	0.900528	0.894572	1.01824	NA	NA	NA	0.346029	0.984209	2.39935	NA	NA	NA	NA	NA	NA	NA	NA	NA	NA	NA	NA
A0A0J9YVB2;Q3UM83;G5E8L6	43;43;43	A0A0J9YVB2	A0A0J9YVB2	Killer cell lectin-like receptor subfamily G member 2	Klrg2	43	EEPDAQPQELPEKSPSPALSGSPRVPPLSLG	11181000	-0.20019	0.997989	27.5836	0.00129373	56.569	16.784	56.569	S	2	1	S(0.002)PS(0.998)PALSGSPR	S(-27.58)PS(27.58)PALS(-36.89)GS(-41.78)PR	NA	NA	NA	1.05095	0.816597	0.784526	NA	NA	NA	NA	NA	NA	NA	NA	NA	NA	NA	NA	NA	NA	NA	NA	NA	NA
A0A0J9YVB2;Q3UM83;G5E8L6	162;162;162	A0A0J9YVB2	A0A0J9YVB2	Killer cell lectin-like receptor subfamily G member 2	Klrg2	162	ARRSAPTLQWLPRAPSPGSTWSRGSPLAANA	33477000	-1.3551	0.99889	31.0137	0.00407097	67.952	45.896	67.952	S	2	1	APS(0.999)PGS(0.001)TWSR	APS(31.01)PGS(-31.01)T(-35.52)WS(-44.12)R	NA	NA	NA	NA	NA	NA	NA	NA	NA	NA	NA	NA	NA	NA	NA	NA	NA	NA	NA	NA	NA	NA	NA	NA
A0A0J9YVB2;Q3UM83;G5E8L6	124;124;124	A0A0J9YVB2	A0A0J9YVB2	Killer cell lectin-like receptor subfamily G member 2	Klrg2	124	LQVDVRVKPVGAAGASRAPSPAPSTRFLTVP	71379000	0.47086	1	59.7088	0.00145314	61.409	42.278	59.709	S	2	1	VKPVGAAGAS(1)R	VKPVGAAGAS(59.71)R	NA	NA	NA	NA	NA	NA	NA	NA	NA	NA	NA	NA	1.27675	0.979849	0.798699	1.23656	0.976005	0.831241	NA	NA	NA	NA	NA	NA
A0A0J9YVB2;Q3UM83;G5E8L6	143;143;143	A0A0J9YVB2	A0A0J9YVB2	Killer cell lectin-like receptor subfamily G member 2	Klrg2	143	SPAPSTRFLTVPVPESPAFARRSAPTLQWLP	2051100000	-0.48581	1	63.0286	1.26e-32	113.11	104.81	113.11	S	2	1	FLTVPVPES(1)PAFAR	FLT(-63.03)VPVPES(63.03)PAFAR	0.949394	0.996489	1.00612	1.16471	1.18575	0.924081	0.626178	0.969237	1.59981	0.600124	1.05981	1.74737	NA	NA	NA	NA	NA	NA	0.616721	1.01247	1.69706	0.656182	1.00525	1.58937
A0A0J9YVJ6;E9Q9A5;Q9JLV6;G5E8N7	187;187;187;187	A0A0J9YVJ6	A0A0J9YVJ6	Bifunctional polynucleotide phosphatase/kinase	Pnkp	187	DGTLITTRSGKVFPTSPSDWRILYPEIPKKL	0	0.30444	0.788472	6.60518	0.00429328	49.448	42.318	49.448	S	2	1	VFPT(0.039)S(0.788)PS(0.172)DWR	VFPT(-13.03)S(6.61)PS(-6.61)DWR	NA	NA	NA	NA	NA	NA	NA	NA	NA	NA	NA	NA	NA	NA	NA	NA	NA	NA	NA	NA	NA	NA	NA	NA
A0A0J9YVJ6;E9Q9A5;Q9JLV6;G5E8N7;A0A0J9YTV1;A0A140LIZ1	142;142;142;142;142;62	A0A0J9YVJ6	A0A0J9YVJ6	Bifunctional polynucleotide phosphatase/kinase	Pnkp	142	EEGEDTEPQKKRVRKSSLGWESLKKLLVFTA	1413100	0.56643	0.813726	6.40404	0.023184	46.88	33.479	46.88	S	2	1	S(0.814)S(0.186)LGWESLK	S(6.4)S(-6.4)LGWES(-43.94)LK	NA	NA	NA	NA	NA	NA	NA	NA	NA	NA	NA	NA	NA	NA	NA	NA	NA	NA	NA	NA	NA	NA	NA	NA
A0A0J9YVJ6;E9Q9A5;Q9JLV6;G5E8N7;A0A0J9YTV1;A0A140LIZ1	143;143;143;143;143;63	A0A0J9YVJ6	A0A0J9YVJ6	Bifunctional polynucleotide phosphatase/kinase	Pnkp	143	EGEDTEPQKKRVRKSSLGWESLKKLLVFTAS	137940000	0.39536	0.997963	26.9744	5.97e-09	109.55	80.25	109.55	S	2	1	KS(0.002)S(0.998)LGWESLK	KS(-26.97)S(26.97)LGWES(-44.73)LK	0.594083	0.941318	1.62358	0.618603	0.982703	1.61364	0.936254	0.97779	1.07357	0.946691	0.905684	0.987407	NA	NA	NA	NA	NA	NA	NA	NA	NA	NA	NA	NA
A0A0N4SV29;Q80V62	1255;1255	A0A0N4SV29	A0A0N4SV29	Fanconi anemia group D2 protein homolog	Fancd2	1255	LEKTVKGLQAGTAADSQQVHEEKLLYWNMAV	23147000	-0.34074	0.998838	29.3432	1.39e-11	77.959	70.25	77.959	S	2	1	GLQAGT(0.001)AADS(0.999)QQVHEEK	GLQAGT(-29.34)AADS(29.34)QQVHEEK	1.13107	1.43676	1.13147	NA	NA	NA	NA	NA	NA	NA	NA	NA	NA	NA	NA	NA	NA	NA	NA	NA	NA	NA	NA	NA
A0A0N4SV29;Q80V62	1000;1000	A0A0N4SV29	A0A0N4SV29	Fanconi anemia group D2 protein homolog	Fancd2	1000	RICCFKNKGRQNIGFSHLHQRSVQDIVHCVV	4548300	-1.4275	1	40.4755	0.0266299	40.475	9.9915	40.475	S	2	1	QNIGFS(1)HLHQR	QNIGFS(40.48)HLHQR	NA	NA	NA	NA	NA	NA	NA	NA	NA	NA	NA	NA	NA	NA	NA	NA	NA	NA	NA	NA	NA	NA	NA	NA
A0A0N4SV29;Q80V62	10;10	A0A0N4SV29	A0A0N4SV29	Fanconi anemia group D2 protein homolog	Fancd2	10	______MISKRRRLDSEDKENLTEDASKTMP	1705100000	0.022489	1	89.4083	6.23e-293	205.65	188.93	148.75	S	3	1	RLDS(1)EDKENLTEDASK	RLDS(89.41)EDKENLT(-89.41)EDAS(-131.32)K	0.937882	0.866264	0.858816	NA	NA	NA	0.894188	0.896123	1.06141	0.987907	1.208	1.29783	1.15688	0.940216	0.848368	0.802985	0.787078	0.984811	0.956216	0.806624	0.861206	0.8302	0.840301	0.802771
A0A0N4SV79;E9PZ28;E9QL92;A0A0N4SVJ5;Q3U2D2;Q08874	245;389;398;408;414;414	A0A0N4SV79	A0A0N4SV79	Microphthalmia-associated transcription factor	Mitf	245	ARAHGLSLIPSTGLCSPDLVNRIIKQEPVLE	1267100	1.0115	0.967662	17.7987	3.43e-05	48.288	41.514	48.288	S	3	1	AHGLSLIPS(0.016)T(0.016)GLCS(0.968)PDLVNR	AHGLS(-36.63)LIPS(-17.8)T(-17.8)GLCS(17.8)PDLVNR	NA	NA	NA	NA	NA	NA	NA	NA	NA	NA	NA	NA	NA	NA	NA	NA	NA	NA	NA	NA	NA	NA	NA	NA
A0A0N4SV80;Q61464;E9QML5	1400;1400;1400	A0A0N4SV80	A0A0N4SV80	Zinc finger protein 638	Zfp638	1400	NVYSSKSSIKATVVSSPKAKSTPSKTESHST	5971900000	0.066094	0.855997	7.74101	0.00096235	93.096	74.001	93.096	S	2	1	ATVVS(0.144)S(0.856)PK	AT(-88)VVS(-7.74)S(7.74)PK	NA	NA	NA	1.02216	1.01966	1.04046	1.17041	1.09929	0.943297	NA	NA	NA	1.15074	1.1945	1.02327	1.15462	1.1724	1.01646	1.20678	1.09422	0.939312	1.1908	1.10291	0.929137
A0A0N4SV80;Q61464;E9QML5	1635;1635;1635	A0A0N4SV80	A0A0N4SV80	Zinc finger protein 638	Zfp638	1635	DEEELNMEEMVKNSNSLLTLDELIDQDDCIP	1891500	2.092	0.956277	13.4478	2.79e-28	101.34	93.459	101.34	S	3	1	NS(0.043)NS(0.956)LLTLDELIDQDDCIPHSGPK	NS(-13.45)NS(13.45)LLT(-32.9)LDELIDQDDCIPHS(-99.58)GPK	NA	NA	NA	NA	NA	NA	NA	NA	NA	NA	NA	NA	NA	NA	NA	NA	NA	NA	NA	NA	NA	NA	NA	NA
A0A0N4SV80;Q61464;E9QML5	1661;1661;1661	A0A0N4SV80	A0A0N4SV80	Zinc finger protein 638	Zfp638	1661	DDCIPHSGPKDVTVLSMAEEQDLQQERLVTV	15265000	-1.8133	0.999858	38.4859	1.29e-38	100.28	100.28	86.539	S	2	1	DVTVLS(1)MAEEQDLQQER	DVT(-38.49)VLS(38.49)MAEEQDLQQER	NA	NA	NA	NA	NA	NA	NA	NA	NA	0.8627	1.375	1.79004	NA	NA	NA	NA	NA	NA	NA	NA	NA	NA	NA	NA
A0A0N4SV80;Q61464;E9QML5	1569;1569;1569	A0A0N4SV80	A0A0N4SV80	Zinc finger protein 638	Zfp638	1569	KQNPLKGKRKEALKISPSPELNLKKKKGKTS	146280000	3.5698	1	61.2764	0.00232553	61.276	50.632	61.276	S	2	1;2	EALKIS(1)PS(1)PELNLK	EALKIS(61.28)PS(61.28)PELNLK	1.09547	1.11845	0.997692	NA	NA	NA	NA	NA	NA	0.989051	1.00811	0.985382	1.02254	1.06844	1.02684	NA	NA	NA	NA	NA	NA	NA	NA	NA
A0A0N4SV80;Q61464;E9QML5	1571;1571;1571	A0A0N4SV80	A0A0N4SV80	Zinc finger protein 638	Zfp638	1571	NPLKGKRKEALKISPSPELNLKKKKGKTSVP	2262500000	3.5698	1	61.2764	0.000197912	85.533	58.822	61.276	S	2	1;2	EALKIS(1)PS(1)PELNLK	EALKIS(61.28)PS(61.28)PELNLK	1.18452	1.07607	0.881166	1.11144	1.02937	0.912344	1.12768	1.07011	0.952786	1.09389	1.07181	0.953988	1.23247	1.09163	0.8651	1.15862	1.06871	0.917099	1.17404	1.10826	0.957529	1.14944	1.14048	0.970841
A0A0N4SV80;Q61464;E9QML5;A0A0N4SV38;A0A0N4SVI8;E9QKZ7	1099;1099;1099;1099;1099;1099	A0A0N4SV80	A0A0N4SV80	Zinc finger protein 638	Zfp638	1099	VQRKNDLELGKGSTFSPDLKNSPVDESEVQT	6043400000	-0.17896	0.999995	53.3729	3.9e-05	125.7	86.394	125.7	S	1	1	GSTFS(1)PDLK	GS(-64.87)T(-53.37)FS(53.37)PDLK	1.06858	1.03286	0.977033	1.06547	1.03638	0.977514	1.01279	0.987156	0.965082	1.02699	0.962618	0.939495	1.13666	1.06591	0.943937	1.12218	1.0542	0.938842	1.06983	0.800893	0.754974	1.03912	0.891678	0.842876
A0A0N4SV80;Q61464;E9QML5;A0A0N4SV38;A0A0N4SVI8;E9QKZ7;Q3TZK9	881;881;881;881;881;881;830	A0A0N4SV80	A0A0N4SV80	Zinc finger protein 638	Zfp638	881	KASSEDKATGKSAEESPSGTLEATEKEPVNK	198110000	0.44497	0.937075	14.1802	2e-94	151.31	141.39	62.556	S	2	1	SAEES(0.937)PS(0.027)GT(0.036)LEATEK	S(-42.38)AEES(14.18)PS(-15.47)GT(-14.18)LEAT(-32.97)EK	0.961806	0.959577	0.946822	0.861141	0.950254	1.13148	0.760341	0.961083	1.29496	0.836666	1.0001	1.17356	NA	NA	NA	NA	NA	NA	NA	NA	NA	NA	NA	NA
A0A0N4SV80;Q61464;E9QML5;A0A0N4SV38;A0A0N4SVI8;E9QKZ7;Q3TZK9;A0A0N4SVM8	586;586;586;586;586;586;586;586	A0A0N4SV80	A0A0N4SV80	Zinc finger protein 638	Zfp638	586	VRSDRKKALEDGGQRSVHGTEVTKQKHTETV	40210000	-0.14371	0.986211	18.5508	0.00303966	60.255	18.856	60.255	S	2	1	S(0.986)VHGT(0.014)EVTK	S(18.55)VHGT(-18.55)EVT(-46.85)K	NA	NA	NA	NA	NA	NA	NA	NA	NA	NA	NA	NA	NA	NA	NA	0.820688	1.26586	0.783284	NA	NA	NA	NA	NA	NA
A0A0N4SV80;Q61464;E9QML5;A0A0N4SV38;A0A0N4SVI8;E9QKZ7;Q3TZK9;A0A0N4SVM8	615;615;615;615;615;615;615;615	A0A0N4SV80	A0A0N4SV80	Zinc finger protein 638	Zfp638	615	TVDKGLSPAQKPKLASGTKPSAKSLSSVKSD	108750000	0.54417	0.987652	19.0544	0.000245646	90.861	40.409	90.861	S	2	1	LAS(0.988)GT(0.012)KPSAK	LAS(19.05)GT(-19.05)KPS(-41.58)AK	NA	NA	NA	NA	NA	NA	NA	NA	NA	NA	NA	NA	NA	NA	NA	NA	NA	NA	NA	NA	NA	0.833645	0.989994	1.17275
A0A0N4SV80;Q61464;E9QML5;A0A0N4SV38;A0A0N4SVI8;E9QKZ7;Q3TZK9;A0A0N4SVM8	111;111;111;111;111;111;111;111	A0A0N4SV80	A0A0N4SV80	Zinc finger protein 638	Zfp638	111	KGKPHGSRWDDESHITPPVEVKQSSVTQVTE	4720000	-1.1945	0.999085	30.3834	4.53e-05	74.428	60.792	74.428	T	2	1	WDDES(0.001)HIT(0.999)PPVEVK	WDDES(-30.38)HIT(30.38)PPVEVK	NA	NA	NA	NA	NA	NA	NA	NA	NA	NA	NA	NA	NA	NA	NA	NA	NA	NA	NA	NA	NA	NA	NA	NA
A0A0N4SV80;Q61464;E9QML5;A0A0N4SV38;A0A0N4SVI8;E9QKZ7;Q3TZK9;A0A0N4SVM8	373;373;373;373;373;373;373;373	A0A0N4SV80	A0A0N4SV80	Zinc finger protein 638	Zfp638	373	ADAHGGPTESKKDYQSEADLPIRSPFGIVKA	98760000	0.0029418	0.999841	37.9798	8.45e-05	77.13	67.767	71.98	S	2	1	KDYQS(1)EADLPIR	KDY(-37.98)QS(37.98)EADLPIR	1.17417	0.865198	0.713089	1.17157	0.894259	0.757716	NA	NA	NA	NA	NA	NA	NA	NA	NA	NA	NA	NA	0.740315	0.790467	0.938089	0.784016	0.71278	0.888603
A0A0N4SV80;Q61464;E9QML5;A0A0N4SV38;A0A0N4SVI8;E9QKZ7;Q3TZK9;A0A0N4SVM8	128;128;128;128;128;128;128;128	A0A0N4SV80	A0A0N4SV80	Zinc finger protein 638	Zfp638	128	PVEVKQSSVTQVTEQSPKVQSRYTKESASSI	1935700000	-0.045843	0.999996	54.303	0	218.36	206.78	199.84	S	2	1	QSSVTQVTEQS(1)PK	QS(-141.38)S(-108.22)VT(-96.83)QVT(-54.3)EQS(54.3)PK	1.10957	1.08607	0.953591	1.1367	1.10145	0.978248	1.03108	1.01562	0.983583	1.05127	1.0313	0.988923	NA	NA	NA	NA	NA	NA	NA	NA	NA	NA	NA	NA
A0A0N4SV80;Q61464;E9QML5;A0A0N4SV38;A0A0N4SVI8;E9QKZ7;Q3TZK9;A0A0N4SVM8	606;606;606;606;606;606;606;606	A0A0N4SV80	A0A0N4SV80	Zinc finger protein 638	Zfp638	606	EVTKQKHTETVDKGLSPAQKPKLASGTKPSA	13465000000	-0.042653	1	67.385	0.000711774	79.286	58.449	67.385	S	2	1	GLS(1)PAQKPK	GLS(67.38)PAQKPK	1.13996	1.10139	0.970098	1.09568	1.09257	0.991368	NA	NA	NA	1.13351	1.04783	0.911412	1.18272	1.14912	1.0171	1.25301	1.24178	0.992818	1.14237	1.01786	1.0089	1.12117	1.05889	0.919847
A0A0N4SV80;Q61464;E9QML5;A0A0N4SV38;A0A0N4SVI8;E9QKZ7;Q3TZK9;A0A0N4SVM8	381;381;381;381;381;381;381;381	A0A0N4SV80	A0A0N4SV80	Zinc finger protein 638	Zfp638	381	ESKKDYQSEADLPIRSPFGIVKASWLPKFTQ	38234000	1.1871	1	95.9005	2.52e-103	146.76	135.44	146.76	S	2	1	DYQSEADLPIRS(1)PFGIVK	DY(-125.8)QS(-95.9)EADLPIRS(95.9)PFGIVK	NA	NA	NA	1.13265	0.891291	0.808267	NA	NA	NA	NA	NA	NA	NA	NA	NA	NA	NA	NA	NA	NA	NA	NA	NA	NA
A0A0N4SV89;Q5XKN4	15;15	A0A0N4SV89	A0A0N4SV89	Protein jagunal homolog 1	Jagn1	15	_MASRAGPRAAGTDGSDFQHRERVAMHYQMR	71887000	2.0348	0.992611	21.2818	0.000392458	65.043	54.971	65.043	S	2	1	AAGT(0.007)DGS(0.993)DFQHR	AAGT(-21.28)DGS(21.28)DFQHR	NA	NA	NA	NA	NA	NA	NA	NA	NA	NA	NA	NA	NA	NA	NA	0.877979	0.92111	0.877643	NA	NA	NA	NA	NA	NA
A0A0N4SVA6;Q3U3K9;A0A0N4SW79;A0A0N4SW18	13;24;11;7	A0A0N4SVA6	A0A0N4SVA6	Ancient ubiquitous protein 1 (Fragment)	Aup1	13	___UALRRWRRQRPRSPEAAAMEPPPAPGPE	36273000	-1.5289	1	48.0533	3.16e-07	100.28	89.517	48.053	S	2	1	S(1)PEAAAMEPPPAPGPER	S(48.05)PEAAAMEPPPAPGPER	NA	NA	NA	NA	NA	NA	NA	NA	NA	NA	NA	NA	NA	NA	NA	NA	NA	NA	NA	NA	NA	NA	NA	NA
A0A0N4SVB8;Q9CQW2;F6QKK2;Q8VEH3	102;150;129;150	A0A0N4SVB8	A0A0N4SVB8	ADP-ribosylation factor-like protein 8B	Arl8b	102	PNALDEKQLIEKMNLSAIQDREICCYSISCK	1355000	-0.75943	1	54.0231	0.00174313	64.121	47.45	54.023	S	2	1	MNLS(1)AIQDR	MNLS(54.02)AIQDR	NA	NA	NA	NA	NA	NA	NA	NA	NA	NA	NA	NA	NA	NA	NA	NA	NA	NA	NA	NA	NA	NA	NA	NA
A0A0N4SVC2;E9QP00;Q6PFR5	24;24;24	A0A0N4SVC2	A0A0N4SVC2	Transformer-2 protein homolog alpha	Tra2a	24	FEGRESRSQSKSPTGTPARVKSESRSGSRSP	179920000	-0.15724	0.963729	14.1407	1.68e-05	78.552	70.941	48.616	T	2	4	S(1)QS(1)KS(0.978)PT(0.059)GT(0.964)PAR	S(36.96)QS(33.18)KS(16.31)PT(-14.14)GT(14.14)PAR	NA	NA	NA	NA	NA	NA	NA	NA	NA	NA	NA	NA	NA	NA	NA	NA	NA	NA	NA	NA	NA	NA	NA	NA
A0A0N4SVC2;E9QP00;Q6PFR5	20;20;20	A0A0N4SVC2	A0A0N4SVC2	Transformer-2 protein homolog alpha	Tra2a	20	EENNFEGRESRSQSKSPTGTPARVKSESRSG	179920000	0.98171	0.992949	20.8388	1.68e-05	78.552	70.941	76.176	S	2	4	S(1)QS(1)KS(0.993)PT(0.145)GT(0.862)PAR	S(65.41)QS(53.59)KS(20.84)PT(-7.93)GT(7.93)PAR	NA	NA	NA	NA	NA	NA	NA	NA	NA	NA	NA	NA	NA	NA	NA	NA	NA	NA	NA	NA	NA	NA	NA	NA
A0A0N4SVC2;E9QP00;Q6PFR5	86;86;86	A0A0N4SVC2	A0A0N4SVC2	Transformer-2 protein homolog alpha	Tra2a	86	SRSHSHRRRSRSRSYTPEYRRRRSRSHSPMS	1943200000	0.31746	0.999902	40.123	1.38e-08	116.51	105.87	104.24	T	2	3	S(1)RS(1)YT(1)PEYR	S(48.98)RS(48.98)Y(-40.12)T(40.12)PEY(-63.03)R	0.9367	0.886505	0.948038	1.02569	0.915486	0.900391	NA	NA	NA	1.07533	0.897375	0.822128	0.915342	0.860963	0.95284	0.915418	0.889317	0.992169	1.10953	0.902052	0.820726	1.09336	0.889675	0.829846
A0A0N4SVC2;E9QP00;Q6PFR5	14;14;14	A0A0N4SVC2	A0A0N4SVC2	Transformer-2 protein homolog alpha	Tra2a	14	__MSDVEENNFEGRESRSQSKSPTGTPARVK	5822600000	-0.21665	1	44.5825	1.49e-102	160.3	148.07	44.582	S	2	2	S(1)DVEENNFEGRES(1)R	S(44.58)DVEENNFEGRES(44.58)R	0.865703	0.913593	1.04203	0.925165	0.913353	0.977865	0.94719	0.887199	0.93652	NA	NA	NA	0.928809	0.922238	0.981791	0.955749	0.920558	0.965335	0.930707	0.888156	0.920269	0.829357	0.937508	0.976818
A0A0N4SVC2;E9QP00;Q6PFR5	200;200;200	A0A0N4SVC2	A0A0N4SVC2	Transformer-2 protein homolog alpha	Tra2a	200	GRRIRVDYSITKRAHTPTPGIYMGRPTHSGG	30203000000	-0.042999	0.999979	46.7835	4.13e-55	147.33	147.33	136.24	T	2	1	AHT(1)PTPGIYMGR	AHT(46.78)PT(-46.78)PGIY(-119.47)MGR	0.896144	0.902227	1.00053	0.901844	0.902235	1.00586	0.947163	0.94603	0.990297	0.956453	0.956946	1.0026	0.906452	0.9042	1.0028	0.924024	0.910998	0.994539	0.959915	0.953445	0.998929	0.958712	0.955935	1.00047
A0A0N4SVC2;E9QP00;Q6PFR5	98;98;98	A0A0N4SVC2	A0A0N4SVC2	Transformer-2 protein homolog alpha	Tra2a	98	RSYTPEYRRRRSRSHSPMSNRRRHTGSRANP	6168400000	0.42922	0.99998	47.0247	1.74e-05	98.898	91.331	88.134	S	2	2;3	S(1)HS(1)PMSNR	S(64.62)HS(47.02)PMS(-47.02)NR	NA	NA	NA	NA	NA	NA	NA	NA	NA	NA	NA	NA	0.883697	0.957913	1.05515	0.817385	1.01426	1.12372	0.968423	0.947757	0.989104	0.881392	0.905768	0.951614
A0A0N4SVC2;E9QP00;Q6PFR5	84;84;84	A0A0N4SVC2	A0A0N4SVC2	Transformer-2 protein homolog alpha	Tra2a	84	TRSRSHSHRRRSRSRSYTPEYRRRRSRSHSP	1943200000	0.31746	0.999987	48.983	1.38e-08	116.51	105.87	104.24	S	2	3	S(1)RS(1)YT(1)PEYR	S(48.98)RS(48.98)Y(-40.12)T(40.12)PEY(-63.03)R	0.9367	0.886505	0.948038	1.02569	0.915486	0.900391	NA	NA	NA	1.07533	0.897375	0.822128	0.915342	0.860963	0.95284	0.915418	0.889317	0.992169	1.10953	0.902052	0.820726	1.09336	0.889675	0.829846
A0A0N4SVC2;E9QP00;Q6PFR5	18;18;18	A0A0N4SVC2	A0A0N4SVC2	Transformer-2 protein homolog alpha	Tra2a	18	DVEENNFEGRESRSQSKSPTGTPARVKSESR	179920000	0.56262	0.999999	58.3787	1.68e-05	78.552	70.941	78.552	S	2	4	S(1)QS(1)KS(0.987)PT(0.225)GT(0.788)PAR	S(67.63)QS(58.38)KS(17.73)PT(-5.62)GT(5.62)PAR	NA	NA	NA	NA	NA	NA	NA	NA	NA	NA	NA	NA	NA	NA	NA	NA	NA	NA	NA	NA	NA	NA	NA	NA
A0A0N4SVC2;E9QP00;Q6PFR5	94;94;94	A0A0N4SVC2	A0A0N4SVC2	Transformer-2 protein homolog alpha	Tra2a	94	RSRSRSYTPEYRRRRSRSHSPMSNRRRHTGS	4704400000	-0.32766	0.999999	62.1196	1.74e-05	87.447	87.447	87.447	S	2	3	S(1)RS(1)HS(0.996)PMS(0.004)NR	S(62.12)RS(42.76)HS(24.39)PMS(-24.39)NR	NA	NA	NA	NA	NA	NA	NA	NA	NA	NA	NA	NA	0.939441	0.883768	0.930448	0.917235	0.877138	0.987758	1.00267	0.927741	0.955763	0.988423	0.919844	0.938061
A0A0N4SVC2;E9QP00;Q6PFR5	82;82;82	A0A0N4SVC2	A0A0N4SVC2	Transformer-2 protein homolog alpha	Tra2a	82	RYTRSRSHSHRRRSRSRSYTPEYRRRRSRSH	1943200000	0.95735	1	63.0629	1.38e-08	116.51	105.87	116.51	S	2	3	S(1)RS(1)Y(0.001)T(0.999)PEYR	S(63.06)RS(40.44)Y(-30.96)T(30.96)PEY(-60.31)R	0.9367	0.886505	0.948038	1.02569	0.915486	0.900391	NA	NA	NA	1.07533	0.897375	0.822128	0.915342	0.860963	0.95284	0.915418	0.889317	0.992169	1.10953	0.902052	0.820726	1.09336	0.889675	0.829846
A0A0N4SVC2;E9QP00;Q6PFR5	16;16;16	A0A0N4SVC2	A0A0N4SVC2	Transformer-2 protein homolog alpha	Tra2a	16	MSDVEENNFEGRESRSQSKSPTGTPARVKSE	179920000	0.56262	1	67.6267	1.68e-05	78.552	70.941	78.552	S	2	4	S(1)QS(1)KS(0.987)PT(0.225)GT(0.788)PAR	S(67.63)QS(58.38)KS(17.73)PT(-5.62)GT(5.62)PAR	NA	NA	NA	NA	NA	NA	NA	NA	NA	NA	NA	NA	NA	NA	NA	NA	NA	NA	NA	NA	NA	NA	NA	NA
A0A0N4SVC2;E9QP00;Q6PFR5	96;96;96	A0A0N4SVC2	A0A0N4SVC2	Transformer-2 protein homolog alpha	Tra2a	96	RSRSYTPEYRRRRSRSHSPMSNRRRHTGSRA	6168400000	-0.017502	1	68.7592	1.74e-05	98.898	91.331	98.898	S	2	2;3	S(1)HS(1)PMSNR	S(68.76)HS(43.09)PMS(-43.09)NR	NA	NA	NA	NA	NA	NA	NA	NA	NA	NA	NA	NA	0.883697	0.957913	1.05515	0.817385	1.01426	1.12372	0.968423	0.947757	0.989104	0.881392	0.905768	0.951614
A0A0N4SVC2;E9QP00;Q6PFR5;A0A0N4SV13	2;2;2;2	A0A0N4SVC2	A0A0N4SVC2	Transformer-2 protein homolog alpha	Tra2a	2	______________MSDVEENNFEGRESRSQ	12000000000	-0.21665	1	44.5825	1.49e-102	170	170	44.582	S	2	1;2	S(1)DVEENNFEGRES(1)R	S(44.58)DVEENNFEGRES(44.58)R	0.889189	0.890687	0.998351	0.866485	0.870319	1.01195	1.02909	0.972972	0.939753	1.01649	0.961051	0.947333	0.906885	0.896074	0.995197	0.920629	0.949732	1.01575	0.998407	0.964648	0.955648	1.01173	0.958816	0.918593
A0A0N4SVC2;E9QP00;Q6PFR5;P62996;F8WJG3	260;262;261;266;166	A0A0N4SVC2;P62996	P62996	Transformer-2 protein homolog alpha	Tra2a	266	GYDRYEDYDYRRRSPSPYYSRYRSRSRSRSY;RAAQDRDQIYRRRSPSPYYSRGGYRSRSRSR	40960000000	-0.047301	1	71.9673	2.2e-38	154.67	76.998	154.67	S	2	1;2	RS(1)PS(1)PYYSR	RS(101.43)PS(71.97)PY(-72.18)Y(-92.04)S(-71.97)R	0.749052	0.916165	1.24265	0.732869	0.858483	1.1665	1.86794	0.718147	0.390348	1.85783	0.723677	0.396223	0.783387	0.900584	1.17662	0.750231	0.908038	1.18544	1.89519	0.762632	0.403825	0.924492	0.923388	0.949942
A0A0N4SVC2;E9QP00;Q6PFR5;P62996;F8WJG3	258;260;259;264;164	A0A0N4SVC2;P62996	P62996	Transformer-2 protein homolog alpha	Tra2a	264	DRGYDRYEDYDYRRRSPSPYYSRYRSRSRSR;GWRAAQDRDQIYRRRSPSPYYSRGGYRSRSR	39462000000	-0.24388	1	85.5502	2.2e-38	154.67	76.998	140.84	S	2	1;2	RS(1)PS(1)PYYSR	RS(85.55)PS(44.71)PY(-51.18)Y(-67.57)S(-44.71)R	0.905247	0.899968	0.994426	0.773223	0.979677	1.25184	1.75927	0.73186	0.51497	0.955998	0.932434	0.977098	0.744878	0.885001	1.18787	0.897761	0.878218	0.962368	0.974644	0.919087	0.954226	1.91612	0.752343	0.390487
A0A0N4SVG2;A0A0N4SV78;A0A140LJ89;Q920M7	49;110;105;106	A0A0N4SVG2	A0A0N4SVG2	Synaptotagmin-17	Syt17	49	SSDTSKSTYSLTRRISSLDSRRPSSPLIDIK	115290000	2.1873	0.928489	11.2269	0.0132236	57.885	23.798	52.391	S	2	1	RIS(0.928)S(0.07)LDS(0.002)R	RIS(11.23)S(-11.23)LDS(-27.88)R	NA	NA	NA	NA	NA	NA	1.34082	1.06726	0.792421	NA	NA	NA	NA	NA	NA	NA	NA	NA	1.81289	1.86075	0.945322	NA	NA	NA
A0A0N4SVV3;Q6NXZ1;D3Z4B8;A0A140T8R3	676;677;677;712	A0A0N4SVV3	A0A0N4SVV3	Protein KRBA1	Krba1	676	PSCKDPVRLCPVSGASPRVNSNSCSAEDRER	36544000	-0.33789	0.816052	6.47023	0.00456597	47.712	28.054	47.712	S	2	1	LCPVS(0.184)GAS(0.816)PR	LCPVS(-6.47)GAS(6.47)PR	NA	NA	NA	NA	NA	NA	1.32932	1.41337	1.06432	NA	NA	NA	NA	NA	NA	NA	NA	NA	NA	NA	NA	NA	NA	NA
A0A0N4SW73	693	A0A0N4SW73	A0A0N4SW73	Rab11 family-interacting protein 5	Rab11fip5	693	KATEPQGEPGRGRRGSNIWLEPKVSVDSELD	25849000	0.40345	1	86.4977	0.000237501	87.447	71.097	86.498	S	2	1	RGS(1)NIWLEPK	RGS(86.5)NIWLEPK	0.771851	1.02058	1.26871	0.756978	0.969371	1.2538	NA	NA	NA	NA	NA	NA	NA	NA	NA	NA	NA	NA	NA	NA	NA	NA	NA	NA
A0A0N4SW73;Q8R361	176;176	A0A0N4SW73	A0A0N4SW73	Rab11 family-interacting protein 5	Rab11fip5	176	EIQVTIQFTRNNLSASMFDLSMKDKPRSPFS	51104000	0.20795	0.9939	22.7915	1.17e-15	97.129	90.083	97.129	S	2	1	NNLS(0.005)AS(0.994)MFDLS(0.001)MK	NNLS(-22.79)AS(22.79)MFDLS(-30.56)MK	0.805937	1.0261	1.36887	0.817581	1.22713	1.40919	0.756751	1.57135	2.11929	0.641382	1.36629	2.16264	NA	NA	NA	NA	NA	NA	NA	NA	NA	NA	NA	NA
A0A0N4SW73;Q8R361	278;278	A0A0N4SW73	A0A0N4SW73	Rab11 family-interacting protein 5	Rab11fip5	278	GSLVYQGPGAELLTRSPSHSSWLSTEGGRDS	95661000	-0.11162	0.998185	27.4146	1.12e-89	152.31	138.56	152.31	S	2	1	S(0.998)PS(0.002)HSSWLSTEGGR	S(27.41)PS(-27.41)HS(-52.87)S(-77.44)WLS(-116.46)T(-119.8)EGGR	0.876068	1.64021	1.97638	NA	NA	NA	0.820166	1.10105	1.3172	0.833149	1.07322	1.29119	NA	NA	NA	NA	NA	NA	NA	NA	NA	NA	NA	NA
A0A0N4SW73;Q8R361	307;307	A0A0N4SW73	A0A0N4SW73	Rab11 family-interacting protein 5	Rab11fip5	307	DSIQSPKLLTHKRTYSDEASQLRAAPPRALL	195940000	0.045816	0.999416	33.3172	4.14e-05	97.957	91.875	97.957	S	2	1	TYS(0.999)DEASQLR	T(-39.56)Y(-51.11)S(33.32)DEAS(-33.32)QLR	0.81575	1.05656	1.30189	0.819246	1.13505	1.39989	0.814939	1.06976	1.34953	0.844291	1.01625	1.22973	NA	NA	NA	NA	NA	NA	NA	NA	NA	NA	NA	NA
A0A0N4SW93	866	A0A0N4SW93	A0A0N4SW93	C2 domain-containing protein 5	C2cd5	866	SANSNSGIPAAQRATSVDYSSFADRCSSWIE	756310000	-0.48197	0.999667	34.8523	3.08e-11	95.57	95.57	94.532	S	2	1	ATS(1)VDYSSFADR	AT(-34.85)S(34.85)VDY(-62.65)S(-53.68)S(-58.82)FADR	0.916343	0.938525	1.03131	0.932691	0.956468	1.02836	1.0471	1.07126	0.991732	1.09393	1.07235	0.972633	NA	NA	NA	NA	NA	NA	1.06832	1.0888	0.992783	1.08915	1.06761	0.998542
A0A0N4SW93;E9Q026;Q7TPS5	663;661;661	A0A0N4SW93;E9Q026	E9Q026	C2 domain-containing protein 5	C2cd5	661	PEPRQRSRLLRSQSESSDEVTELDLSHGKKD	250370000	0.31565	0.984244	18.6665	5.18e-12	70.345	70.345	60.735	S	2	2;3	S(0.07)QS(0.955)ES(0.984)S(0.984)DEVT(0.007)ELDLSHGK	S(-13.17)QS(13.17)ES(18.67)S(18.67)DEVT(-25.08)ELDLS(-47.29)HGK	NA	NA	NA	0.991461	0.997136	1.02413	1.12391	1.04679	0.913425	NA	NA	NA	NA	NA	NA	0.994686	1.09143	1.15236	NA	NA	NA	NA	NA	NA
A0A0N4SW93;E9Q026;Q7TPS5	664;662;662	A0A0N4SW93;E9Q026	E9Q026	C2 domain-containing protein 5	C2cd5	662	EPRQRSRLLRSQSESSDEVTELDLSHGKKDA	107250000	0.31565	0.984244	18.6665	6.62e-08	60.735	56.737	60.735	S	2	2;3	S(0.07)QS(0.955)ES(0.984)S(0.984)DEVT(0.007)ELDLSHGK	S(-13.17)QS(13.17)ES(18.67)S(18.67)DEVT(-25.08)ELDLS(-47.29)HGK	NA	NA	NA	NA	NA	NA	NA	NA	NA	1.12056	0.993772	0.915938	NA	NA	NA	0.994686	1.09143	1.15236	NA	NA	NA	NA	NA	NA
A0A0N4SW93;E9Q026;Q7TPS5	661;659;659	A0A0N4SW93;E9Q026	E9Q026	C2 domain-containing protein 5	C2cd5	659	PIPEPRQRSRLLRSQSESSDEVTELDLSHGK	336520000	-0.12134	0.980613	18.8012	5.18e-12	82.177	70.952	82.177	S	2	1;2;3	S(0.013)QS(0.981)ES(0.005)S(0.001)DEVTELDLSHGK	S(-18.8)QS(18.8)ES(-22.81)S(-28.72)DEVT(-50.77)ELDLS(-75.67)HGK	NA	NA	NA	2.02308	1.0284	0.483989	1.12391	1.04679	0.913425	1.12056	0.993772	0.915938	NA	NA	NA	0.994686	1.09143	1.15236	NA	NA	NA	NA	NA	NA
A0A0N4SW93;E9Q026;Q7TPS5	645;643;643	A0A0N4SW93;E9Q026	E9Q026	C2 domain-containing protein 5	C2cd5	643	LYEITPPEVSEEMIGSPIPEPRQRSRLLRSQ	24288000	-0.5893	0.996052	24.2525	3.43e-17	56.172	56.172	55.662	S	3	1	ELYEITPPEVS(0.004)EEMIGS(0.996)PIPEPR	ELY(-49.7)EIT(-37.05)PPEVS(-24.25)EEMIGS(24.25)PIPEPR	0.826441	0.810293	1.09829	NA	NA	NA	NA	NA	NA	NA	NA	NA	NA	NA	NA	NA	NA	NA	NA	NA	NA	NA	NA	NA
A0A0N4SWA4;Q9ES18	172;172	A0A0N4SWA4	A0A0N4SWA4	Forkhead box protein J2 (Fragment)	Foxj2	172	DDDLSQDSPEQEASKSPRGGVPGSGEASLSH	16486000	-0.14493	0.906352	9.86736	1.79e-05	47.806	44.444	47.806	S	3	1	HPPDDDLSQDSPEQEAS(0.093)KS(0.906)PR	HPPDDDLS(-41.06)QDS(-38.41)PEQEAS(-9.87)KS(9.87)PR	NA	NA	NA	NA	NA	NA	NA	NA	NA	NA	NA	NA	NA	NA	NA	NA	NA	NA	NA	NA	NA	NA	NA	NA
A0A0N4SWA4;Q9ES18	46;46	A0A0N4SWA4	A0A0N4SWA4	Forkhead box protein J2 (Fragment)	Foxj2	46	SQAGPPGGARKCSPGSPTDPNATLSKDEAAV	284830000	-1.1536	0.999157	30.9408	4.44e-25	97.776	93.417	80.596	S	2	1	CSPGS(0.999)PT(0.001)DPNATLSK	CS(-46.62)PGS(30.94)PT(-30.94)DPNAT(-48.39)LS(-56.65)K	1.13005	1.33967	1.12745	0.933254	1.07331	1.14078	1.02006	1.11433	1.07669	1.025	1.09517	1.09425	NA	NA	NA	1.13635	1.27866	1.10589	NA	NA	NA	NA	NA	NA
A0A0N4SWC1;A0A0N4SVE9;Q8BH31;F6R8A9	18;18;18;15	A0A0N4SWC1	A0A0N4SWC1	Major facilitator superfamily domain-containing protein 8 (Fragment)	Mfsd8	18	NLGSEAEREPLLGPGSPGSRFFYCDNVHLAI	309790000	0.13027	0.883672	8.80605	5.95e-57	119.65	106.85	119.65	S	2	1	EPLLGPGS(0.884)PGS(0.116)R	EPLLGPGS(8.81)PGS(-8.81)R	0.778716	0.888706	1.15022	0.791797	0.913759	1.16268	0.796671	0.912887	1.12804	0.890182	1.08654	1.21239	0.780291	0.806733	1.02398	NA	NA	NA	0.851258	0.941623	1.14792	0.837642	0.895596	1.05414
A0A0R4IZX7;Q8CDB0	399;446	A0A0R4IZX7	A0A0R4IZX7	MAP kinase-interacting serine/threonine-protein kinase 2	Mknk2	399	SPPSQSKLAQRRQRASLSATPVVLVGDRA__	33591000	1.0542	0.969465	15.0332	1.13e-08	80.361	71.325	73.279	S	2	1	AS(0.969)LS(0.03)ATPVVLVGDR	AS(15.03)LS(-15.03)AT(-39.41)PVVLVGDR	0.734085	1.06473	1.48561	0.739495	1.08584	1.37974	NA	NA	NA	0.725717	1.16187	1.54856	NA	NA	NA	NA	NA	NA	NA	NA	NA	NA	NA	NA
A0A0R4J006;Q9JHL1;A0A0R4IZX2	192;303;303	A0A0R4J006	A0A0R4J006	Na(+)/H(+) exchange regulatory cofactor NHE-RF2	Slc9a3r2	192	STWKRDPFQESGLHLSPTAAEAKEKARATRV	102370000	-0.34034	0.984762	18.1751	2.83e-127	152.07	152.07	97.352	S	2	1	DPFQESGLHLS(0.985)PT(0.015)AAEAK	DPFQES(-36.01)GLHLS(18.18)PT(-18.18)AAEAK	1.06468	1.15653	1.06058	1.11155	1.1876	1.048	0.962212	0.93474	0.955749	0.878309	0.896377	1.0335	NA	NA	NA	NA	NA	NA	NA	NA	NA	NA	NA	NA
A0A0R4J011;E9PVV1;E9PWE4;E9PWE2	377;378;377;378	A0A0R4J011	A0A0R4J011	Transcription factor E2-alpha	Tcf3	377	PGTSQWPRAGAPSALSPNYDAGLHGLQSKME	141690000	-0.55116	0.99932	31.6735	3.39e-79	105.35	105.35	105.35	S	2	1	AGAPS(0.001)ALS(0.999)PNYDAGLHGLQSK	AGAPS(-31.67)ALS(31.67)PNY(-65.69)DAGLHGLQS(-81.46)K	NA	NA	NA	1.21567	1.16291	0.962389	1.19408	0.850421	0.779325	1.22878	1.09721	0.854519	NA	NA	NA	NA	NA	NA	1.21165	1.04591	0.795412	NA	NA	NA
A0A0R4J011;E9PVV1;F6T941;E9PWE3;E9PVV2	528;529;517;524;528	A0A0R4J011;F6T941	A0A0R4J011	Transcription factor E2-alpha	Tcf3	528	EEDKKDLKVPRTRTSSTDEVLSLEEKDLRDR	286080000	0.6614	0.959123	15.6343	2.23e-08	86.548	74.965	81.656	S	2	1	T(0.007)S(0.007)S(0.959)T(0.026)DEVLSLEEK	T(-21.17)S(-21.17)S(15.63)T(-15.63)DEVLS(-52.56)LEEK	0.98788	1.04965	1.08046	0.998223	1.06064	1.06236	0.990109	0.978632	0.987429	0.979799	0.975288	0.991663	0.999659	1.07149	1.07178	NA	NA	NA	NA	NA	NA	NA	NA	NA
A0A0R4J015;J3QML2;B2RX12	906;907;907	A0A0R4J015	A0A0R4J015	Canalicular multispecific organic anion transporter 2	Abcc3	906	YEVRKQFMREMSSLSSEGEVQNRTMPKKHTN	154250000	-1.0036	0.959748	13.8409	3.26e-107	129.88	107.25	113.88	S	2	1;2	EMSSLS(0.04)S(0.96)EGEVQNR	EMS(-37.97)S(-33.14)LS(-13.84)S(13.84)EGEVQNR	0.724171	1.07183	1.57196	0.759734	1.22226	1.36528	NA	NA	NA	0.734542	0.994399	1.35535	NA	NA	NA	NA	NA	NA	0.830197	0.956872	1.18962	NA	NA	NA
A0A0R4J015;J3QML2;B2RX12	922;923;923	A0A0R4J015	A0A0R4J015	Canalicular multispecific organic anion transporter 2	Abcc3	922	EGEVQNRTMPKKHTNSLEKEALVTKTKETGA	640790000	0.092337	0.999564	33.6073	0.00592773	104.42	19.809	104.42	S	2	1	HTNS(1)LEK	HT(-33.61)NS(33.61)LEK	NA	NA	NA	NA	NA	NA	NA	NA	NA	NA	NA	NA	0.872234	0.916225	1.23456	0.810756	0.898243	1.19369	NA	NA	NA	0.675256	0.993394	1.44057
A0A0R4J031	23	A0A0R4J031	A0A0R4J031	Tripartite motif-containing 35	Trim35	23	VVTAAAPAMEPGPSVSPGPSRSFKEELLCAV	44337000	0.49581	0.830055	9.89829	4.89e-50	81.197	81.197	81.197	S	3	1	AATPVVVTAAAPAMEPGPS(0.085)VS(0.83)PGPS(0.085)R	AAT(-76.12)PVVVT(-65.96)AAAPAMEPGPS(-9.9)VS(9.9)PGPS(-9.9)R	1.00702	1.06262	1.07078	NA	NA	NA	1.13678	1.24023	1.07357	NA	NA	NA	NA	NA	NA	NA	NA	NA	NA	NA	NA	NA	NA	NA
A0A0R4J045	19	A0A0R4J045	A0A0R4J045	Ribosomal RNA-processing protein 36 homolog	Rrp36	19	GEVTGDRLKADTSDMSFEELLRLQGQGRPKA	19757000	-0.78098	0.994174	22.3661	9.12e-05	89.358	52.761	67.646	S	2	1	ADTS(0.006)DMS(0.994)FEELLR	ADT(-42.2)S(-22.37)DMS(22.37)FEELLR	NA	NA	NA	NA	NA	NA	0.90368	0.859914	0.960405	0.911721	0.944448	1.10702	NA	NA	NA	NA	NA	NA	NA	NA	NA	NA	NA	NA
A0A0R4J045;Q3UFY0	48;66	A0A0R4J045	A0A0R4J045	Ribosomal RNA-processing protein 36 homolog	Rrp36	48	KAHKQLVAGNSTRTRSPQQPVCVADKHRPLE	715990000	-0.19189	1	42.682	3.87e-17	98.391	98.391	42.682	S	2	1	S(1)PQQPVCVADK	S(42.68)PQQPVCVADK	0.955966	1.00521	1.05676	NA	NA	NA	1.03916	0.961696	0.948068	1.04036	0.995796	0.970443	0.956288	1.02768	1.09079	0.74662	1.02338	1.32363	1.03147	0.956671	1.04873	NA	NA	NA
A0A0R4J060;Q8BIH0;J3QNK5	883;884;884	A0A0R4J060	A0A0R4J060	Histone deacetylase complex subunit SAP130	Sap130	883	KSAAKSLLVKAEKRKSPPKEYIDEEGVRYVP	24754000	-0.24722	0.783978	5.59807	6.04e-05	60.307	54.412	45.876	S	4	1	RKS(0.784)PPKEY(0.216)IDEEGVR	RKS(5.6)PPKEY(-5.6)IDEEGVR	NA	NA	NA	NA	NA	NA	NA	NA	NA	NA	NA	NA	NA	NA	NA	NA	NA	NA	NA	NA	NA	NA	NA	NA
A0A0R4J060;Q8BIH0;J3QNK5	863;864;864	A0A0R4J060	A0A0R4J060	Histone deacetylase complex subunit SAP130	Sap130	863	QHVISTEEGDMMETNSTDDEKSAAKSLLVKA	0	0.015323	0.909727	9.58572	4e-18	65.875	59.784	65.875	S	3	2	KQQHVISTEEGDMMET(0.18)NS(0.91)T(0.91)DDEK	KQQHVIS(-45.27)T(-45.27)EEGDMMET(-9.59)NS(9.59)T(9.59)DDEK	NA	NA	NA	NA	NA	NA	NA	NA	NA	NA	NA	NA	NA	NA	NA	NA	NA	NA	NA	NA	NA	NA	NA	NA
A0A0R4J060;Q8BIH0;J3QNK5	864;865;865	A0A0R4J060	A0A0R4J060	Histone deacetylase complex subunit SAP130	Sap130	864	HVISTEEGDMMETNSTDDEKSAAKSLLVKAE	0	0.015323	0.909727	9.58572	4e-18	65.875	59.784	65.875	T	3	2	KQQHVISTEEGDMMET(0.18)NS(0.91)T(0.91)DDEK	KQQHVIS(-45.27)T(-45.27)EEGDMMET(-9.59)NS(9.59)T(9.59)DDEK	NA	NA	NA	NA	NA	NA	NA	NA	NA	NA	NA	NA	NA	NA	NA	NA	NA	NA	NA	NA	NA	NA	NA	NA
A0A0R4J060;Q8BIH0;J3QNK5	416;416;416	A0A0R4J060	A0A0R4J060	Histone deacetylase complex subunit SAP130	Sap130	416	NIPVAKVVPQQITHTSPRIQPDYPPERSSLI	1923300000	-0.15625	0.939881	11.9598	3.14e-34	130.27	120.71	124.2	S	2	1	VVPQQITHT(0.06)S(0.94)PR	VVPQQIT(-35.49)HT(-11.96)S(11.96)PR	0.96166	0.916559	0.983009	0.951783	0.935832	0.994292	0.883651	0.948724	1.05985	NA	NA	NA	1.00064	0.934404	0.944578	0.919395	0.9308	0.981699	0.901568	0.964144	1.05208	0.955683	0.992962	1.02808
A0A0R4J060;Q8BIH0;J3QNK5	329;329;329	A0A0R4J060	A0A0R4J060	Histone deacetylase complex subunit SAP130	Sap130	329	DVTTRITLPSHPALGTPKQQLHTMAQKTIFS	16269000	-0.90843	0.996432	24.5078	0.00242675	51.771	48.932	51.771	T	2	1	ITLPS(0.004)HPALGT(0.996)PK	IT(-44.06)LPS(-24.51)HPALGT(24.51)PK	NA	NA	NA	NA	NA	NA	0.782984	0.925916	1.17096	0.717774	0.903118	1.24624	NA	NA	NA	NA	NA	NA	NA	NA	NA	NA	NA	NA
A0A0R4J060;Q8BIH0;J3QNK5	274;274;274	A0A0R4J060	A0A0R4J060	Histone deacetylase complex subunit SAP130	Sap130	274	IPPAVVATVSATRAQSPVITTTAAHAADSTL	1452200000	0.48173	0.999998	59.5466	3.71e-58	101.58	101.58	101.58	S	2	1	AQS(1)PVITTTAAHAADSTLSR	AQS(59.55)PVIT(-59.55)T(-64.46)T(-69.07)AAHAADS(-98.67)T(-98.67)LS(-98.75)R	0.907779	1.05844	1.17134	0.907818	1.04973	1.14522	1.03333	1.04496	1.0062	1.0627	1.06268	0.996885	0.937961	1.10812	1.16639	0.942092	1.08809	1.15597	NA	NA	NA	1.06013	1.01271	0.988929
A0A0R4J060;Q8BIH0;J3QNK5	439;439;439	A0A0R4J060	A0A0R4J060	Histone deacetylase complex subunit SAP130	Sap130	439	PPERSSLIPISGHRASPNPVAMETRNDNRPS	333160000	0.24534	1	71.3384	0.000233046	77.42	67.232	77.42	S	2	1	AS(1)PNPVAMETR	AS(71.34)PNPVAMET(-71.34)R	0.934101	0.931678	1.00562	0.915265	0.919347	0.999892	NA	NA	NA	NA	NA	NA	1.24397	1.32496	1.12942	NA	NA	NA	0.727277	1.0012	1.34493	0.714497	1.0409	1.4483
A0A0R4J0B3;Q6PB82	467;467	A0A0R4J0B3	A0A0R4J0B3	Serine/threonine-protein kinase ULK1	Ulk1	467	TQQQTARSSAIRRSGSTSPLGFGRASPSPPS	124690000	-0.042053	0.812476	8.1043	0.000954029	56.514	45.35	43.761	S	2	2	S(0.14)GS(0.812)T(0.295)S(0.753)PLGFGR	S(-8.1)GS(8.1)T(-4.76)S(4.76)PLGFGR	0.973307	0.925109	0.967028	NA	NA	NA	0.925758	0.870135	0.944347	0.913017	0.898743	1.0271	NA	NA	NA	NA	NA	NA	0.919068	1.00855	1.10193	0.841294	0.93673	1.12248
A0A0R4J0B3;Q6PB82	469;469	A0A0R4J0B3	A0A0R4J0B3	Serine/threonine-protein kinase ULK1	Ulk1	469	QQTARSSAIRRSGSTSPLGFGRASPSPPSHT	178180000	0.20107	0.976802	15.4705	0.000954029	56.514	45.35	42.242	S	2	1;2	S(0.389)GS(0.332)T(0.301)S(0.977)PLGFGR	S(0.7)GS(-0.7)T(-1.26)S(15.47)PLGFGR	0.992955	0.949868	0.971067	0.976398	1.01229	1.03664	0.925758	0.870135	0.944347	0.913017	0.898743	1.0271	NA	NA	NA	NA	NA	NA	0.919068	1.00855	1.10193	0.841294	0.93673	1.12248
A0A0R4J0B3;Q6PB82;O70405	538;544;538	A0A0R4J0B3	A0A0R4J0B3	Serine/threonine-protein kinase ULK1	Ulk1	538	QGADVRVGRSPRPGSSVPEHSPRTTGLGCRL	112010000	-0.079967	0.919828	10.6145	0.00110354	86.699	50.108	51.092	S	2	1	PGS(0.08)S(0.92)VPEHSPR	PGS(-10.61)S(10.61)VPEHS(-34.52)PR	NA	NA	NA	NA	NA	NA	NA	NA	NA	NA	NA	NA	0.777411	0.890168	1.06362	NA	NA	NA	NA	NA	NA	NA	NA	NA
A0A0R4J0B3;Q6PB82;O70405	622;628;622	A0A0R4J0B3	A0A0R4J0B3	Serine/threonine-protein kinase ULK1	Ulk1	622	LPDFLQRSPLPPILGSPTKAGPSFDFPKTPS	322490000	0.17056	0.949417	12.7346	2.86e-11	95.822	86.023	62.658	S	2	1;2	S(1)PLPPILGS(0.949)PT(0.051)K	S(58.01)PLPPILGS(12.73)PT(-12.73)K	1.07982	0.979806	0.886235	1.10389	0.969185	0.86948	1.25877	1.07236	0.865312	0.48428	0.835951	1.72868	1.00229	1.23995	1.26038	0.991897	1.22874	1.19853	1.28877	1.0648	0.83863	1.27549	1.09031	0.865792
A0A0R4J0B3;Q6PB82;O70405	543;549;543	A0A0R4J0B3	A0A0R4J0B3	Serine/threonine-protein kinase ULK1	Ulk1	543	RVGRSPRPGSSVPEHSPRTTGLGCRLHSAPN	417170000	0.3813	0.999656	34.6587	1.36e-44	147.1	147.1	147.1	S	2	1	PGSSVPEHS(1)PR	PGS(-57.67)S(-34.66)VPEHS(34.66)PR	NA	NA	NA	NA	NA	NA	0.978898	0.956265	1.03018	0.667857	0.978024	1.43342	NA	NA	NA	0.861464	0.812694	0.945808	0.978039	0.849939	0.941339	0.945143	0.918375	1.00352
A0A0R4J0B3;Q6PB82;O70405	637;643;637	A0A0R4J0B3	A0A0R4J0B3	Serine/threonine-protein kinase ULK1	Ulk1	637	SPTKAGPSFDFPKTPSSQNLLTLLARQGVVM	249250000	0.4308	0.999864	38.6679	2.18e-302	213.02	205.65	213.02	S	2	1	TPS(1)SQNLLTLLAR	T(-64.69)PS(38.67)S(-38.67)QNLLT(-160.6)LLAR	1.02807	1.01444	0.981412	0.980268	1.02481	1.0417	1.09357	0.946999	0.922322	1.04444	0.810327	0.775783	NA	NA	NA	NA	NA	NA	0.9696	0.876535	0.922746	1.04399	0.871738	0.880609
A0A0R4J0B3;Q6PB82;O70405	629;635;629	A0A0R4J0B3	A0A0R4J0B3	Serine/threonine-protein kinase ULK1	Ulk1	629	SPLPPILGSPTKAGPSFDFPKTPSSQNLLTL	2696300	-0.39447	1	47.7121	0.0211889	47.712	27.127	47.712	S	2	1	AGPS(1)FDFPK	AGPS(47.71)FDFPK	NA	NA	NA	NA	NA	NA	NA	NA	NA	NA	NA	NA	NA	NA	NA	NA	NA	NA	NA	NA	NA	NA	NA	NA
A0A0R4J0B3;Q6PB82;O70405	450;450;450	A0A0R4J0B3	A0A0R4J0B3	Serine/threonine-protein kinase ULK1	Ulk1	450	PTQVHNYQRIEQNLQSPTQQQTARSSAIRRS	1273100000	0.38772	0.999989	49.4759	0	217.4	217.4	217.4	S	2	1	IEQNLQS(1)PTQQQTAR	IEQNLQS(49.48)PT(-49.48)QQQT(-71.48)AR	0.936644	1.0365	1.08943	0.963775	1.09012	1.09821	0.985983	1.00195	1.01672	0.971939	0.985178	0.994446	1.00263	1.08584	1.08697	0.990503	1.07748	1.08693	0.954636	0.986018	1.08333	1.02768	1.03365	1.00518
A0A0R4J0B3;Q6PB82;O70405	521;527;521	A0A0R4J0B3	A0A0R4J0B3	Serine/threonine-protein kinase ULK1	Ulk1	521	QVGTIPERPSWSRVPSPQGADVRVGRSPRPG	356740000	1.2012	1	51.4359	0.000161742	89.44	66.348	51.436	S	2	1	VPS(1)PQGADVR	VPS(51.44)PQGADVR	0.944533	1.03455	1.0988	0.937574	1.01635	1.09573	NA	NA	NA	NA	NA	NA	1.03075	1.04943	1.09172	0.968972	1.01293	1.01795	NA	NA	NA	NA	NA	NA
A0A0R4J0B3;Q6PB82;O70405	614;620;614	A0A0R4J0B3	A0A0R4J0B3	Serine/threonine-protein kinase ULK1	Ulk1	614	RPLRGSPKLPDFLQRSPLPPILGSPTKAGPS	51801000	-0.2142	0.999999	59.1458	0.00024868	62.658	59.08	60.764	S	2	2	S(1)PLPPILGS(0.5)PT(0.5)K	S(59.15)PLPPILGS(0)PT(0)K	1.07982	0.979806	0.886235	1.10389	0.969185	0.86948	NA	NA	NA	0.48428	0.835951	1.72868	NA	NA	NA	NA	NA	NA	NA	NA	NA	NA	NA	NA
A0A0R4J0C7;Q99PT3	84;114	A0A0R4J0C7	A0A0R4J0C7	INO80 complex subunit B	Ino80b	84	TKSVPTFTVIPEGPRSPSPLMVVDNEEEPME	9248200	0.68747	0.857992	7.81171	1.48e-178	146.17	143.13	146.17	S	3	1	S(0.858)PS(0.142)PLMVVDNEEEPMEGVPLEQYR	S(7.81)PS(-7.81)PLMVVDNEEEPMEGVPLEQY(-146.03)R	NA	NA	NA	NA	NA	NA	NA	NA	NA	1.00764	1.00279	1.03265	NA	NA	NA	NA	NA	NA	NA	NA	NA	NA	NA	NA
A0A0R4J0C7;Q99PT3	117;147	A0A0R4J0C7	A0A0R4J0C7	INO80 complex subunit B	Ino80b	117	PLEQYRAWLDEDSNLSPSPLRDLPGDLEGQE	31581000	-2.7003	0.895025	9.31516	9.75e-74	133.95	121.75	133.95	S	2	1;2	AWLDEDSNLS(0.895)PS(0.105)PLR	AWLDEDS(-36.85)NLS(9.32)PS(-9.32)PLR	0.884755	0.930334	1.00518	NA	NA	NA	NA	NA	NA	1.37934	1.29657	1.2398	NA	NA	NA	NA	NA	NA	NA	NA	NA	NA	NA	NA
A0A0R4J0C7;Q99PT3	50;80	A0A0R4J0C7	A0A0R4J0C7	INO80 complex subunit B	Ino80b	50	KKKHHQEEEAGPTLQTPAKPQLKLKIKLGGQ	6138100	0.059536	0.898893	9.48927	0.000225839	40.086	35.446	40.086	T	4	1	HHQEEEAGPT(0.101)LQT(0.899)PAKPQLK	HHQEEEAGPT(-9.49)LQT(9.49)PAKPQLK	NA	NA	NA	NA	NA	NA	NA	NA	NA	NA	NA	NA	NA	NA	NA	NA	NA	NA	NA	NA	NA	NA	NA	NA
A0A0R4J0C7;Q99PT3	119;149	A0A0R4J0C7	A0A0R4J0C7	INO80 complex subunit B	Ino80b	119	EQYRAWLDEDSNLSPSPLRDLPGDLEGQEEE	212250000	-1.618	0.972963	14.2814	4.44e-182	183.65	183.65	40.642	S	2	1;2	AWLDEDS(0.275)NLS(0.752)PS(0.973)PLR	AWLDEDS(-4.65)NLS(4.65)PS(14.28)PLR	0.938883	0.9756	1.01008	0.951175	0.919207	0.946768	1.2675	1.14249	0.906482	1.26398	1.15419	0.917527	NA	NA	NA	NA	NA	NA	NA	NA	NA	NA	NA	NA
A0A0R4J0C7;Q99PT3	114;144	A0A0R4J0C7	A0A0R4J0C7	INO80 complex subunit B	Ino80b	114	EGVPLEQYRAWLDEDSNLSPSPLRDLPGDLE	61230000	-0.010716	0.998703	28.3719	1.76e-30	98.684	80.331	74.364	S	2	1;2	AWLDEDS(0.999)NLS(0.108)PS(0.893)PLR	AWLDEDS(28.37)NLS(-9.21)PS(9.21)PLR	1.18362	1.06936	0.898548	1.20285	1.06694	0.913202	0.633166	0.81454	1.28373	0.597504	0.773886	1.3431	NA	NA	NA	NA	NA	NA	NA	NA	NA	NA	NA	NA
A0A0R4J0C7;Q99PT3	340;370	A0A0R4J0C7	A0A0R4J0C7	INO80 complex subunit B	Ino80b	340	RINLQLRLGGPEGPGSPLLAT__________	0	-0.28739	1	97.7261	4.49e-69	141.75	126.96	118.08	S	2	1	LGGPEGPGS(1)PLLAT	LGGPEGPGS(97.73)PLLAT(-97.73)	NA	NA	NA	NA	NA	NA	NA	NA	NA	NA	NA	NA	NA	NA	NA	NA	NA	NA	NA	NA	NA	NA	NA	NA
A0A0R4J0K0	176	A0A0R4J0K0	A0A0R4J0K0	Sprouty-related, EVH1 domain-containing protein 3	Spred3	176	APIATVESAAAFPLATPPQRRRSSAQSYPPL	32330000	0.92784	0.994824	22.9966	2.89e-25	60.031	60.031	60.031	T	3	1	QETPPTAPIATVES(0.005)AAAFPLAT(0.995)PPQR	QET(-51.82)PPT(-45.65)APIAT(-38.15)VES(-23)AAAFPLAT(23)PPQR	NA	NA	NA	NA	NA	NA	1.01228	1.06172	1.17585	0.974228	1.04704	0.948693	NA	NA	NA	NA	NA	NA	NA	NA	NA	NA	NA	NA
A0A0R4J0M1	162	A0A0R4J0M1	A0A0R4J0M1	Tubulin-specific chaperone C	Tbcc	162	GTAQVDAAPVASAAPSPPVTKEEEGAPGASW	392110000	0.035557	0.950702	13.0161	1.13e-92	107.17	107.17	107.17	S	3	1	DAAGTAQVDAAPVAS(0.002)AAPS(0.951)PPVT(0.047)K	DAAGT(-96.67)AQVDAAPVAS(-27.17)AAPS(13.02)PPVT(-13.02)K	1.02071	1.11303	1.0886	1.04024	1.0977	1.0479	1.03303	1.03808	0.98721	1.0479	1.07945	1.02888	NA	NA	NA	NA	NA	NA	NA	NA	NA	1.01166	1.06331	1.04777
A0A0R4J0M1;Q8VCN9	17;17	A0A0R4J0M1	A0A0R4J0M1	Tubulin-specific chaperone C	Tbcc	17	EGVDCSMALADAAAGSPRDLSLVPERLQRRE	49946000	-0.42887	1	85.6629	2.39e-109	147.17	138.66	107.65	S	2	1	MEGVDCSMALADAAAGS(1)PR	MEGVDCS(-85.66)MALADAAAGS(85.66)PR	NA	NA	NA	NA	NA	NA	0.862439	1.13075	1.42384	0.660452	1.084	1.52987	NA	NA	NA	NA	NA	NA	NA	NA	NA	NA	NA	NA
A0A0R4J0S4	1037	A0A0R4J0S4	A0A0R4J0S4	Lethal(2) giant larvae protein homolog 1	Llgl1	1037	TTGDVTVEYVKDFLGSPEDSEKNLRNLEADD	26494000	0.20031	0.983159	17.6625	0.00741617	61.23	43.41	44.925	S	2	1	DFLGS(0.983)PEDS(0.017)EK	DFLGS(17.66)PEDS(-17.66)EK	NA	NA	NA	NA	NA	NA	NA	NA	NA	NA	NA	NA	NA	NA	NA	NA	NA	NA	NA	NA	NA	NA	NA	NA
A0A0R4J0S4;Q80Y17	982;982	A0A0R4J0S4	A0A0R4J0S4	Lethal(2) giant larvae protein homolog 1	Llgl1	982	LSQANGTRDIILAPESCEGSPSSAHSKRADT	77993000	-1.2632	0.878571	10.4876	1.27e-06	52.359	47.304	44.164	S	3	1;2	DIILAPES(0.879)CEGS(0.716)PS(0.264)S(0.116)AHS(0.026)K	DIILAPES(10.49)CEGS(5.58)PS(-5.58)S(-10.12)AHS(-18.03)K	NA	NA	NA	0.955765	1.03644	1.08437	NA	NA	NA	NA	NA	NA	NA	NA	NA	NA	NA	NA	NA	NA	NA	NA	NA	NA
A0A0R4J0S4;Q80Y17	986;986	A0A0R4J0S4	A0A0R4J0S4	Lethal(2) giant larvae protein homolog 1	Llgl1	986	NGTRDIILAPESCEGSPSSAHSKRADTMEPP	652960000	-0.63334	0.964121	15.3551	8.27e-96	122.34	122.34	122.34	S	3	1;2	DIILAPESCEGS(0.964)PS(0.028)S(0.008)AHSK	DIILAPES(-40.08)CEGS(15.36)PS(-15.36)S(-21.05)AHS(-39.28)K	0.906913	0.879043	0.989109	NA	NA	NA	0.993204	1.00345	1.02264	1.01606	0.998675	0.97907	0.947318	1.01109	1.03605	NA	NA	NA	1.00254	1.0177	0.975757	1.00916	1.0493	1.04505
A0A0R4J0S4;Q80Y17;Q3TJ91;J3QJU5	658;658;649;649	A0A0R4J0S4	A0A0R4J0S4	Lethal(2) giant larvae protein homolog 1	Llgl1	658	LAMEGPLSRVKSLKKSLRQSFRRIRKSRVSG	966100000	-0.45136	1	52.9029	0.0124335	52.903	6.0591	52.903	S	2	2	S(1)LRQS(1)FR	S(52.9)LRQS(52.9)FR	0.8373	0.869531	1.04831	NA	NA	NA	NA	NA	NA	NA	NA	NA	0.812893	0.950491	1.19345	NA	NA	NA	NA	NA	NA	0.758621	0.880195	1.19479
A0A0R4J0S4;Q80Y17;Q3TJ91;J3QJU5	662;662;653;653	A0A0R4J0S4	A0A0R4J0S4	Lethal(2) giant larvae protein homolog 1	Llgl1	662	GPLSRVKSLKKSLRQSFRRIRKSRVSGKKRT	1159900000	-0.45136	1	52.9029	0.0124335	66.962	15.434	52.903	S	2	1;2	S(1)LRQS(1)FR	S(52.9)LRQS(52.9)FR	0.8373	0.869531	1.04831	NA	NA	NA	NA	NA	NA	NA	NA	NA	0.812893	0.950491	1.19345	NA	NA	NA	0.902178	0.874318	0.974858	0.906386	0.89878	0.977779
A0A0R4J0T4;Q5D0E0;O88351	697;697;697	A0A0R4J0T4	A0A0R4J0T4	Inhibitor of nuclear factor kappa-B kinase subunit beta	Ikbkb	697	SHPGQLMSQPSSACDSLPESDKKSEELVAEA	58160000	0.3334	0.839027	9.28171	7.93e-24	65.33	65.33	65.33	S	3	1	LSHPGQLMSQPS(0.006)S(0.056)ACDS(0.839)LPES(0.099)DKK	LS(-60.38)HPGQLMS(-46.33)QPS(-21.52)S(-11.75)ACDS(9.28)LPES(-9.28)DKK	0.994295	1.1594	1.17959	1.04152	1.19224	1.17787	NA	NA	NA	NA	NA	NA	NA	NA	NA	NA	NA	NA	NA	NA	NA	NA	NA	NA
A0A0R4J0T4;Q5D0E0;O88351	672;672;672	A0A0R4J0T4	A0A0R4J0T4	Inhibitor of nuclear factor kappa-B kinase subunit beta	Ikbkb	672	LLKIACSKVRGPVSGSPDSMNVSRLSHPGQL	2172800000	-0.85493	0.999889	39.6103	7.82e-80	149.73	143.26	149.73	S	2	1	GPVSGS(1)PDSMNVSR	GPVS(-39.61)GS(39.61)PDS(-58.21)MNVS(-77.95)R	0.940774	0.925213	0.99425	0.994049	1.07054	1.11361	1.00238	0.963378	0.975777	1.00488	0.951944	0.954372	0.959783	0.997781	1.01249	0.882778	0.92966	1.05797	1.0083	0.975333	1.00068	1.0143	0.977877	0.967925
A0A0R4J0V5;P08775	1805;1843	A0A0R4J0V5	A0A0R4J0V5	DNA-directed RNA polymerase subunit	Polr2a	1805	SSPSYSPTSPKYTPTSPSYSPSSPEYTPASP	78324000	-0.45038	0.772931	6.21363	1.33e-25	74.287	74.287	74.287	S	2	2	Y(0.006)T(0.003)PT(0.188)S(0.773)PS(0.026)Y(0.01)S(0.543)PS(0.361)S(0.09)PEYT(0.002)PASPK	Y(-22.32)T(-25.19)PT(-6.21)S(6.21)PS(-15.48)Y(-20.29)S(1.81)PS(-1.81)S(-7.93)PEY(-41.4)T(-25.65)PAS(-38.71)PK	1.08448	1.10207	0.997898	1.1171	1.14479	1.00931	NA	NA	NA	NA	NA	NA	NA	NA	NA	NA	NA	NA	NA	NA	NA	NA	NA	NA
A0A0R4J0V5;P08775	1839;1877	A0A0R4J0V5	A0A0R4J0V5	DNA-directed RNA polymerase subunit	Polr2a	1839	PTSPKYSPTSPKYSPTSPTYSPTTPKYSPTS	548360000	-0.24189	0.806702	6.33684	4.11e-28	108.64	102.5	98.572	T	2	2	YS(0.003)PT(0.807)S(0.19)PTYS(0.319)PT(0.596)T(0.085)PK	Y(-40.78)S(-24.81)PT(6.34)S(-6.34)PT(-35.11)Y(-46.46)S(-2.7)PT(2.7)T(-8.66)PK	NA	NA	NA	1.04288	1.08434	1.04377	NA	NA	NA	1.12277	1.07016	0.965512	NA	NA	NA	NA	NA	NA	NA	NA	NA	1.13812	1.07243	0.952335
A0A0R4J0V5;P08775	1877;1915	A0A0R4J0V5	A0A0R4J0V5	DNA-directed RNA polymerase subunit	Polr2a	1877	PVYTPTSPKYSPTSPTYSPTSPKYSPTSPTY	101020000	-0.16187	0.772801	7.15779	5.7e-18	94.569	64.487	94.569	T	2	1	YSPTS(0.046)PT(0.773)YS(0.149)PT(0.025)S(0.007)PK	Y(-81.47)S(-71.34)PT(-32.61)S(-12.22)PT(7.16)Y(-42.93)S(-7.16)PT(-14.89)S(-20.65)PK	1.01673	1.03041	1.00152	NA	NA	NA	NA	NA	NA	NA	NA	NA	NA	NA	NA	NA	NA	NA	NA	NA	NA	NA	NA	NA
A0A0R4J0V5;P08775	1847;1885	A0A0R4J0V5	A0A0R4J0V5	DNA-directed RNA polymerase subunit	Polr2a	1847	TSPKYSPTSPTYSPTTPKYSPTSPTYSPTSP	328190000	-0.76484	0.770072	7.39577	4.11e-28	108.64	102.5	108.64	T	2	2	YSPT(0.767)S(0.233)PT(0.001)Y(0.009)S(0.087)PT(0.134)T(0.77)PK	Y(-73.56)S(-45.31)PT(4.93)S(-4.93)PT(-33.94)Y(-19.14)S(-9.14)PT(-7.4)T(7.4)PK	NA	NA	NA	1.04288	1.08434	1.04377	NA	NA	NA	1.12277	1.07016	0.965512	NA	NA	NA	NA	NA	NA	NA	NA	NA	NA	NA	NA
A0A0R4J0V5;P08775	1882;1920	A0A0R4J0V5	A0A0R4J0V5	DNA-directed RNA polymerase subunit	Polr2a	1882	TSPKYSPTSPTYSPTSPKYSPTSPTYSPTSP	5566000000	0.037359	0.937923	9.30551	1.59e-115	159.54	100.39	53.359	S	2	1;2;3	Y(0.003)S(0.004)PT(0.229)S(0.724)PT(0.045)Y(0.05)S(0.523)PT(0.485)S(0.938)PK	Y(-24.08)S(-22.7)PT(-4.32)S(4.32)PT(-14.62)Y(-12.41)S(0)PT(0)S(9.31)PK	1.03719	1.06143	1.0202	1.00924	1.03702	1.02676	1.22501	1.10708	0.916179	1.23268	1.12169	0.917267	1.07796	1.06227	0.998347	1.05559	1.05797	1.0452	1.02802	1.02071	0.991257	1.04083	1.01068	0.985261
A0A0R4J0V5;P08775	1868;1906	A0A0R4J0V5	A0A0R4J0V5	DNA-directed RNA polymerase subunit	Polr2a	1868	TSPTYSPTSPVYTPTSPKYSPTSPTYSPTSP	151220000	0.075127	0.900299	9.81071	9.66e-188	158.11	152.6	96.387	S	2	2;3	YS(0.126)PT(0.173)S(0.683)PT(0.017)YS(0.001)PT(0.238)S(0.574)PVY(0.173)T(0.017)PT(0.096)S(0.9)PK	Y(-41.77)S(-7.4)PT(-6)S(6)PT(-16.32)Y(-40.7)S(-26.34)PT(-3.84)S(3.84)PVY(-5.29)T(-16.32)PT(-9.81)S(9.81)PK	1.18216	1.13653	0.976167	1.13051	1.13526	0.994023	1.12921	1.22904	1.09145	1.34304	1.24873	0.946367	NA	NA	NA	NA	NA	NA	NA	NA	NA	NA	NA	NA
A0A0R4J0V5;P08775	1879;1917	A0A0R4J0V5	A0A0R4J0V5	DNA-directed RNA polymerase subunit	Polr2a	1879	YTPTSPKYSPTSPTYSPTSPKYSPTSPTYSP	1772700000	-0.24493	0.905803	10.4595	2.23e-65	140.89	96.232	109.87	S	2	1;2;3	YS(0.002)PT(0.99)S(0.007)PT(0.001)YS(0.906)PT(0.082)S(0.011)PK	Y(-59.27)S(-27.11)PT(21.59)S(-21.59)PT(-28.28)Y(-51.41)S(10.46)PT(-10.46)S(-19.29)PK	1.03543	1.04337	1.00382	1.03679	1.06913	1.04284	1.05443	0.989964	0.93889	0.99414	1.0019	1.03436	1.01814	1.08864	1.02539	1.02197	1.03177	0.943211	1.0314	0.947772	0.887941	1.04686	0.946757	0.907789
A0A0R4J0V5;P08775	1809;1847	A0A0R4J0V5	A0A0R4J0V5	DNA-directed RNA polymerase subunit	Polr2a	1809	YSPTSPKYTPTSPSYSPSSPEYTPASPKYSP	102630000	-0.90249	0.852635	10.583	1.33e-25	74.287	74.287	65.741	S	2	1;2	Y(0.002)T(0.005)PT(0.21)S(0.748)PS(0.042)Y(0.02)S(0.853)PS(0.075)S(0.043)PEYT(0.001)PASPK	Y(-28.82)T(-22.06)PT(-5.52)S(5.52)PS(-13.93)Y(-17.94)S(10.58)PS(-10.58)S(-13.02)PEY(-33.6)T(-29.07)PAS(-39.61)PK	1.08448	1.10207	0.997898	1.1171	1.14479	1.00931	1.11191	1.18381	1.06391	NA	NA	NA	NA	NA	NA	NA	NA	NA	NA	NA	NA	NA	NA	NA
A0A0R4J0V5;P08775	1860;1898	A0A0R4J0V5	A0A0R4J0V5	DNA-directed RNA polymerase subunit	Polr2a	1860	PTTPKYSPTSPTYSPTSPVYTPTSPKYSPTS	6818600	0.1931	0.880689	12.3364	1e-17	84.208	63.471	84.208	T	2	2	YSPTSPTYS(0.047)PT(0.881)S(0.062)PVY(0.047)T(0.127)PT(0.419)S(0.417)PK	Y(-77.45)S(-59.3)PT(-54.53)S(-49.05)PT(-43.58)Y(-38.36)S(-12.83)PT(12.34)S(-12.34)PVY(-11.44)T(-5.29)PT(0)S(0)PK	NA	NA	NA	NA	NA	NA	NA	NA	NA	NA	NA	NA	NA	NA	NA	NA	NA	NA	NA	NA	NA	NA	NA	NA
A0A0R4J0V5;P08775	1837;1875	A0A0R4J0V5	A0A0R4J0V5	DNA-directed RNA polymerase subunit	Polr2a	1837	YSPTSPKYSPTSPKYSPTSPTYSPTTPKYSP	51057000	0.57223	0.941454	13.4186	0.000151056	61.524	56.802	43.955	S	2	1	Y(0.013)S(0.941)PT(0.043)S(0.002)PTYSPTTPK	Y(-18.59)S(13.42)PT(-13.42)S(-27.03)PT(-35.61)Y(-35.39)S(-38.58)PT(-41.29)T(-41.09)PK	1.42343	1.18396	0.894808	1.37756	1.09483	0.840738	NA	NA	NA	NA	NA	NA	NA	NA	NA	NA	NA	NA	NA	NA	NA	NA	NA	NA
A0A0R4J0V5;P08775	1854;1892	A0A0R4J0V5	A0A0R4J0V5	DNA-directed RNA polymerase subunit	Polr2a	1854	TSPTYSPTTPKYSPTSPTYSPTSPVYTPTSP	161880000	0.28329	0.955206	13.6536	9.66e-188	158.11	152.6	158.11	S	2	2;3	YS(0.002)PT(0.042)S(0.955)PT(0.001)YSPTSPVYT(0.006)PT(0.105)S(0.889)PK	Y(-65.44)S(-27.41)PT(-13.65)S(13.65)PT(-29.38)Y(-77.38)S(-72.83)PT(-49.78)S(-41)PVY(-36.73)T(-21.91)PT(-9.31)S(9.31)PK	1.18216	1.13653	0.976167	1.13051	1.13526	0.994023	1.12921	1.22904	1.09145	1.14141	1.14591	1.01221	NA	NA	NA	NA	NA	NA	NA	NA	NA	NA	NA	NA
A0A0R4J0V5;P08775	1819;1857	A0A0R4J0V5	A0A0R4J0V5	DNA-directed RNA polymerase subunit	Polr2a	1819	TSPSYSPSSPEYTPASPKYSPTSPKYSPTSP	60351000	-1.116	0.988126	20.0631	1.77e-14	61.538	61.538	61.538	S	2	1;2;3	Y(0.029)T(0.012)PT(0.057)S(0.209)PS(0.264)Y(0.404)S(0.037)PS(0.537)S(0.444)PEY(0.007)T(0.012)PAS(0.988)PK	Y(-11.51)T(-15.13)PT(-8.34)S(-2.68)PS(-1.65)Y(1.65)S(-11.98)PS(0.59)S(-0.59)PEY(-19.19)T(-20.06)PAS(20.06)PK	1.27455	1.01904	1.13672	1.13456	1.10698	0.999685	NA	NA	NA	NA	NA	NA	NA	NA	NA	NA	NA	NA	NA	NA	NA	NA	NA	NA
A0A0R4J0V5;P08775	1874;1912	A0A0R4J0V5	A0A0R4J0V5	DNA-directed RNA polymerase subunit	Polr2a	1874	PTSPVYTPTSPKYSPTSPTYSPTSPKYSPTS	1052800000	-0.24493	0.990485	21.5892	2.35e-31	109.87	87.246	109.87	T	2	2;3	YS(0.002)PT(0.99)S(0.007)PT(0.001)YS(0.906)PT(0.082)S(0.011)PK	Y(-59.27)S(-27.11)PT(21.59)S(-21.59)PT(-28.28)Y(-51.41)S(10.46)PT(-10.46)S(-19.29)PK	1.03719	1.06143	1.0202	NA	NA	NA	NA	NA	NA	NA	NA	NA	1.01814	1.08864	1.02539	NA	NA	NA	1.0471	1.00035	0.95592	1.04686	0.946757	0.907789
A0A0R4J0V5;P08775	1840;1878	A0A0R4J0V5	A0A0R4J0V5	DNA-directed RNA polymerase subunit	Polr2a	1840	TSPKYSPTSPKYSPTSPTYSPTTPKYSPTSP	2879500000	0.33488	0.996138	24.5034	2.45e-64	136.39	136.39	113.14	S	2	1;2	YSPT(0.004)S(0.996)PTYSPTTPK	Y(-86.85)S(-67.8)PT(-24.5)S(24.5)PT(-34.92)Y(-75.96)S(-52.52)PT(-57.7)T(-57.7)PK	1.04447	1.04138	1.00203	1.0524	1.03931	1.0036	1.14258	1.09243	0.951154	NA	NA	NA	1.0297	1.11215	1.06899	1.0376	1.06912	1.02235	1.14738	1.11115	1.00664	1.13546	1.10688	0.980998
A0A0R4J0V5;P08775	1798;1836	A0A0R4J0V5	A0A0R4J0V5	DNA-directed RNA polymerase subunit	Polr2a	1826	SSPEYTPASPKYSPTSPKYSPTSPKYSPTSP	7978500000	0.42229	0.996754	24.8729	0.00183011	98.048	60.492	78.939	S	2	1	YSPT(0.003)S(0.997)PK	Y(-74.95)S(-68.57)PT(-24.87)S(24.87)PK	0.99829	1.03063	1.02992	0.996816	1.03215	1.05307	1.09584	1.04804	0.957879	1.15422	1.05287	0.93556	1.10639	1.05778	0.95913	1.13265	1.05884	0.940645	1.24924	1.08153	0.915053	1.2598	1.07785	0.895688
A0A0R4J0V5;P08775	1795;1833	A0A0R4J0V5	A0A0R4J0V5	DNA-directed RNA polymerase subunit	Polr2a	1823	YSPSSPEYTPASPKYSPTSPKYSPTSPKYSP	919880000	0.37731	0.998734	29.315	0.00593887	85.862	55.358	85.862	S	2	1	Y(0.001)S(0.999)PTSPK	Y(-29.32)S(29.32)PT(-40.84)S(-48.35)PK	0.994981	1.05347	1.0479	1.02454	1.04048	0.999303	NA	NA	NA	0.989879	0.960851	0.95542	1.01964	1.04716	1.03388	NA	NA	NA	NA	NA	NA	NA	NA	NA
A0A0R4J0V5;P08775	1872;1910	A0A0R4J0V5	A0A0R4J0V5	DNA-directed RNA polymerase subunit	Polr2a	1872	YSPTSPVYTPTSPKYSPTSPTYSPTSPKYSP	568480000	-0.26204	0.998516	30.9371	1.07e-54	127.32	81.401	127.32	S	2	1;2	Y(0.001)S(0.999)PT(0.001)SPT(0.02)YS(0.896)PT(0.072)S(0.012)PK	Y(-32.11)S(30.94)PT(-30.94)S(-58.36)PT(-16.58)Y(-47.48)S(10.93)PT(-10.93)S(-18.61)PK	1.03543	1.04337	1.00382	0.856338	0.828839	0.902302	NA	NA	NA	1.04739	0.973692	0.934677	NA	NA	NA	1.06385	1.04063	1.00232	NA	NA	NA	NA	NA	NA
A0A0R4J0V5;P08775	1875;1913	A0A0R4J0V5	A0A0R4J0V5	DNA-directed RNA polymerase subunit	Polr2a	1875	TSPVYTPTSPKYSPTSPTYSPTSPKYSPTSP	6677500000	-0.47647	0.999381	34.4961	1.33e-71	145.33	100.67	144.82	S	2	1;2;3	YSPTS(0.999)PTYS(0.041)PT(0.072)S(0.886)PK	Y(-106.97)S(-83.55)PT(-36.38)S(34.5)PT(-34.5)Y(-47.47)S(-13.34)PT(-10.88)S(10.88)PK	1.07056	1.06015	0.989418	1.06411	1.05841	0.99486	1.0843	1.09363	1.01782	1.07052	1.0903	1.02425	1.07796	1.06227	0.998347	1.05559	1.05797	1.0452	1.08247	1.10706	1.02382	1.04862	1.05663	1.01414
A0A0R4J0V5;P08775	217;217	A0A0R4J0V5	A0A0R4J0V5	DNA-directed RNA polymerase subunit	Polr2a	217	WKHVNEDSQEKKILLSPERVHEIFKRISDEE	37244000	0.12496	1	52.4897	0.0160417	63.076	6.0278	52.49	S	2	1	ILLS(1)PER	ILLS(52.49)PER	0.919629	0.924669	0.938455	1.0106	0.927392	0.878365	0.98502	0.986016	1.0207	NA	NA	NA	NA	NA	NA	NA	NA	NA	NA	NA	NA	NA	NA	NA
A0A0R4J0V5;P08775	27;27	A0A0R4J0V5	A0A0R4J0V5	DNA-directed RNA polymerase subunit	Polr2a	27	ACPLRTIKRVQFGVLSPDELKRMSVTEGGIK	0	-0.65607	1	64.5651	0.0007234	64.565	49.193	64.565	S	2	1	VQFGVLS(1)PDELKR	VQFGVLS(64.57)PDELKR	NA	NA	NA	NA	NA	NA	NA	NA	NA	NA	NA	NA	NA	NA	NA	NA	NA	NA	NA	NA	NA	NA	NA	NA
A0A0R4J0X8;D3Z0V2;Q9ES28	614;598;830	A0A0R4J0X8	A0A0R4J0X8	Rho guanine nucleotide exchange factor (GEF7), isoform CRA	Arhgef7	614	DEVQELRQDNKKMKKSLEEEQRARKDLEKLV	25711000	0.80733	1	69.8117	0.0109056	69.812	8.1328	69.812	S	2	1	S(1)LEEEQR	S(69.81)LEEEQR	NA	NA	NA	NA	NA	NA	NA	NA	NA	NA	NA	NA	NA	NA	NA	NA	NA	NA	1.27638	0.818173	0.595929	NA	NA	NA
A0A0R4J0X8;D3Z0V2;Q9ES28	560;544;776	A0A0R4J0X8	A0A0R4J0X8	Rho guanine nucleotide exchange factor (GEF7), isoform CRA	Arhgef7	560	SAKTRQTLNSSSRKESAPQVLLPEEEKIIVE	378780000	-0.39041	1	133.843	9.26e-80	149.84	119.27	133.84	S	2	1	KES(1)APQVLLPEEEK	KES(133.84)APQVLLPEEEK	1.14457	0.993848	0.891923	1.12283	0.983457	0.875596	1.2717	1.12391	0.879677	1.28938	1.12422	0.888426	NA	NA	NA	1.12868	1.10702	0.939285	1.30928	1.0436	0.886091	1.26286	1.11645	0.886158
A0A0R4J0X8;D3Z0V2;Q9ES28;A0A0R4J0C5	79;79;236;236	A0A0R4J0X8	A0A0R4J0X8	Rho guanine nucleotide exchange factor (GEF7), isoform CRA	Arhgef7	79	KPSEKPVSPKSGTLKSPPKGFDTTAINKSYY	146440000	0.53831	0.999647	34.6434	0.00295756	68.836	61.941	68.836	S	2	1	SGTLKS(1)PPK	S(-50.26)GT(-34.64)LKS(34.64)PPK	NA	NA	NA	NA	NA	NA	NA	NA	NA	NA	NA	NA	1.26002	1.15629	0.883919	1.15782	1.05432	0.922891	1.02252	0.985183	1.01171	0.94257	1.01986	1.03919
A0A0R4J0X8;D3Z0V2;Q9ES28;A0A0R4J0C5	71;71;228;228	A0A0R4J0X8	A0A0R4J0X8	Rho guanine nucleotide exchange factor (GEF7), isoform CRA	Arhgef7	71	PSNYVREIKPSEKPVSPKSGTLKSPPKGFDT	13597000000	-0.87872	0.999989	49.4066	2.9e-33	125.67	118.69	82.109	S	3	1	EIKPSEKPVS(1)PK	EIKPS(-49.41)EKPVS(49.41)PK	0.787471	0.943473	1.20699	0.785463	0.960769	1.21981	1.09448	0.968867	0.872203	1.71084	1.07482	0.633313	0.756523	0.971464	1.22196	0.764483	0.94561	1.27726	0.957823	0.942631	0.979196	1.05154	0.931269	0.934142
A0A0R4J0X8;D3Z0V2;Q9ES28;A0A0R4J0C5	516;441;673;673	A0A0R4J0X8	A0A0R4J0X8	Rho guanine nucleotide exchange factor (GEF7), isoform CRA	Arhgef7	516	TMKKLLPKRKPERKPSDEEFAVRKSTAALEE	2846100000	0.077277	1	51.1346	4.68e-23	140.33	140.33	51.135	S	3	1	KPS(1)DEEFAVR	KPS(51.13)DEEFAVR	1.03877	1.05466	1.01806	1.00643	1.00642	0.939578	1.12792	1.00473	0.899518	1.21744	1.00272	0.820363	1.0057	1.00807	1.00249	1.01581	1.00213	0.978566	1.07744	1.00079	0.857046	1.17335	1.01135	0.858352
A0A0R4J0X8;D3Z0V2;Q9ES28;A0A0R4J0C5	7;7;164;164	A0A0R4J0X8	A0A0R4J0X8	Rho guanine nucleotide exchange factor (GEF7), isoform CRA	Arhgef7	7	_________MTDNTNSQLVVRAKFNFQQTNE	1177400000	-0.078421	0.999994	52.2156	4.18e-45	148.52	135.51	140.31	S	2	1	TDNTNS(1)QLVVR	T(-77.78)DNT(-52.22)NS(52.22)QLVVR	0.986384	1.01739	1.0261	NA	NA	NA	1.07351	1.27512	1.23821	1.06284	1.3268	1.29565	1.02313	1.02447	1.00188	1.07132	1.06799	1.0035	1.12925	1.27658	1.1244	1.21502	1.35998	1.1253
A0A0R4J0X8;D3Z0V2;Q9ES28;A0A0R4J0C5	340;340;497;497	A0A0R4J0X8	A0A0R4J0X8	Rho guanine nucleotide exchange factor (GEF7), isoform CRA	Arhgef7	340	LFPNLLLMLSASPRMSGFIYQGKLPTTGMTI	13541000000	0.1208	1	75.9932	0.000175587	105.98	97.03	90.15	S	1	1	MS(1)GFIYQGK	MS(75.99)GFIY(-75.99)QGK	1.14671	1.08542	0.938404	1.14705	1.04393	0.926178	1.02322	1.12336	1.05892	1.04779	1.10429	1.08843	1.18443	1.08833	0.902923	1.1376	1.06882	0.918552	1.01555	1.12319	1.08427	1.00411	1.14748	1.11109
A0A0R4J0X8;D3Z0V2;Q9ES28;A0A0R4J0C5;Q8K4I3;F6WMJ3;A2AFJ8	525;450;682;682;648;672;360	A0A0R4J0X8;Q8K4I3	A0A0R4J0X8	Rho guanine nucleotide exchange factor (GEF7), isoform CRA	Arhgef7	525	KPERKPSDEEFAVRKSTAALEEDAQILKVIE;KTERKASEEEYVIRKSTAALEEDAQILKVIE	284990000	0.67104	0.936568	11.6923	1.18e-10	87.647	83.032	59.372	S	2	1	KS(0.937)T(0.063)AALEEDAQILK	KS(11.69)T(-11.69)AALEEDAQILK	0.947841	0.863472	0.936291	1.00451	0.871409	0.845294	NA	NA	NA	NA	NA	NA	0.964928	1.06108	1.06806	NA	NA	NA	0.957283	1.44143	1.48635	0.953871	1.41896	1.54036
A0A0R4J0X8;Q9ES28;A0A0R4J0C5	498;655;655	A0A0R4J0X8	A0A0R4J0X8	Rho guanine nucleotide exchange factor (GEF7), isoform CRA	Arhgef7	498	LRPSAALCYKEDLSKSPKTMKKLLPKRKPER	48766000	-0.098678	0.770052	5.24889	0.0248548	51.979	32.917	51.979	S	2	1	EDLS(0.23)KS(0.77)PK	EDLS(-5.25)KS(5.25)PK	NA	NA	NA	1.12511	1.1076	0.895504	NA	NA	NA	NA	NA	NA	NA	NA	NA	NA	NA	NA	NA	NA	NA	NA	NA	NA
A0A0R4J107;Q8R146	186;187	A0A0R4J107	A0A0R4J107	Acylamino-acid-releasing enzyme (Fragment)	Apeh	186	KAESFFQTKALDVSASDEEMARPKKPDQAIK	391820000	0.67037	0.998955	29.8049	1.14e-93	149.36	149.36	116.6	S	2	1	ALDVS(0.001)AS(0.999)DEEMARPK	ALDVS(-29.8)AS(29.8)DEEMARPK	1.03661	1.01851	0.968666	0.956294	1.05344	0.998662	1.03094	0.979359	0.941831	1.05858	1.04372	0.927026	NA	NA	NA	NA	NA	NA	NA	NA	NA	NA	NA	NA
A0A0R4J108;Q80W88	294;318	A0A0R4J108	A0A0R4J108	Homeobox and leucine zipper protein Homez	Homez	294	LGCISQSLSPSKKALSPQVEPLWPQRLWNNS	24787000	1.5	1	44.6624	0.000285993	75.911	61.963	44.662	S	2	1	ALS(1)PQVEPLWPQR	ALS(44.66)PQVEPLWPQR	NA	NA	NA	NA	NA	NA	1.13764	0.952573	0.84044	NA	NA	NA	NA	NA	NA	NA	NA	NA	NA	NA	NA	NA	NA	NA
A0A0R4J159;Q9Z2E2	392;440	A0A0R4J159	A0A0R4J159	Methyl-CpG-binding domain protein 1	Mbd1	392	THQKRPASARQLQLSSPLKAPWAVVTAPPGP	697930000	0.16274	0.929924	11.2288	0.000704554	84.821	72.009	80.014	S	2	1	QLQLS(0.07)S(0.93)PLK	QLQLS(-11.23)S(11.23)PLK	NA	NA	NA	1.2204	1.1475	0.927335	1.15106	1.02661	0.884229	1.10054	0.998589	0.895434	1.43088	1.09305	0.783433	1.30924	1.17589	0.973682	1.104	1.02372	0.940639	1.07933	1.03567	0.922157
A0A0R4J171	22	A0A0R4J171	A0A0R4J171	Rho GTPase-activating protein 7	Dlc1	22	HVMARPLRGPLRRSFSDHIRDSTARALDAIW	704790000	-0.026958	0.999994	52.0039	0.00964161	125.16	59.914	125.16	S	2	1	SFS(1)DHIR	S(-52)FS(52)DHIR	1.43592	1.21768	0.857652	1.43089	1.22609	0.875947	2.32231	1.47498	0.636992	2.30654	1.43213	0.63757	1.70499	1.36078	0.836759	1.58764	1.35124	0.799411	2.45026	1.42434	0.582551	NA	NA	NA
A0A0R4J171;Q9R0Z9;E9QKB1;E9PXD2	163;129;129;580	A0A0R4J171	A0A0R4J171	Rho GTPase-activating protein 7	Dlc1	163	EEFDVFSPKQDPIPGSPDNSRLQSATSHESM	8514700	-0.9313	0.940221	11.9668	0.00113181	74.89	50.934	58.357	S	2	1	QDPIPGS(0.94)PDNS(0.06)R	QDPIPGS(11.97)PDNS(-11.97)R	NA	NA	NA	NA	NA	NA	NA	NA	NA	NA	NA	NA	NA	NA	NA	NA	NA	NA	NA	NA	NA	NA	NA	NA
A0A0R4J171;Q9R0Z9;E9QKB1;E9PXD2	466;432;432;883	A0A0R4J171	A0A0R4J171	Rho GTPase-activating protein 7	Dlc1	466	RENSHDSPKELKRRNSSSSLSSRLSIYDNVP	38052000	-1.641	0.957665	16.0214	0.00296491	74.29	40.42	74.29	S	2	1	RNS(0.958)S(0.024)S(0.011)S(0.004)LSS(0.004)R	RNS(16.02)S(-16.02)S(-19.42)S(-23.98)LS(-41.53)S(-24.31)R	NA	NA	NA	NA	NA	NA	NA	NA	NA	NA	NA	NA	NA	NA	NA	NA	NA	NA	NA	NA	NA	NA	NA	NA
A0A0R4J171;Q9R0Z9;E9QKB1;E9PXD2	114;80;80;531	A0A0R4J171	A0A0R4J171	Rho GTPase-activating protein 7	Dlc1	114	RLNTLNKCAVMKLEISPHRKRSEDSDEDEPC	35028000	-2.6049	1	71.6136	0.0197378	71.614	31.991	71.614	S	2	1	LEIS(1)PHR	LEIS(71.61)PHR	NA	NA	NA	NA	NA	NA	NA	NA	NA	NA	NA	NA	NA	NA	NA	NA	NA	NA	NA	NA	NA	NA	NA	NA
A0A0R4J171;Q9R0Z9;E9QKB1;E9PXD2;Q8K031	584;550;550;1001;477	A0A0R4J171	A0A0R4J171	Rho GTPase-activating protein 7	Dlc1	584	LNEPEEPTDIPERRDSGVGASLTRCNRHRLR	1541300000	0.27098	0.999983	47.6808	3.09e-07	96.208	71.512	96.208	S	2	1	RDS(1)GVGASLTR	RDS(47.68)GVGAS(-47.68)LT(-77.38)R	1.3702	1.21293	0.870944	1.36507	1.21797	0.879088	1.58979	1.30498	0.823945	1.59501	1.28041	0.792405	1.26275	1.15857	0.909234	1.32707	1.18247	0.891874	1.48243	1.18387	0.802101	1.33188	0.990902	0.8583
A0A0R4J199;Q08EC4	297;297	A0A0R4J199	A0A0R4J199	Cas-scaffolding protein family member 4	Cass4	297	VALSPQLGNTVQRKNSLPEEPTYAFPTSRDP	1504600	0.45385	0.998768	30.8736	0.000962681	40.137	26.195	40.137	S	3	1	KNS(0.999)LPEEPT(0.001)YAFPTSR	KNS(30.87)LPEEPT(-30.87)Y(-36.7)AFPT(-39.87)S(-40.05)R	NA	NA	NA	NA	NA	NA	NA	NA	NA	NA	NA	NA	NA	NA	NA	NA	NA	NA	NA	NA	NA	NA	NA	NA
A0A0R4J1A7;Q62431	339;339	A0A0R4J1A7	A0A0R4J1A7	AT-rich interactive domain-containing protein 3A	Arid3a	339	MKYLYPYECERRGLSSPNELQAAIDSNRREG	34228000	1.0575	0.83098	6.91651	5.15e-78	127.32	112.15	127.32	S	2	1	GLS(0.169)S(0.831)PNELQAAIDSNR	GLS(-6.92)S(6.92)PNELQAAIDS(-102.52)NR	NA	NA	NA	NA	NA	NA	0.909677	0.845944	0.933475	0.909446	0.848449	0.940097	NA	NA	NA	NA	NA	NA	NA	NA	NA	NA	NA	NA
A0A0R4J1A7;Q62431	102;102	A0A0R4J1A7	A0A0R4J1A7	AT-rich interactive domain-containing protein 3A	Arid3a	102	PISGDEDTAREGTLSSPALHGSVLEGAGHAE	1107400000	-0.23713	0.872553	8.55358	1.31e-302	187.75	187.75	96.793	S	3	1	EGT(0.005)LS(0.122)S(0.873)PALHGS(0.001)VLEGAGHAEGDR	EGT(-22.57)LS(-8.55)S(8.55)PALHGS(-29.96)VLEGAGHAEGDR	1.03512	1.03282	0.996002	0.985015	0.979596	1.0384	1.16595	1.04205	0.943941	1.12183	1.01767	0.889703	NA	NA	NA	NA	NA	NA	1.17547	1.03982	0.987881	1.15855	1.17712	1.0175
A0A0R4J1A7;Q62431	127;127	A0A0R4J1A7	A0A0R4J1A7	AT-rich interactive domain-containing protein 3A	Arid3a	127	GAGHAEGDRHLMDVGSDDDDTKSKWEEQELE	3522100000	-0.093345	1	110.375	0	241.87	224.32	220.97	S	2	1	HLMDVGS(1)DDDDTK	HLMDVGS(110.38)DDDDT(-110.38)K	1.14525	1.07213	0.92607	1.15774	1.04076	0.913088	1.30684	1.03548	0.803771	1.31531	1.03205	0.808891	1.11316	1.0302	0.914976	1.12127	1.02668	0.902683	1.2919	1.04232	0.833926	1.20078	1.04506	0.871121
A0A0R4J1A7;Q62431;D3YVQ2	78;78;78	A0A0R4J1A7	A0A0R4J1A7	AT-rich interactive domain-containing protein 3A	Arid3a	78	LAAMRAAAAGLGHPSSPGGSEDGPPISGDED	1626800000	-2.5141	0.794915	5.91082	7.81e-182	122.09	119.23	80.721	S	2	1;2;3	AAAAGLGHPS(0.204)S(0.795)PGGS(0.001)EDGPPISGDEDTAR	AAAAGLGHPS(-5.91)S(5.91)PGGS(-28.02)EDGPPIS(-46.98)GDEDT(-65.13)AR	1.00896	0.90064	0.907945	1.10783	1.1118	1.02535	1.11057	0.929579	0.791007	1.04513	0.928144	0.888167	NA	NA	NA	1.11063	1.06657	0.9621	NA	NA	NA	1.20984	1.13815	0.916921
A0A0R4J1A7;Q62431;D3YVQ2	82;82;82	A0A0R4J1A7	A0A0R4J1A7	AT-rich interactive domain-containing protein 3A	Arid3a	82	RAAAAGLGHPSSPGGSEDGPPISGDEDTARE	259460000	0.51664	0.98196	14.5906	7.07e-62	75.384	75.384	65.624	S	3	2;3	AAAAGLGHPS(0.482)S(0.536)PGGS(0.982)EDGPPISGDEDTAR	AAAAGLGHPS(-0.47)S(0.47)PGGS(14.59)EDGPPIS(-43.04)GDEDT(-55.5)AR	1.00896	0.90064	0.907945	0.989076	0.876278	0.865761	1.0664	0.918218	0.872609	1.04513	0.928144	0.888167	NA	NA	NA	NA	NA	NA	NA	NA	NA	NA	NA	NA
A0A0R4J1A7;Q62431;D3YVQ2	89;89;89	A0A0R4J1A7	A0A0R4J1A7	AT-rich interactive domain-containing protein 3A	Arid3a	89	GHPSSPGGSEDGPPISGDEDTAREGTLSSPA	140380000	0.44656	0.994487	22.5623	4.21e-93	91.151	89.051	91.151	S	3	1;2;3	AAAAGLGHPSSPGGSEDGPPIS(0.994)GDEDT(0.006)AR	AAAAGLGHPS(-68.46)S(-68.46)PGGS(-63.11)EDGPPIS(22.56)GDEDT(-22.56)AR	NA	NA	NA	NA	NA	NA	1.18362	1.07239	0.898084	1.16085	1.03443	0.901632	NA	NA	NA	NA	NA	NA	NA	NA	NA	NA	NA	NA
A0A0R4J1A9;Q8VC66	290;290	A0A0R4J1A9	A0A0R4J1A9	Afadin- and alpha-actinin-binding protein	Ssx2ip	290	AELKKVLQQMKKEMISLLSPQKKKPRERAED	0	0.43326	0.78162	5.53782	0.00314119	48.568	37.404	48.568	S	2	1	EMIS(0.782)LLS(0.218)PQK	EMIS(5.54)LLS(-5.54)PQK	NA	NA	NA	NA	NA	NA	NA	NA	NA	NA	NA	NA	NA	NA	NA	NA	NA	NA	NA	NA	NA	NA	NA	NA
A0A0R4J1A9;Q8VC66	293;293	A0A0R4J1A9	A0A0R4J1A9	Afadin- and alpha-actinin-binding protein	Ssx2ip	293	KKVLQQMKKEMISLLSPQKKKPRERAEDGTG	2155800	-0.68196	0.885222	8.87192	0.0103528	58.32	47.562	58.32	S	2	1	EMIS(0.115)LLS(0.885)PQK	EMIS(-8.87)LLS(8.87)PQK	NA	NA	NA	NA	NA	NA	NA	NA	NA	NA	NA	NA	NA	NA	NA	NA	NA	NA	NA	NA	NA	NA	NA	NA
A0A0R4J1A9;Q8VC66	540;541	A0A0R4J1A9	A0A0R4J1A9	Afadin- and alpha-actinin-binding protein	Ssx2ip	540	GVPACTSKLTKSLPASPSTSDFRQTHSCVSE	124710000	-0.80759	0.998124	28.733	3.47e-05	78.441	70.685	78.441	S	2	2	S(1)LPAS(0.998)PS(0.001)TSDFR	S(68.96)LPAS(28.73)PS(-28.73)T(-33.86)S(-38.86)DFR	1.07931	1.08958	0.993952	1.09233	1.05773	0.975489	NA	NA	NA	1.02812	1.08494	1.06673	NA	NA	NA	NA	NA	NA	NA	NA	NA	NA	NA	NA
A0A0R4J1A9;Q8VC66	536;537	A0A0R4J1A9	A0A0R4J1A9	Afadin- and alpha-actinin-binding protein	Ssx2ip	536	SVANGVPACTSKLTKSLPASPSTSDFRQTHS	124710000	-0.80759	1	68.9592	3.47e-05	78.441	70.685	78.441	S	2	1;2	S(1)LPAS(0.998)PS(0.001)TSDFR	S(68.96)LPAS(28.73)PS(-28.73)T(-33.86)S(-38.86)DFR	1.07931	1.08958	0.993952	1.09233	1.05773	0.975489	NA	NA	NA	1.02812	1.08494	1.06673	NA	NA	NA	NA	NA	NA	NA	NA	NA	NA	NA	NA
A0A0R4J1B6;Q6PAL8	1061;1085	A0A0R4J1B6	A0A0R4J1B6	DENN domain-containing protein 5A	Dennd5a	1061	PEVDERPCRTPPLQQSPSVIRRLVTISPNNK	121300000	0.31021	0.934148	11.5185	9.66e-06	79.317	69.177	63.691	S	2	1;2	T(1)PPLQQS(0.934)PS(0.066)VIR	T(56.33)PPLQQS(11.52)PS(-11.52)VIR	0.816414	0.997903	1.22369	0.714835	0.903267	1.25742	0.839521	0.856736	1.06495	0.837714	0.916044	1.09238	NA	NA	NA	NA	NA	NA	NA	NA	NA	0.837144	0.95556	1.174
A0A0R4J1B6;Q6PAL8	169;193	A0A0R4J1B6	A0A0R4J1B6	DENN domain-containing protein 5A	Dennd5a	169	EDGEGIPGTKLQRFNSYDISRDTLYVSKCIC	166350000	-0.55045	0.999927	42.4958	0.00141139	87.066	71.436	87.066	S	2	1	FNS(1)YDISR	FNS(42.5)Y(-47.76)DIS(-42.5)R	0.774811	0.86689	1.12302	0.778285	0.86967	1.14119	0.922842	0.79139	0.820505	0.945477	0.847124	0.913997	NA	NA	NA	NA	NA	NA	0.961273	0.825373	0.881702	0.965324	0.792511	0.897402
A0A0R4J1B6;Q6PAL8	827;851	A0A0R4J1B6	A0A0R4J1B6	DENN domain-containing protein 5A	Dennd5a	827	SLSTSGILLDSERRKSDASAVMSPLRISLIQ	70858000	-0.28681	0.999963	44.3139	3.19e-28	88.075	66.525	88.075	S	2	1	S(1)DASAVMSPLR	S(44.31)DAS(-44.31)AVMS(-84.06)PLR	NA	NA	NA	NA	NA	NA	NA	NA	NA	NA	NA	NA	NA	NA	NA	NA	NA	NA	0.801336	0.909094	1.15503	0.808775	0.8859	1.09427
A0A0R4J1B6;Q6PAL8	1072;1096	A0A0R4J1B6	A0A0R4J1B6	DENN domain-containing protein 5A	Dennd5a	1072	PLQQSPSVIRRLVTISPNNKPKLNTGQIQES	53572000	1.0212	1	65.3286	2.87e-10	107.65	107.65	107.65	S	2	1	LVTIS(1)PNNKPK	LVT(-65.33)IS(65.33)PNNKPK	0.893882	1.14115	1.11354	NA	NA	NA	0.814843	0.90469	1.1773	0.822628	0.918481	1.16879	NA	NA	NA	NA	NA	NA	NA	NA	NA	NA	NA	NA
A0A0R4J1B6;Q6PAL8	1055;1079	A0A0R4J1B6	A0A0R4J1B6	DENN domain-containing protein 5A	Dennd5a	1055	ELLTSLPEVDERPCRTPPLQQSPSVIRRLVT	79976000	0.79639	1	66.8427	9.66e-06	89.911	69.675	71.601	T	2	1;2	T(1)PPLQQS(0.861)PS(0.139)VIR	T(66.84)PPLQQS(7.91)PS(-7.91)VIR	0.816414	0.997903	1.22369	NA	NA	NA	1.10775	0.759886	0.621662	0.837714	0.916044	1.09238	NA	NA	NA	NA	NA	NA	NA	NA	NA	NA	NA	NA
A0A0R4J1D5;O70374;F6WYU8	559;560;265	A0A0R4J1D5	A0A0R4J1D5	Protein CBFA2T2	Cbfa2t2	559	SQSRPLLPGGRGSARSADCSVPSPALDKTSA	2102400	-0.55346	0.998325	27.8671	0.00740489	46.873	27.195	46.873	S	2	1	S(0.998)ADCS(0.002)VPSPALDK	S(27.87)ADCS(-27.87)VPS(-43.64)PALDK	NA	NA	NA	NA	NA	NA	NA	NA	NA	NA	NA	NA	NA	NA	NA	NA	NA	NA	NA	NA	NA	NA	NA	NA
A0A0R4J1D5;O70374;F6WYU8	566;567;272	A0A0R4J1D5	A0A0R4J1D5	Protein CBFA2T2	Cbfa2t2	566	PGGRGSARSADCSVPSPALDKTSATTSRSST	238990000	-0.030206	0.999829	37.7105	0.00018317	66.809	60.432	66.809	S	2	1	SADCSVPS(1)PALDK	S(-59.52)ADCS(-37.71)VPS(37.71)PALDK	NA	NA	NA	NA	NA	NA	NA	NA	NA	NA	NA	NA	NA	NA	NA	NA	NA	NA	0.865696	0.939031	1.11771	0.830947	0.960833	1.1205
A0A0R4J1D5;O70374;F6WYU8	400;400;106	A0A0R4J1D5	A0A0R4J1D5	Protein CBFA2T2	Cbfa2t2	400	TELRKTGTELVSRQHSPGSTDSLSNDSQREF	993180000	0.33309	0.999997	55.7473	2.6e-100	144.72	144.72	144.72	S	2	1	QHS(1)PGSTDSLSNDSQR	QHS(55.75)PGS(-55.75)T(-68.52)DS(-86.09)LS(-93.52)NDS(-112.29)QR	NA	NA	NA	NA	NA	NA	0.990838	1.05819	1.06671	0.986169	1.06373	1.06684	NA	NA	NA	0.860687	0.969381	1.16916	0.902275	0.913485	1.12461	NA	NA	NA
A0A0R4J1D5;O70374;Q3UGB2;A2AKD9	255;255;255;207	A0A0R4J1D5	A0A0R4J1D5	Protein CBFA2T2	Cbfa2t2	255	DTVPPEPPAKRVCTISPAPRHSPALTVPLMN	6564800000	-0.2383	0.999995	53.1135	1.78e-12	134.13	112.14	134.13	S	2	1	VCTIS(1)PAPR	VCT(-53.11)IS(53.11)PAPR	0.892216	0.994207	1.1156	0.891269	0.989381	1.11619	0.81952	0.881753	1.07856	0.820918	0.896163	1.08262	0.896093	1.00112	1.11919	0.89143	0.996195	1.1129	0.827953	0.920383	1.11834	0.809798	0.886649	1.09406
A0A0R4J1D5;O70374;Q3UGB2;F6QMQ3	24;24;24;82	A0A0R4J1D5	A0A0R4J1D5	Protein CBFA2T2	Cbfa2t2	24	AFQLGCEKRVPAMPGSPVEVKIQSRSSPPIM	3145400000	0.95374	1	77.0683	7.06e-37	134.88	134.88	77.068	S	2	1	VPAMPGS(1)PVEVK	VPAMPGS(77.07)PVEVK	0.846888	1.03425	1.17753	0.816895	1.03007	1.25473	0.880171	0.922994	1.04249	0.897794	0.935954	1.05282	0.90454	1.00836	1.11599	0.905533	0.991485	1.10352	0.893103	0.923969	1.02071	0.929084	0.943991	1.03848
A0A0R4J1E2;Q80T06;P57776;D3YUQ9;E9QN08	443;64;64;64;64	A0A0R4J1E2	A0A0R4J1E2	Elongation factor 1-delta	Eef1d	443	DIARARENIQKSLAGSSGPGASSGPGGDHSE	53925000	1.8999	0.84522	7.37315	5.34e-70	97.771	91.938	97.771	S	3	1	SLAGS(0.845)S(0.155)GPGASSGPGGDHSELIVR	S(-49.14)LAGS(7.37)S(-7.37)GPGAS(-50.04)S(-54.89)GPGGDHS(-76.04)ELIVR	1.10208	1.17469	1.02959	NA	NA	NA	0.955829	1.08488	1.16109	NA	NA	NA	NA	NA	NA	NA	NA	NA	NA	NA	NA	NA	NA	NA
A0A0R4J1E2;Q80T06;P57776;D3YUQ9;E9QN08	439;60;60;60;60	A0A0R4J1E2	A0A0R4J1E2	Elongation factor 1-delta	Eef1d	439	VILRDIARARENIQKSLAGSSGPGASSGPGG	114800000	-0.16433	0.999972	45.6512	2.2e-140	130.32	110.02	130.32	S	3	1	S(1)LAGSSGPGASSGPGGDHSELIVR	S(45.65)LAGS(-45.65)S(-62.66)GPGAS(-94.78)S(-98.27)GPGGDHS(-113.17)ELIVR	0.908916	0.993072	1.05656	NA	NA	NA	0.824651	0.993514	1.29091	0.785314	1.02025	1.2751	NA	NA	NA	NA	NA	NA	1.10483	1.35781	1.33825	NA	NA	NA
A0A0R4J1E2;Q80T06;P57776;D3YUQ9;E9QN08;A0A0R4J1L2;F6ZFU0;D3Z7N2;Q91VK2;D3YZT9	497;118;118;118;118;94;389;94;113;137	A0A0R4J1E2;A0A0R4J1L2;Q91VK2	A0A0R4J1E2	Elongation factor 1-delta	Eef1d	497	QAISKLEARLSSLEKSSPTPRATAPQTQHVS	9172900	0.77261	0.875283	8.47639	9.78e-11	92.65	92.65	92.65	S	2	1	LSSLEKS(0.875)S(0.124)PTPR	LS(-69.25)S(-51.9)LEKS(8.48)S(-8.48)PT(-33.4)PR	NA	NA	NA	NA	NA	NA	0.961332	0.719587	0.668091	NA	NA	NA	NA	NA	NA	NA	NA	NA	NA	NA	NA	NA	NA	NA
A0A0R4J1E2;Q80T06;P57776;D3YUQ9;E9QN08;A0A0R4J1L2;F6ZFU0;D3Z7N2;Q91VK2;D3YZT9	512;133;133;133;133;109;404;109;128;152	A0A0R4J1E2;A0A0R4J1L2;Q91VK2	A0A0R4J1E2	Elongation factor 1-delta	Eef1d	512	SSPTPRATAPQTQHVSPMRQVEPPTKKGATP	206000000000	-0.54322	0.999999	59.9008	1.2e-58	145.48	139.94	145.48	S	2	1	ATAPQTQHVS(1)PMR	AT(-113.18)APQT(-59.9)QHVS(59.9)PMR	0.838639	0.950088	1.13425	0.832206	0.942058	1.12962	0.892317	0.968439	1.08397	0.891451	0.95307	1.07608	0.846781	0.950855	1.12973	0.854219	0.950566	1.11516	0.879607	0.949068	1.08604	0.878404	0.953601	1.08236
A0A0R4J1E2;Q80T06;P57776;D3YUQ9;E9QN08;A0A0R4J1L2;F6ZFU0;Q91VK2;D3YY68;D3YZT9	526;147;147;147;147;123;418;142;56;166	A0A0R4J1E2;A0A0R4J1L2;Q91VK2	A0A0R4J1E2	Elongation factor 1-delta	Eef1d	526	VSPMRQVEPPTKKGATPAEDDEDKDIDLFGS	62043000	-0.41212	1	58.9502	7.29e-48	77.625	71.382	58.95	T	3	2	GAT(1)PAEDDEDKDIDLFGS(1)DEEEEDKEAAR	GAT(58.95)PAEDDEDKDIDLFGS(58.95)DEEEEDKEAAR	NA	NA	NA	NA	NA	NA	NA	NA	NA	NA	NA	NA	NA	NA	NA	NA	NA	NA	NA	NA	NA	NA	NA	NA
A0A0R4J1E2;Q80T06;P57776;D3YUQ9;E9QN08;A0A0R4J1L2;F6ZFU0;Q91VK2;D3YY68;D3YZT9	541;162;162;162;162;138;433;157;71;181	A0A0R4J1E2;A0A0R4J1L2;Q91VK2	A0A0R4J1E2	Elongation factor 1-delta	Eef1d	541	TPAEDDEDKDIDLFGSDEEEEDKEAARLREE	38302000000	0.55387	1	111.566	0	239.68	239.68	129.98	S	4	1;2	KGATPAEDDEDKDIDLFGS(1)DEEEEDKEAAR	KGAT(-111.57)PAEDDEDKDIDLFGS(111.57)DEEEEDKEAAR	0.83775	0.864457	1.06253	0.820473	0.832908	1.01432	0.990495	0.856265	0.935709	0.948773	0.901593	0.972561	0.806336	0.918586	1.10742	0.828608	0.938692	1.17205	0.880203	0.916855	1.02448	0.895653	0.947161	1.06804
A0A0R4J1F2;Q61144;Q3U4P5	43;43;43	A0A0R4J1F2	A0A0R4J1F2	Presenilin	Psen2	43	SRSCQEGRPGPEDGESTAQWRTQESEEDCEE	44136000	1.1343	0.844526	7.34955	8.77e-50	138.91	124.82	138.91	S	2	1	PGPEDGES(0.845)T(0.155)AQWR	PGPEDGES(7.35)T(-7.35)AQWR	NA	NA	NA	NA	NA	NA	NA	NA	NA	NA	NA	NA	NA	NA	NA	NA	NA	NA	NA	NA	NA	NA	NA	NA
A0A0R4J1F2;Q61144;Q3U4P5	30;30;30	A0A0R4J1F2	A0A0R4J1F2	Presenilin	Psen2	30	DERTSLMSAESPTSRSCQEGRPGPEDGESTA	88110000	-1.4406	0.999948	44.5875	2.11e-07	53.444	43.096	53.444	S	3	1	S(1)CQEGRPGPEDGESTAQWR	S(44.59)CQEGRPGPEDGES(-44.59)T(-47.63)AQWR	NA	NA	NA	0.607882	0.975504	1.56973	NA	NA	NA	NA	NA	NA	NA	NA	NA	NA	NA	NA	NA	NA	NA	NA	NA	NA
A0A0R4J1F8;P59328;E9QPB3	351;388;388	A0A0R4J1F8	A0A0R4J1F8	WD repeat and HMG-box DNA-binding protein 1	Wdhd1	351	DDENSVDVTMLKADLSHKEEGDDDQARSIHN	82245000	0.67171	1	45.2373	4.54e-07	69.081	64.733	45.237	S	3	1	ADLS(1)HKEEGDDDQAR	ADLS(45.24)HKEEGDDDQAR	NA	NA	NA	NA	NA	NA	NA	NA	NA	0.835039	0.949136	1.15031	NA	NA	NA	NA	NA	NA	2.02932	0.557535	NA	NA	NA	NA
A0A0R4J1F8;P59328;E9QPB3	784;821;821	A0A0R4J1F8	A0A0R4J1F8	WD repeat and HMG-box DNA-binding protein 1	Wdhd1	784	SELAAEKAAELAETQSEEEKEEDFREKLNAG	2763600000	0.49406	0.999982	47.4265	1.86e-257	186.92	186.92	141.69	S	2	1	AAELAETQS(1)EEEKEEDFR	AAELAET(-47.43)QS(47.43)EEEKEEDFR	0.994441	0.981648	1.01905	1.03207	1.03054	0.991988	1.0815	0.974726	0.900319	1.12977	0.980005	0.879166	NA	NA	NA	0.968846	1.41913	1.24088	1.12285	1.04799	0.989094	1.16553	1.16512	1.00384
A0A0R4J1F8;P59328;E9QPB3	363;400;400	A0A0R4J1F8	A0A0R4J1F8	WD repeat and HMG-box DNA-binding protein 1	Wdhd1	363	ADLSHKEEGDDDQARSIHNLPLIRPQRPFYD	675140000	0.5736	1	51.9983	0.000264435	98.156	65.157	51.998	S	2	1	S(1)IHNLPLIR	S(52)IHNLPLIR	NA	NA	NA	0.962594	0.959447	1.00729	0.86724	0.912758	1.05788	0.887714	0.926049	1.05677	0.939862	0.967977	1.00008	0.983223	0.957425	0.968509	0.871806	0.91494	1.04758	0.885846	0.913433	1.05268
A0A0R4J1F8;P59328;E9QPB3	1040;1077;1077	A0A0R4J1F8	A0A0R4J1F8	WD repeat and HMG-box DNA-binding protein 1	Wdhd1	1040	TASDGAEAKKRKRVVSEICETENQEETVKEN	165290000	0.14364	1	93.3568	3.6e-131	157.62	150.36	157.62	S	2	1	VVS(1)EICETENQEETVK	VVS(93.36)EICET(-93.36)ENQEET(-137.7)VK	0.988083	1.14992	1.1461	1.0528	1.11803	1.09109	0.982241	0.925617	0.972462	0.959142	0.965554	0.976412	NA	NA	NA	NA	NA	NA	NA	NA	NA	NA	NA	NA
A0A0R4J1F9;A0A0R4J1F7;F6XQR1;F6WPX2;E9Q990;D3YWT3;A0A0R4J1G0;Q924A0;Q80WT9;E9QQ91;D3Z2K5;Q3V1G9;E9QQ90;E9QQ89	156;179;137;149;179;156;156;156;156;156;156;179;156;156	A0A0R4J1F9	A0A0R4J1F9	Transcription factor 7-like 2	Tcf7l2	156	GSLQSRQTLKDARSPSPAHIVSNKVPVVQHP	70869000	-1.5944	0.999789	36.7608	1.21e-44	147.66	137.77	147.66	S	2	1	SPS(1)PAHIVSNK	S(-36.76)PS(36.76)PAHIVS(-102.32)NK	NA	NA	NA	0.773459	1.23803	1.58668	0.822753	1.19321	1.45003	0.800676	1.22552	1.67117	NA	NA	NA	NA	NA	NA	NA	NA	NA	NA	NA	NA
A0A0R4J1H1;Q8C551;A0A0R4J1G4	308;309;309	A0A0R4J1H1	A0A0R4J1H1	RAD51-associated protein 1	Rad51ap1	308	SRNSSSNALAGTPAKSPSQSLRLGLSRLAPV	50040000	1.5862	0.917603	11.5418	3.23e-200	173.74	173.74	78.758	S	2	1	NSSSNALAGTPAKS(0.918)PS(0.064)QS(0.018)LR	NS(-73.64)S(-71.01)S(-71.01)NALAGT(-34.13)PAKS(11.54)PS(-11.54)QS(-17.15)LR	NA	NA	NA	NA	NA	NA	NA	NA	NA	1.17842	1.00486	0.840244	NA	NA	NA	NA	NA	NA	NA	NA	NA	NA	NA	NA
A0A0R4J1H1;Q8C551;A0A0R4J1G4	275;276;276	A0A0R4J1H1	A0A0R4J1H1	RAD51-associated protein 1	Rad51ap1	275	VGLPSEATRKPAIMCSPSAESKRPKWVPPAA	543320000	0.27848	0.987484	20.3149	1.17e-24	112.16	96.886	44.829	S	3	1	KPAIMCS(0.987)PS(0.009)AES(0.003)K	KPAIMCS(20.31)PS(-20.31)AES(-24.72)K	1.61451	1.18593	0.719446	1.5966	1.16337	0.73819	NA	NA	NA	NA	NA	NA	NA	NA	NA	NA	NA	NA	1.04625	1.03708	1.00588	1.0611	1.03231	0.95618
A0A0R4J1H1;Q8C551;A0A0R4J1G4;D3Z7I5	147;148;148;89	A0A0R4J1H1	A0A0R4J1H1	RAD51-associated protein 1	Rad51ap1	147	SDDVDLDKITEEGDASSVEGERKSPSQAKAP	551820000	-0.82059	1	75.4516	1.85e-149	179.1	168.75	89.557	S	2	1;2	ITEEGDAS(1)S(1)VEGER	IT(-74.93)EEGDAS(75.45)S(74.93)VEGER	0.9305	1.00098	1.08953	NA	NA	NA	NA	NA	NA	NA	NA	NA	0.894648	0.889616	1.03501	0.896264	0.896152	0.999711	0.893394	0.913658	0.961752	0.936941	0.774141	0.895395
A0A0R4J1H1;Q8C551;A0A0R4J1G4;D3Z7I5	148;149;149;90	A0A0R4J1H1	A0A0R4J1H1	RAD51-associated protein 1	Rad51ap1	148	DDVDLDKITEEGDASSVEGERKSPSQAKAPR	591230000	-1.2779	1	156.514	1.85e-149	179.1	168.75	179.1	S	2	1;2	ITEEGDAS(1)S(1)VEGER	IT(-151.97)EEGDAS(151.97)S(156.51)VEGER	0.9305	1.00098	1.08953	NA	NA	NA	NA	NA	NA	NA	NA	NA	0.894648	0.889616	1.03501	0.896264	0.896152	0.999711	0.893394	0.913658	0.961752	0.936941	0.774141	0.895395
A0A0R4J1H1;Q8C551;A0A0R4J1G4;D3Z7I5;A0A0J9YUS9	19;19;19;19;19	A0A0R4J1H1	A0A0R4J1H1	RAD51-associated protein 1	Rad51ap1	19	PIRNRKPINYSQFEDSGNDSDDDFISSSTPV	16829000	-0.31335	0.970123	19.2679	1.05e-31	59.893	58.225	59.893	S	3	2	KPINY(0.003)S(0.007)QFEDS(0.97)GNDS(0.985)DDDFIS(0.018)S(0.01)S(0.005)T(0.002)PVNK	KPINY(-30.24)S(-25.16)QFEDS(19.27)GNDS(23.97)DDDFIS(-19.27)S(-23.97)S(-28.48)T(-32.8)PVNK	NA	NA	NA	NA	NA	NA	1.2843	1.04267	0.83436	NA	NA	NA	NA	NA	NA	NA	NA	NA	NA	NA	NA	NA	NA	NA
A0A0R4J1H1;Q8C551;A0A0R4J1G4;D3Z7I5;A0A0J9YUS9	23;23;23;23;23	A0A0R4J1H1	A0A0R4J1H1	RAD51-associated protein 1	Rad51ap1	23	RKPINYSQFEDSGNDSDDDFISSSTPVNKSK	86844000	0.269	0.999995	53.3162	0	183.8	180.44	183.8	S	3	1;2	KPINYSQFEDSGNDS(1)DDDFISSSTPVNK	KPINY(-107.25)S(-90.92)QFEDS(-53.32)GNDS(53.32)DDDFIS(-65.8)S(-71.16)S(-76.47)T(-83.11)PVNK	NA	NA	NA	NA	NA	NA	1.37822	1.10795	0.825993	1.36059	1.13721	0.836393	NA	NA	NA	NA	NA	NA	NA	NA	NA	NA	NA	NA
A0A0R4J1I0;Q8C796	158;202	A0A0R4J1I0	A0A0R4J1I0	REST corepressor 2	Rcor2	158	DRQARRLGGRKDKEDSDELEEGRGAVSEGEP	359130000	-0.94878	1	75.376	1.18e-53	143.28	133.14	75.376	S	3	1	KDKEDS(1)DELEEGR	KDKEDS(75.38)DELEEGR	NA	NA	NA	0.894959	0.86785	1.02193	0.782502	0.770663	1.07045	0.86714	0.853038	0.990646	NA	NA	NA	NA	NA	NA	0.999321	0.920282	0.914269	0.940883	0.769142	0.803179
A0A0R4J1I0;Q8C796	169;213	A0A0R4J1I0	A0A0R4J1I0	REST corepressor 2	Rcor2	169	DKEDSDELEEGRGAVSEGEPDTGDPKREPLP	5721500000	-0.71527	1	81.0484	4.12e-71	142.32	115.19	128.99	S	2	1	GAVS(1)EGEPDTGDPK	GAVS(81.05)EGEPDT(-81.05)GDPK	0.967118	1.0426	1.10354	0.892236	1.01707	1.09129	0.992819	0.947413	0.969603	0.948855	0.912909	1.00546	1.02398	1.02724	1.01918	0.999554	1.02632	1.042	0.964224	0.927554	1.02662	0.916234	0.920118	1.01417
A0A0R4J1I0;Q8C796;D3YUX3	19;63;63	A0A0R4J1I0	A0A0R4J1I0	REST corepressor 2	Rcor2	19	VGTNYQAVIPECKPESPARYSNKELKGMLVW	4141400000	-0.7771	1	105.744	0	188.08	164.42	125.78	S	2	1	VGTNYQAVIPECKPES(1)PAR	VGT(-105.74)NY(-114.35)QAVIPECKPES(105.74)PAR	0.966612	1.01469	1.06047	0.970221	1.02437	1.0758	0.93796	0.932687	0.998727	0.935852	0.929313	0.993501	NA	NA	NA	NA	NA	NA	0.902552	0.925279	1.00007	0.905072	0.907468	0.997612
A0A0R4J1I2;Q8R0L9	97;297	A0A0R4J1I2	A0A0R4J1I2	Transcriptional adapter 3	Tada3	97	IPDMSGKESGADGASTSPRNQNKPFSVPHTK	80759000	0.80299	0.764119	5.38806	1.84e-10	94.339	81.303	94.339	T	2	1	ESGADGAS(0.015)T(0.764)S(0.221)PR	ES(-69.15)GADGAS(-17.1)T(5.39)S(-5.39)PR	NA	NA	NA	NA	NA	NA	NA	NA	NA	NA	NA	NA	NA	NA	NA	NA	NA	NA	NA	NA	NA	1.56507	0.755268	0.562705
A0A0R4J1I5;D3Z726;A0A0R4J161;Q9DBY0	92;92;92;92	A0A0R4J1I5	A0A0R4J1I5	Forkhead box protein P4	Foxp4	92	QVARQFLLQQASSLNSPGNNDSKQSASAVQV	9794900	-1.5359	0.89816	10.8566	4.12e-08	55.705	55.705	55.705	S	2	1	QFLLQQAS(0.022)S(0.074)LNS(0.898)PGNNDS(0.006)K	QFLLQQAS(-16.05)S(-10.86)LNS(10.86)PGNNDS(-21.92)K	NA	NA	NA	NA	NA	NA	NA	NA	NA	0.667788	0.966822	1.43446	NA	NA	NA	NA	NA	NA	NA	NA	NA	NA	NA	NA
A0A0R4J1I5;D3Z726;A0A0R4J161;Q9DBY0	270;268;270;269	A0A0R4J1I5	A0A0R4J1I5	Forkhead box protein P4	Foxp4	270	GLDLASTAVTATSFASPPKVSPPLSHHPLPN	122720000	0.87012	0.97105	16.0342	8.47e-20	65.817	63.786	54.096	S	2	1	QEGLDLASTAVTAT(0.004)S(0.024)FAS(0.971)PPK	QEGLDLAS(-48.1)T(-46.11)AVT(-35.74)AT(-23.39)S(-16.03)FAS(16.03)PPK	NA	NA	NA	NA	NA	NA	1.17331	1.07455	0.909579	1.0806	1.07378	1.03786	NA	NA	NA	NA	NA	NA	NA	NA	NA	NA	NA	NA
A0A0R4J1I5;D3Z726;A0A0R4J161;Q9DBY0	547;557;559;546	A0A0R4J1I5	A0A0R4J1I5	Forkhead box protein P4	Foxp4	547	DEREYQKRRPPKMTGSPTLVKNMISGLSYGA	1468600000	0.39085	0.999233	31.4002	2.26e-05	105.36	71.635	105.03	S	2	1	MTGS(0.999)PT(0.001)LVK	MT(-43.69)GS(31.4)PT(-31.4)LVK	1.10305	1.05913	0.96915	1.08386	1.31733	1.17518	1.03672	1.2798	1.21347	1.02141	1.263	1.21395	NA	NA	NA	NA	NA	NA	1.10266	1.00251	0.969434	1.07973	1.01208	0.977142
A0A0R4J1I6;Q9QY81	1808;1852	A0A0R4J1I6	A0A0R4J1I6	Nuclear pore membrane glycoprotein 210	Nup210	1808	LASPLALTPRASPQHSPHYLASSPAAFNTLP	84578000	-0.38444	0.990422	20.2681	2.04e-22	63.73	62.014	63.73	S	3	2;3	AS(0.999)PQHS(0.99)PHY(0.011)LAS(0.525)S(0.475)PAAFNTLPSGR	AS(30.72)PQHS(20.27)PHY(-20.27)LAS(0.44)S(-0.44)PAAFNT(-37.04)LPS(-43.99)GR	NA	NA	NA	NA	NA	NA	1.02436	1.08247	1.06432	NA	NA	NA	NA	NA	NA	NA	NA	NA	NA	NA	NA	NA	NA	NA
A0A0R4J1I6;Q9QY81	1836;1880	A0A0R4J1I6	A0A0R4J1I6	Nuclear pore membrane glycoprotein 210	Nup210	1836	TLPSGRKASPPSGLWSPAYASH_________	4830900	0.54441	0.994605	22.7974	3.43e-08	74.364	69.487	74.364	S	2	2	KAS(0.999)PPS(0.006)GLWS(0.995)PAYASH	KAS(29.52)PPS(-22.8)GLWS(22.8)PAY(-40.66)AS(-40.57)H	NA	NA	NA	NA	NA	NA	NA	NA	NA	NA	NA	NA	NA	NA	NA	NA	NA	NA	NA	NA	NA	NA	NA	NA
A0A0R4J1I6;Q9QY81	1804;1848	A0A0R4J1I6	A0A0R4J1I6	Nuclear pore membrane glycoprotein 210	Nup210	1804	APRELASPLALTPRASPQHSPHYLASSPAAF	84578000	-0.38444	0.999065	30.7152	2.04e-22	63.73	62.014	63.73	S	3	2;3	AS(0.999)PQHS(0.99)PHY(0.011)LAS(0.525)S(0.475)PAAFNTLPSGR	AS(30.72)PQHS(20.27)PHY(-20.27)LAS(0.44)S(-0.44)PAAFNT(-37.04)LPS(-43.99)GR	NA	NA	NA	NA	NA	NA	1.02436	1.08247	1.06432	NA	NA	NA	NA	NA	NA	NA	NA	NA	NA	NA	NA	NA	NA	NA
A0A0R4J1I6;Q9QY81	1829;1873	A0A0R4J1I6	A0A0R4J1I6	Nuclear pore membrane glycoprotein 210	Nup210	1829	SSPAAFNTLPSGRKASPPSGLWSPAYASH__	37885000	-0.88799	0.999901	40.0657	2.32e-66	134.52	119.32	134.52	S	2	1;2	KAS(1)PPSGLWSPAYASH	KAS(40.07)PPS(-40.07)GLWS(-62.16)PAY(-107.74)AS(-119.35)H	NA	NA	NA	NA	NA	NA	NA	NA	NA	NA	NA	NA	NA	NA	NA	NA	NA	NA	NA	NA	NA	NA	NA	NA
A0A0R4J1I6;Q9QY81;F6XGN0	1795;1839;1052	A0A0R4J1I6;F6XGN0	A0A0R4J1I6	Nuclear pore membrane glycoprotein 210	Nup210	1795	TIIAYHTVCAPRELASPLALTPRASPQHSPH	5557400000	-0.14877	1	110.597	8.23e-31	137.88	127.52	110.6	S	2	1;2	ELAS(1)PLALT(1)PR	ELAS(110.6)PLALT(110.6)PR	0.847214	0.852871	1.00272	0.837741	0.843052	1.00759	0.976821	0.851247	0.871133	0.98952	0.855846	0.871514	0.877095	0.867421	1.02281	0.856287	0.853953	0.999701	1.01097	0.865246	0.868637	0.993264	0.865686	0.871644
A0A0R4J1I6;Q9QY81;F6XGN0	1800;1844;1057	A0A0R4J1I6;F6XGN0	A0A0R4J1I6	Nuclear pore membrane glycoprotein 210	Nup210	1800	HTVCAPRELASPLALTPRASPQHSPHCPGAV;HTVCAPRELASPLALTPRASPQHSPHYLASS	8903800000	-0.14877	1	110.597	5.49e-26	134	125.3	110.6	T	2	1;2	ELAS(1)PLALT(1)PR	ELAS(110.6)PLALT(110.6)PR	0.887523	0.879379	0.997239	0.8821	0.872023	0.990666	0.86585	0.934056	1.08999	0.863803	0.936396	1.08085	0.890686	0.887866	0.990818	0.890573	0.890491	0.988428	0.871113	0.946432	1.08197	0.866094	0.946483	1.08758
A0A0R4J1K4;A0A0R4J1K9;P13808;A0A0R4J101	130;135;144;144	A0A0R4J1K4	A0A0R4J1K4	Anion exchange protein	Slc4a2	130	EASEAEGFRAPPQQPSPATTPSAVQFFLQED	94408000	-1.577	0.910172	10.205	0	182.4	182.4	182.4	S	3	1	APPQQPS(0.91)PAT(0.087)T(0.003)PSAVQFFLQEDEGAER	APPQQPS(10.2)PAT(-10.2)T(-24.85)PS(-45.16)AVQFFLQEDEGAER	0.635889	0.800352	1.20483	NA	NA	NA	0.744742	0.920257	1.22096	NA	NA	NA	NA	NA	NA	NA	NA	NA	NA	NA	NA	NA	NA	NA
A0A0R4J1K4;A0A0R4J1K9;P13808;A0A0R4J101	225;230;239;239	A0A0R4J1K4	A0A0R4J1K4	Anion exchange protein	Slc4a2	225	PGHRSYNLQERRRIGSMTGVEQALLPRVPTD	30929000	0.25565	0.999616	34.1585	2.69e-38	114.52	110.46	114.52	S	2	1	IGS(1)MTGVEQALLPR	IGS(34.16)MT(-34.16)GVEQALLPR	0.775092	0.916929	1.2513	0.706702	0.94819	1.34823	NA	NA	NA	NA	NA	NA	NA	NA	NA	NA	NA	NA	NA	NA	NA	NA	NA	NA
A0A0R4J1L0;D3Z3U6;D3Z3U5;O54967;G3X9X7	284;284;284;284;284	A0A0R4J1L0	A0A0R4J1L0	Activated CDC42 kinase 1	Tnk2	284	GDFGLMRALPQNDDHYVMQEHRKVPFAWCAP	14559000	0.32718	1	53.168	0.000269469	53.168	50.355	53.168	Y	3	1	ALPQNDDHY(1)VMQEHR	ALPQNDDHY(53.17)VMQEHR	NA	NA	NA	1.48567	1.24904	0.825572	NA	NA	NA	NA	NA	NA	NA	NA	NA	NA	NA	NA	NA	NA	NA	NA	NA	NA
A0A0R4J1L0;D3Z3U6;D3Z3U7;D3Z3U5;O54967;G3X9X7	810;810;320;825;825;825	A0A0R4J1L0	A0A0R4J1L0	Activated CDC42 kinase 1	Tnk2	810	LVPPGSSPLPHRLSSSPGKTMPTTQSFASDP	84151000	0.23938	0.992186	21.0372	1.77e-16	95.502	9.8259	95.502	S	2	1	LSS(0.008)S(0.992)PGK	LS(-64.94)S(-21.04)S(21.04)PGK	NA	NA	NA	NA	NA	NA	NA	NA	NA	NA	NA	NA	NA	NA	NA	NA	NA	NA	NA	NA	NA	NA	NA	NA
A0A0R4J1L0;D3Z3U6;D3Z3U7;D3Z3U5;O54967;G3X9X7	785;785;295;800;800;800	A0A0R4J1L0	A0A0R4J1L0	Activated CDC42 kinase 1	Tnk2	785	PGPASPPRVPPREPLSPQGSRTPSPLVPPGS	447400000	0.15737	0.998729	28.9537	0.000665242	60.301	28.594	60.301	S	2	1	EPLS(0.999)PQGS(0.001)R	EPLS(28.95)PQGS(-28.95)R	1.0104	0.948466	0.950572	NA	NA	NA	1.10653	0.95417	0.883325	1.08585	0.967108	0.896503	NA	NA	NA	1.10035	1.14228	1.02387	NA	NA	NA	NA	NA	NA
A0A0R4J1L0;D3Z3U6;D3Z3U7;D3Z3U5;O54967;G3X9X7	757;757;267;772;772;772	A0A0R4J1L0	A0A0R4J1L0	Activated CDC42 kinase 1	Tnk2	757	RVPIPPRPTRPRVELSPAPSGEEETSRWPGP	65843000	1.4863	0.999806	38.4526	0.000232114	54.764	54.764	54.764	S	2	1	VELS(1)PAPSGEEETSR	VELS(38.45)PAPS(-38.45)GEEET(-45.91)S(-45.91)R	NA	NA	NA	NA	NA	NA	NA	NA	NA	NA	NA	NA	NA	NA	NA	NA	NA	NA	1.39597	1.24464	0.973949	NA	NA	NA
A0A0R4J1L0;D3Z3U6;D3Z3U7;D3Z3U5;O54967;G3X9X7	827;827;337;842;842;842	A0A0R4J1L0	A0A0R4J1L0	Activated CDC42 kinase 1	Tnk2	827	GKTMPTTQSFASDPKYATPQVIQAPGPRAGP	692910000	-0.30179	0.999956	43.5844	6.11e-51	136.38	130.66	136.38	Y	2	1	Y(1)ATPQVIQAPGPR	Y(43.58)AT(-43.58)PQVIQAPGPR	1.15335	1.10791	0.996476	1.18485	1.20221	1.04036	1.1185	1.03625	0.948483	1.10774	1.02903	0.930878	NA	NA	NA	NA	NA	NA	NA	NA	NA	1.01378	1.02558	1.01396
A0A0R4J1L0;D3Z3U6;D3Z3U7;D3Z3U5;O54967;G3X9X7	774;774;284;789;789;789	A0A0R4J1L0	A0A0R4J1L0	Activated CDC42 kinase 1	Tnk2	774	APSGEEETSRWPGPASPPRVPPREPLSPQGS	450210000	1.02	1	70.0893	0.00156809	70.089	65.977	70.089	S	2	1	WPGPAS(1)PPR	WPGPAS(70.09)PPR	1.04158	1.13195	1.08902	1.02148	1.11424	1.09295	NA	NA	NA	NA	NA	NA	1.00027	1.0949	1.0818	1.02425	1.0307	1.02244	1.15706	1.08817	0.947997	NA	NA	NA
A0A0R4J1L0;D3Z3U6;D3Z3U7;D3Z3U5;O54967;G3X9X7;E9PWA3;E9Q5M1;E9QN61	552;552;62;567;567;567;62;144;77	A0A0R4J1L0	A0A0R4J1L0	Activated CDC42 kinase 1	Tnk2	552	LRKPALPRGLWLAKPSARVPGTKADRSSGGE	8536800000	0.47206	0.999552	33.4842	0.0154626	48.998	48.998	41.164	S	2	1	PS(1)ARVPGTK	PS(33.48)ARVPGT(-33.48)K	0.944139	0.93096	0.988903	0.954325	0.936064	0.991172	1.01607	0.997063	0.984955	1.00632	0.949892	0.945973	NA	NA	NA	NA	NA	NA	NA	NA	NA	NA	NA	NA
A0A0R4J1L2;F6ZFU0;D3Z7N2	41;336;41	A0A0R4J1L2	A0A0R4J1L2	Elongation factor 1-delta	Eef1d	41	YEQMNGPVTSGSRQSSGPGASSGPGGDHSEL	49270000	-0.84996	0.75747	5.04625	2.9e-13	59.339	59.339	40.137	S	3	1	QS(0.237)S(0.757)GPGAS(0.004)S(0.002)GPGGDHSELIVR	QS(-5.05)S(5.05)GPGAS(-22.99)S(-26.77)GPGGDHS(-37.45)ELIVR	0.886263	0.822041	0.898847	NA	NA	NA	NA	NA	NA	0.901282	0.931365	1.02423	NA	NA	NA	NA	NA	NA	NA	NA	NA	NA	NA	NA
A0A0R4J1N8;Q8CEE7	290;325	A0A0R4J1N8	A0A0R4J1N8	Retinol dehydrogenase 13	Rdh13	290	WTESARLVGLAMAHGSPGRGHAIPR______	207290000	2.0901	1	95.8733	4.62e-31	118.55	89.735	95.873	S	2	1	LVGLAMAHGS(1)PGR	LVGLAMAHGS(95.87)PGR	1.08851	1.22277	1.12425	0.845313	0.867224	1.03767	0.927505	0.934483	1.05164	1.0174	1.10617	1.01457	NA	NA	NA	NA	NA	NA	NA	NA	NA	NA	NA	NA
A0A0R4J1N9;P40630	197;241	A0A0R4J1N9	A0A0R4J1N9	Transcription factor A, mitochondrial	Tfam	197	RSDLIRRSVKRSGDISEH_____________	0	0.22008	1	66.2214	0.00345755	75.692	75.692	75.692	S	2	1	SGDIS(1)EH	S(-66.22)GDIS(66.22)EH	NA	NA	NA	NA	NA	NA	NA	NA	NA	NA	NA	NA	NA	NA	NA	NA	NA	NA	NA	NA	NA	NA	NA	NA
A0A0R4J1P9;D3YW34;Q3ULM6;E9QLC6	853;1038;1052;1052	A0A0R4J1P9	A0A0R4J1P9	SUMO-specific isopeptidase USPL1	Uspl1	853	HSVMDSACIRTLNLGSPMKTDIFDDFFSTSA	20089000	0.20246	1	65.2307	0.0010211	67.385	38.427	67.385	S	2	1	TLNLGS(1)PMK	T(-65.23)LNLGS(65.23)PMK	1.18103	1.12024	0.935601	NA	NA	NA	NA	NA	NA	NA	NA	NA	NA	NA	NA	NA	NA	NA	NA	NA	NA	NA	NA	NA
A0A0R4J1Q6;O09110	7;7	A0A0R4J1Q6	A0A0R4J1Q6	Dual-specificity mitogen-activated protein kinase kinase 3	Map2k3	7	_________MESPAASPPASLPQTKGKSKRK	9267500	0.18184	0.998406	28.1174	2.48e-06	84.946	76.107	76.049	S	2	1;2	MES(1)PAAS(0.998)PPAS(0.002)LPQTK	MES(70.92)PAAS(28.12)PPAS(-28.12)LPQT(-42.71)K	NA	NA	NA	NA	NA	NA	NA	NA	NA	NA	NA	NA	NA	NA	NA	NA	NA	NA	NA	NA	NA	NA	NA	NA
A0A0R4J1Q6;O09110	3;3	A0A0R4J1Q6	A0A0R4J1Q6	Dual-specificity mitogen-activated protein kinase kinase 3	Map2k3	3	_____________MESPAASPPASLPQTKGK	32578000	0.18184	1	70.9179	2.48e-06	76.049	72.852	76.049	S	2	1;2	MES(1)PAAS(0.998)PPAS(0.002)LPQTK	MES(70.92)PAAS(28.12)PPAS(-28.12)LPQT(-42.71)K	NA	NA	NA	NA	NA	NA	NA	NA	NA	0.559487	0.661626	1.11989	NA	NA	NA	NA	NA	NA	NA	NA	NA	NA	NA	NA
A0A0R4J1T2;D6RDD2;D6RFU5;O88196;G5E8T2	655;1038;1075;1056;1056	A0A0R4J1T2	A0A0R4J1T2	E3 ubiquitin-protein ligase TTC3 (Fragment)	Ttc3	655	ASVAPSSEAVTPEDHSRRNSDSAGPFAVPDH	2594700	1.2203	0.979727	16.9193	2.31e-16	60.381	52.197	60.381	S	3	1	DSKPMLVGSGAASVAPSSEAVT(0.02)PEDHS(0.98)R	DS(-60.23)KPMLVGS(-60.21)GAAS(-59.28)VAPS(-37.41)S(-37.41)EAVT(-16.92)PEDHS(16.92)R	NA	NA	NA	NA	NA	NA	NA	NA	NA	NA	NA	NA	NA	NA	NA	NA	NA	NA	NA	NA	NA	NA	NA	NA
A0A0R4J1T3;Q8BYC6	442;442	A0A0R4J1T3	A0A0R4J1T3	Serine/threonine-protein kinase TAO3 (Fragment)	Taok3	442	LHYRNRERFATIKSASLVTRQIHEHEQENEL	1258100000	0.11519	0.999444	32.9608	0.00906571	72.607	21.802	72.607	S	2	1	S(0.001)AS(0.999)LVTR	S(-32.96)AS(32.96)LVT(-42.94)R	1.00542	0.953402	0.944483	NA	NA	NA	0.831309	1.03407	1.2537	NA	NA	NA	1.05424	1.03541	0.974881	1.06656	0.999295	0.957988	0.796819	1.02955	1.26143	0.849122	1.00225	1.24244
A0A0R4J1U0;F7B458;Q8BXG3	262;219;347	A0A0R4J1U0	A0A0R4J1U0	Intraflagellar transport protein 57 homolog (Fragment)	Ift57	262	YQQGNGGVTERTRLLSEVTEELEKVK_____	9940100	0.15947	0.999946	42.6866	4.81e-20	126.56	78.097	126.56	S	2	1	LLS(1)EVTEELEK	LLS(42.69)EVT(-42.69)EELEK	NA	NA	NA	NA	NA	NA	NA	NA	NA	NA	NA	NA	NA	NA	NA	NA	NA	NA	NA	NA	NA	NA	NA	NA
A0A0R4J1Y0;Q924T3;A0A0R4J024	254;254;254	A0A0R4J1Y0	A0A0R4J1Y0	DNA repair protein XRCC4	Xrcc4	254	VQAAETLHKDDSIFSSPDVTDIAPSRKRRHR	47290000	0.19166	0.958428	13.6569	1.62e-78	125.23	125.23	125.23	S	2	1	DDSIFS(0.041)S(0.958)PDVTDIAPSR	DDS(-83.1)IFS(-13.66)S(13.66)PDVT(-35.37)DIAPS(-60.52)R	0.997547	1.07066	1.03224	NA	NA	NA	1.01836	1.0387	1.03102	1.02277	1.07374	1.05417	NA	NA	NA	NA	NA	NA	NA	NA	NA	NA	NA	NA
A0A0R4J1Y0;Q924T3;A0A0R4J024	230;230;230	A0A0R4J1Y0	A0A0R4J1Y0	DNA repair protein XRCC4	Xrcc4	230	PCSDKTPEEHGLYDGSTDEESGAPVQAAETL	83540000	0.077957	0.999793	37.5131	1.35e-113	136.15	131.14	136.15	S	3	2	TPEEHGLYDGS(1)T(1)DEESGAPVQAAETLHK	T(-45.43)PEEHGLY(-37.51)DGS(37.51)T(37.51)DEES(-56.53)GAPVQAAET(-119.58)LHK	NA	NA	NA	NA	NA	NA	NA	NA	NA	NA	NA	NA	NA	NA	NA	NA	NA	NA	NA	NA	NA	NA	NA	NA
A0A0R4J1Y0;Q924T3;A0A0R4J024	231;231;231	A0A0R4J1Y0	A0A0R4J1Y0	DNA repair protein XRCC4	Xrcc4	231	CSDKTPEEHGLYDGSTDEESGAPVQAAETLH	83540000	0.077957	0.999813	37.5131	1.35e-113	136.15	131.14	136.15	T	3	2	TPEEHGLYDGS(1)T(1)DEESGAPVQAAETLHK	T(-45.43)PEEHGLY(-37.51)DGS(37.51)T(37.51)DEES(-56.53)GAPVQAAET(-119.58)LHK	NA	NA	NA	NA	NA	NA	NA	NA	NA	NA	NA	NA	NA	NA	NA	NA	NA	NA	NA	NA	NA	NA	NA	NA
A0A0R4J204;A0A0R4J202;Q9QZR5	792;799;827	A0A0R4J204	A0A0R4J204	Homeodomain interacting protein kinase 2, isoform CRA	Hipk2	792	RNVSTCEVTSSQAISSPQRSKRVKENTPPRC	11878000	-2.1079	0.797439	5.97588	8.71e-09	75.064	66.267	75.064	S	2	1	NVSTCEVTSS(0.001)QAIS(0.201)S(0.797)PQR	NVS(-65.5)T(-68.42)CEVT(-44.82)S(-34.93)S(-29.7)QAIS(-5.98)S(5.98)PQR	NA	NA	NA	NA	NA	NA	NA	NA	NA	NA	NA	NA	NA	NA	NA	NA	NA	NA	NA	NA	NA	NA	NA	NA
A0A0R4J204;A0A0R4J202;Q9QZR5;A0A0R4J1V6;O88904	354;361;361;352;352	A0A0R4J204;O88904	A0A0R4J204	Homeodomain interacting protein kinase 2, isoform CRA	Hipk2	354	DFGSASHVSKAVCSTYLQSRYYRAPEIILGL	1417100000	0.7131	0.995308	24.123	2.58e-63	140.16	105.91	115.78	Y	2	1	AVCST(0.004)Y(0.995)LQSR	AVCS(-34.01)T(-24.12)Y(24.12)LQS(-33.49)R	1.06386	1.03271	0.964689	1.0641	1.00772	0.940735	1.25002	1.1473	0.92675	NA	NA	NA	NA	NA	NA	NA	NA	NA	1.19075	1.06634	0.924909	NA	NA	NA
A0A0R4J211;Q9CWR0;G5E825	531;540;540	A0A0R4J211	A0A0R4J211	Rho guanine nucleotide exchange factor 25	Arhgef25	531	SQTNSLGRPGGPWVGSPGRMRPGDLAQASMH	607210000	-0.16683	1	117.081	2.52e-17	117.08	101.14	117.08	S	2	1	PGGPWVGS(1)PGR	PGGPWVGS(117.08)PGR	0.905664	0.991484	1.08819	0.885599	1.01866	1.1257	0.825311	0.949252	1.19123	0.83337	0.951816	1.16297	0.876184	1.0239	1.17176	0.924424	1.00447	1.08507	0.854625	0.983786	1.15189	0.837988	1.00128	1.20608
A0A0R4J225;E0CXJ2	21;21	A0A0R4J225	A0A0R4J225	Bernardinelli-Seip congenital lipodystrophy 2 homolog (Human), isoform CRA	Bscl2	21	REAGARETCRDQIKGSDKDEEPSAALSHGQG	478500000	0.051499	0.998638	28.7434	2.49e-15	69.492	59.055	59.352	S	5	1	DQIKGS(0.999)DKDEEPS(0.001)AALSHGQGYRPCGR	DQIKGS(28.74)DKDEEPS(-28.74)AALS(-45.91)HGQGY(-55.23)RPCGR	0.975006	0.796193	0.90945	0.956204	0.893958	0.974105	NA	NA	NA	NA	NA	NA	NA	NA	NA	NA	NA	NA	NA	NA	NA	NA	NA	NA
A0A0R4J257;B2RUP2	149;149	A0A0R4J257	A0A0R4J257	Protein unc-13 homolog D	Unc13d	149	YCLLGIEQKVGVAEGSPVSRRRQKAVVKHTI	3170300000	2.4081	0.99886	29.4251	1.17e-10	112.42	78.662	101.3	S	2	1	VGVAEGS(0.999)PVS(0.001)R	VGVAEGS(29.43)PVS(-29.43)R	NA	NA	NA	NA	NA	NA	1.03762	0.952003	0.938495	1.04495	0.970642	0.953853	NA	NA	NA	NA	NA	NA	1.06645	1.08395	1.0161	1.0727	1.0765	1.01292
A0A0R4J260;B2RRE7	899;900	A0A0R4J260	A0A0R4J260	OTU domain-containing protein 4	Otud4	899	LDLPLENLDLSKECDSVSAVDEFPDARVEGA	72597000	-1.329	0.999752	36.0499	6.55e-19	88.781	85.813	88.781	S	2	1	ECDS(1)VSAVDEFPDAR	ECDS(36.05)VS(-36.05)AVDEFPDAR	1.39541	1.11244	0.788946	1.2951	1.04954	0.852785	1.23593	1.17272	0.932581	1.26737	1.26502	0.987137	NA	NA	NA	NA	NA	NA	NA	NA	NA	NA	NA	NA
A0A0R4J260;B2RRE7	999;1000	A0A0R4J260	A0A0R4J260	OTU domain-containing protein 4	Otud4	999	KPEKVKDPKTAADVVSPGANSVDRLQRPKEE	496430000	0.85	0.999935	41.8602	3.06e-117	162.77	151.18	162.76	S	2	1	TAADVVS(1)PGANSVDR	T(-116.48)AADVVS(41.86)PGANS(-41.86)VDR	1.10316	1.05354	0.924576	1.11216	1.06168	0.948225	0.996575	1.03893	1.04062	1.01662	1.0369	1.00597	NA	NA	NA	NA	NA	NA	NA	NA	NA	NA	NA	NA
A0A0R4J260;B2RRE7	441;442	A0A0R4J260	A0A0R4J260	OTU domain-containing protein 4	Otud4	441	EDFDHVSRESYYFGLSPEERREKQAIEESRL	54183000	2.8605	0.999982	47.8761	7.9e-12	99.055	90.742	70.197	S	2	1	ESYYFGLS(1)PEER	ES(-62.28)Y(-61.88)Y(-47.88)FGLS(47.88)PEER	NA	NA	NA	NA	NA	NA	1.01777	1.09213	1.07284	0.998194	1.10015	1.06165	NA	NA	NA	NA	NA	NA	NA	NA	NA	NA	NA	NA
A0A0R4J260;B2RRE7	1016;1017	A0A0R4J260	A0A0R4J260	OTU domain-containing protein 4	Otud4	1016	GANSVDRLQRPKEESSEDENEVSNILRSGRS	676360000	-0.010049	1	105.982	7.95e-94	148.37	142.65	148.37	S	2	1;2	EES(1)S(1)EDENEVSNILR	EES(120.8)S(105.98)EDENEVS(-105.98)NILR	1.15414	1.09889	0.946605	0.997311	1.0547	1.05193	1.07327	1.01381	0.904632	1.03159	0.964371	0.910602	NA	NA	NA	NA	NA	NA	1.1571	1.08757	0.946231	NA	NA	NA
A0A0R4J260;B2RRE7	1015;1016	A0A0R4J260	A0A0R4J260	OTU domain-containing protein 4	Otud4	1015	PGANSVDRLQRPKEESSEDENEVSNILRSGR	520540000	-0.010049	1	120.804	7.95e-94	148.37	142.65	148.37	S	2	1;2	EES(1)S(1)EDENEVSNILR	EES(120.8)S(105.98)EDENEVS(-105.98)NILR	1.02595	1.06526	1.02433	1.41097	1.27907	0.920878	1.3047	1.24627	0.952121	1.36609	1.27855	0.953666	NA	NA	NA	NA	NA	NA	1.1571	1.08757	0.946231	NA	NA	NA
A0A0R4J260;B2RRE7;G3UXM1	372;373;69	A0A0R4J260	A0A0R4J260	OTU domain-containing protein 4	Otud4	372	DYRGPKNLNKPIKAPSALPPRLQHPSSGVRQ	634220000	-0.13108	1	43.6348	0.0184659	43.635	7.2179	43.635	S	2	1	APS(1)ALPPR	APS(43.63)ALPPR	NA	NA	NA	NA	NA	NA	NA	NA	NA	NA	NA	NA	NA	NA	NA	NA	NA	NA	1.09797	1.0482	0.962567	NA	NA	NA
A0A0R4J2B5;A0A087WRI8;G5E8E3	311;317;317	A0A0R4J2B5	A0A0R4J2B5	Protein 2310022A10Rik	2310022A10Rik	311	TVKAKATSSATTTATTPKLRRLALPSRPGLE	33595000	0.22611	0.890325	10.5399	2.45e-07	101.04	75.026	101.04	T	2	1	ATSSATT(0.007)T(0.024)AT(0.079)T(0.89)PK	AT(-89.71)S(-69.69)S(-69.42)AT(-36)T(-20.94)T(-15.76)AT(-10.54)T(10.54)PK	NA	NA	NA	NA	NA	NA	NA	NA	NA	NA	NA	NA	NA	NA	NA	NA	NA	NA	NA	NA	NA	NA	NA	NA
A0A0R4J2B5;A0A087WRI8;G5E8E3;A0A087WPA4;Q8R3Y5	187;193;193;167;193	A0A0R4J2B5	A0A0R4J2B5	Protein 2310022A10Rik	2310022A10Rik	187	REEESLVVPTKRRRVTAEMEGKYIIHMPKGT	76829000	0.61101	1	51.2862	0.0109769	51.286	23.003	51.286	T	2	1	RVT(1)AEMEGK	RVT(51.29)AEMEGK	NA	NA	NA	NA	NA	NA	NA	NA	NA	NA	NA	NA	NA	NA	NA	NA	NA	NA	NA	NA	NA	NA	NA	NA
A0A0R4J2B5;A0A087WRI8;G5E8E3;A0A087WPA4;Q8R3Y5;A0A087WSU8	139;145;145;119;145;42	A0A0R4J2B5	A0A0R4J2B5	Protein 2310022A10Rik	2310022A10Rik	139	SRMIANSLNHDSPPHTPTRRSDNSTSKISVT	25895000	-0.1238	0.782402	5.67316	3.92e-06	61.963	52.566	61.963	T	3	2	MIANS(0.827)LNHDS(0.176)PPHT(0.782)PT(0.214)R	MIANS(6.83)LNHDS(-6.83)PPHT(5.67)PT(-5.67)R	NA	NA	NA	NA	NA	NA	NA	NA	NA	0.987479	1.09008	1.10183	NA	NA	NA	NA	NA	NA	NA	NA	NA	NA	NA	NA
A0A0R4J2B5;A0A087WRI8;G5E8E3;A0A087WPA4;Q8R3Y5;A0A087WSU8	130;136;136;110;136;33	A0A0R4J2B5	A0A0R4J2B5	Protein 2310022A10Rik	2310022A10Rik	130	LRRGASSAASRMIANSLNHDSPPHTPTRRSD	25895000	-0.1238	0.82669	6.83452	3.92e-06	61.963	52.566	61.963	S	3	2	MIANS(0.827)LNHDS(0.176)PPHT(0.782)PT(0.214)R	MIANS(6.83)LNHDS(-6.83)PPHT(5.67)PT(-5.67)R	NA	NA	NA	NA	NA	NA	NA	NA	NA	0.987479	1.09008	1.10183	NA	NA	NA	NA	NA	NA	NA	NA	NA	NA	NA	NA
A0A0R4J2B5;A0A087WRI8;G5E8E3;A0A087WPA4;Q8R3Y5;A0A087WSU8	135;141;141;115;141;38	A0A0R4J2B5	A0A0R4J2B5	Protein 2310022A10Rik	2310022A10Rik	135	SSAASRMIANSLNHDSPPHTPTRRSDNSTSK	150310000	0.21312	0.966506	15.9399	4.86e-08	65.184	58.052	49.188	S	3	1	MIANS(0.025)LNHDS(0.967)PPHT(0.007)PT(0.002)R	MIANS(-15.94)LNHDS(15.94)PPHT(-21.66)PT(-26.25)R	0.824303	1.08187	1.31828	0.852805	1.06363	1.31352	NA	NA	NA	1.04068	0.861561	0.856025	NA	NA	NA	NA	NA	NA	NA	NA	NA	1.08576	0.910839	0.926483
A0A0R4J2C6;Q9QXJ1;A0A0R4J2C1	135;135;135	A0A0R4J2C6	A0A0R4J2C6	Amyloid beta (A4) protein-binding, family B, member 1, isoform CRA	Apbb1	135	LELSAHNAANRGLHGSALIINTQEQGPDEGE	17276000	0.82838	0.997719	26.4094	2.53e-16	61.276	58.781	47.331	S	3	1	GLHGS(0.998)ALIINT(0.002)QEQGPDEGEEK	GLHGS(26.41)ALIINT(-26.41)QEQGPDEGEEK	NA	NA	NA	NA	NA	NA	0.887833	1.33289	1.41657	NA	NA	NA	NA	NA	NA	NA	NA	NA	NA	NA	NA	NA	NA	NA
A0A0R4J2C6;Q9QXJ1;A0A0R4J2C1;A0A087WQ58;A0A087WPF4;A0A087WNN4;A0A087WRP1;A0A087WQH0;A0A087WR62;A0A087WPS7;A0A087WPI2	347;347;347;88;88;88;88;147;88;124;124	A0A0R4J2C6	A0A0R4J2C6	Amyloid beta (A4) protein-binding, family B, member 1, isoform CRA	Apbb1	347	KDPEEATLSFPAQSLSPEPVPQEEEKLSQRN	16974000	0.31468	0.880869	8.73052	6.09e-20	55.302	51.682	54.466	S	3	1	DPEEATLS(0.001)FPAQS(0.118)LS(0.881)PEPVPQEEEK	DPEEAT(-39.26)LS(-29.31)FPAQS(-8.73)LS(8.73)PEPVPQEEEK	NA	NA	NA	NA	NA	NA	0.879235	1.19018	1.35285	NA	NA	NA	NA	NA	NA	NA	NA	NA	NA	NA	NA	NA	NA	NA
A0A0R4J2D0;Q8C0R0	212;212	A0A0R4J2D0	A0A0R4J2D0	Ubiquitin carboxyl-terminal hydrolase 37	Usp37	212	SGLLENRTEKRKRMLSGSELTEDYPKENDSS	715240000	-0.42477	0.999906	40.26	7.59e-59	144.73	138.45	142.91	S	2	1	MLS(1)GSELTEDYPK	MLS(40.26)GS(-40.26)ELT(-76.66)EDY(-115.23)PK	1.06379	1.12996	1.09046	NA	NA	NA	1.07089	1.09907	1.03244	1.06997	1.07458	1.01085	NA	NA	NA	NA	NA	NA	1.15029	1.22131	1.15356	1.09171	1.14611	1.02593
A0A0R4J2D0;Q8C0R0	165;165	A0A0R4J2D0	A0A0R4J2D0	Ubiquitin carboxyl-terminal hydrolase 37	Usp37	165	SLETKDEIPFRKVLGSPGRGPIKTVTGGGMA	1025700000	-0.86248	1	47.6028	0.00612398	104.2	50.423	47.603	S	2	1	VLGS(1)PGR	VLGS(47.6)PGR	1.26768	1.68401	1.45882	NA	NA	NA	1.20321	1.11126	0.933766	1.1837	1.11195	0.941872	1.17111	1.2228	1.03512	NA	NA	NA	1.22625	1.16846	0.953254	1.24888	1.18	0.942178
A0A0R4J2D0;Q8C0R0	650;650	A0A0R4J2D0	A0A0R4J2D0	Ubiquitin carboxyl-terminal hydrolase 37	Usp37	650	KFTFKSKSSVTSCLDSDSEDELKRSVVLSQR	57952000	0.27093	0.999999	59.3531	1.16e-113	131.26	110.96	131.26	S	2	2	SSVTSCLDS(1)DS(1)EDELKR	S(-86.12)S(-86.72)VT(-75.96)S(-59.35)CLDS(59.35)DS(79.24)EDELKR	NA	NA	NA	NA	NA	NA	NA	NA	NA	0.785742	1.04999	1.32036	NA	NA	NA	NA	NA	NA	NA	NA	NA	NA	NA	NA
A0A0R4J2D0;Q8C0R0	698;698	A0A0R4J2D0	A0A0R4J2D0	Ubiquitin carboxyl-terminal hydrolase 37	Usp37	698	LKLCRLEPGKAELENSGFDRMSEEEVLAAVL	18685000	-2.0946	1	71.9334	5.28e-08	84.297	64.173	71.933	S	2	1	AELENS(1)GFDR	AELENS(71.93)GFDR	NA	NA	NA	NA	NA	NA	NA	NA	NA	NA	NA	NA	NA	NA	NA	NA	NA	NA	NA	NA	NA	NA	NA	NA
A0A0R4J2D0;Q8C0R0	652;652	A0A0R4J2D0	A0A0R4J2D0	Ubiquitin carboxyl-terminal hydrolase 37	Usp37	652	TFKSKSSVTSCLDSDSEDELKRSVVLSQRLC	57952000	0.27093	1	79.2389	1.16e-113	131.26	110.96	131.26	S	2	2	SSVTSCLDS(1)DS(1)EDELKR	S(-86.12)S(-86.72)VT(-75.96)S(-59.35)CLDS(59.35)DS(79.24)EDELKR	NA	NA	NA	NA	NA	NA	NA	NA	NA	0.785742	1.04999	1.32036	NA	NA	NA	NA	NA	NA	NA	NA	NA	NA	NA	NA
A0A0R4J2D4;Q6PDG8;A0A0R4J0D5	31;31;31	A0A0R4J2D4	A0A0R4J2D4	Vacuolar fusion protein MON1 homolog A	Mon1a	31	GTLAPSNGQSVERAESPTPGLTQGTEPGAGQ	1676900000	-0.21448	0.999534	33.3174	1.26e-259	158.21	158.21	158.21	S	3	1	AES(1)PTPGLTQGTEPGAGQEGAMFVHTR	AES(33.32)PT(-33.32)PGLT(-90.94)QGT(-102.81)EPGAGQEGAMFVHT(-155.12)R	0.966634	1.01765	1.04502	1.00709	1.01769	1.0203	1.02175	1.01377	0.995983	1.0194	0.976243	0.995089	NA	NA	NA	NA	NA	NA	0.980325	1.01614	1.05427	1.07819	1.02717	0.99848
A0A0R4J2D4;Q6PDG8;A0A0R4J0D5	56;56;56	A0A0R4J2D4	A0A0R4J2D4	Vacuolar fusion protein MON1 homolog A	Mon1a	56	EPGAGQEGAMFVHTRSYEDLTELEDREASGD	1532000000	-0.075353	0.999905	40.2038	1.09e-26	134.04	129.16	134.04	S	2	1	S(1)YEDLTELEDR	S(40.2)Y(-40.2)EDLT(-96.39)ELEDR	0.972024	0.975878	1.00805	0.964788	0.96682	1.01183	1.08256	0.984604	0.933412	1.07876	1.00197	0.937771	0.975287	1.00083	1.03187	1.01547	1.02371	1.0012	NA	NA	NA	1.0309	1.00748	0.993276
A0A0R4J2D4;Q6PDG8;A0A0R4J0D5	79;79;79	A0A0R4J2D4	A0A0R4J2D4	Vacuolar fusion protein MON1 homolog A	Mon1a	79	EDREASGDSPKECVGSPPPLATDMRQISQDF	79267000	-0.53157	1	63.9535	1.4e-09	86.005	77.663	86.005	S	2	1	ECVGS(1)PPPLATDMR	ECVGS(63.95)PPPLAT(-63.95)DMR	1.02975	0.994914	0.990634	0.811934	0.940632	1.15152	NA	NA	NA	NA	NA	NA	NA	NA	NA	NA	NA	NA	NA	NA	NA	NA	NA	NA
A0A0U1RNG8;Q80UY2	2;2	A0A0U1RNG8	A0A0U1RNG8	E3 ubiquitin-protein ligase KCMF1	Kcmf1	2	______________MSRHEGVSCDACLKGNF	9744300	-1.82	0.998634	28.6398	0.00147531	58.712	45.558	58.712	S	2	1	S(0.999)RHEGVS(0.001)CDACLK	S(28.64)RHEGVS(-28.64)CDACLK	NA	NA	NA	NA	NA	NA	NA	NA	NA	NA	NA	NA	NA	NA	NA	NA	NA	NA	NA	NA	NA	NA	NA	NA
A0A0U1RNL1;P56671;F8VPK3;A0A0U1RNL9	279;302;302;302	A0A0U1RNL1	A0A0U1RNL1	Myc-associated zinc finger protein	Maz	279	AFRDVYHLNRHKLSHSDEKPYQCPVCQQRFK	509810000	-0.31029	0.999731	35.7269	2.93e-79	127.32	127.32	127.32	S	3	1	LSHS(1)DEKPYQCPVCQQR	LS(-35.73)HS(35.73)DEKPY(-58.84)QCPVCQQR	NA	NA	NA	NA	NA	NA	0.913846	0.997962	1.09363	0.982322	1.04789	1.05635	NA	NA	NA	NA	NA	NA	0.864213	1.10623	1.26979	0.872913	1.10593	1.29971
A0A0U1RNT5;Q8BIV1	71;148	A0A0U1RNT5	A0A0U1RNT5	Protein Zfp719 (Fragment)	Zfp719	71	DPAAKTDQQSRVLPVSPGAFQNQKILTIGSA	289560000	0.049226	1	126.705	1.32e-76	154.65	136.24	126.71	S	2	1	VLPVS(1)PGAFQNQK	VLPVS(126.71)PGAFQNQK	1.1287	1.13188	1.00484	1.12378	1.09982	0.983878	1.06208	1.06751	1.01437	1.07973	1.08719	1.00244	NA	NA	NA	NA	NA	NA	1.07561	1.10318	1.01901	1.12732	1.06552	0.968521
A0A0U1RNU4;Q8R0T2	188;191	A0A0U1RNU4	A0A0U1RNU4	Zinc finger protein 768	Zfp768	188	QNSGDGVQNSEFKTHSPEFETQSSKFQEGAE	3025700	-0.69116	0.967969	19.3869	0.0179425	42.242	36.294	42.242	S	2	1	T(0.008)HS(0.968)PEFET(0.009)QS(0.011)S(0.004)K	T(-20.97)HS(19.39)PEFET(-20.43)QS(-19.39)S(-23.45)K	NA	NA	NA	NA	NA	NA	NA	NA	NA	NA	NA	NA	NA	NA	NA	NA	NA	NA	NA	NA	NA	NA	NA	NA
A0A0U1RNU4;Q8R0T2	104;107	A0A0U1RNU4	A0A0U1RNU4	Zinc finger protein 768	Zfp768	104	RSPGFVPPSPEFAPRSPESDPQSPEFESQSP	5095100	3.2573	0.998776	29.1327	7.22e-08	60.621	52.151	60.621	S	2	1	S(0.999)PES(0.001)DPQSPEFESQSPK	S(29.13)PES(-29.13)DPQS(-56.23)PEFES(-59.6)QS(-60.18)PK	NA	NA	NA	NA	NA	NA	NA	NA	NA	NA	NA	NA	NA	NA	NA	NA	NA	NA	NA	NA	NA	NA	NA	NA
A0A0U1RNU4;Q8R0T2	83;86	A0A0U1RNU4	A0A0U1RNU4	Zinc finger protein 768	Zfp768	83	QSPEFESQSPRFEPESPGFESRSPGFVPPSP	2404800000	-0.23918	0.999985	48.3702	1.91e-17	117.7	117.7	98.592	S	2	1	FEPES(1)PGFESR	FEPES(48.37)PGFES(-48.37)R	1.23674	1.11338	0.910377	1.23592	1.10442	0.904379	1.12343	1.13897	1.00155	1.13036	1.14085	1.00048	1.25478	1.13539	0.919294	1.23781	1.13431	0.90731	1.17	1.12966	0.974294	1.16869	1.13071	0.968991
A0A0U1RNU4;Q8R0T2	207;210	A0A0U1RNU4	A0A0U1RNU4	Zinc finger protein 768	Zfp768	207	ETQSSKFQEGAEMPLSPEEKNPLSISLGVHP	439660000	-1.4468	1	49.1878	1.36e-54	126.84	122.14	49.188	S	2	1	FQEGAEMPLS(1)PEEK	FQEGAEMPLS(49.19)PEEK	1.25508	1.09334	0.8274	1.32199	1.08283	0.807348	1.07263	1.07676	1.01822	1.0659	1.10442	1.06549	NA	NA	NA	NA	NA	NA	NA	NA	NA	0.988312	0.993524	1.02236
A0A0U1RNU4;Q8R0T2	90;93	A0A0U1RNU4	A0A0U1RNU4	Zinc finger protein 768	Zfp768	90	QSPRFEPESPGFESRSPGFVPPSPEFAPRSP	290850000	0.80493	1	92.3901	1.39e-38	116.73	111.67	92.39	S	2	2	S(1)PGFVPPS(1)PEFAPR	S(92.39)PGFVPPS(92.39)PEFAPR	1.14041	1.05392	0.938177	1.14232	1.05911	0.930424	1.06141	1.03779	0.980195	1.05148	1.01685	1.03953	NA	NA	NA	NA	NA	NA	1.08625	1.09046	1.00961	1.08883	1.08736	0.990465
A0A0U1RNU4;Q8R0T2	97;100	A0A0U1RNU4	A0A0U1RNU4	Zinc finger protein 768	Zfp768	97	ESPGFESRSPGFVPPSPEFAPRSPESDPQSP	355120000	0.80493	1	92.3901	1.39e-38	116.73	111.67	92.39	S	2	1;2	S(1)PGFVPPS(1)PEFAPR	S(92.39)PGFVPPS(92.39)PEFAPR	1.20399	1.10403	0.893458	1.14232	1.05911	0.930424	1.26848	1.21199	0.952734	1.18953	1.10949	1.07296	NA	NA	NA	NA	NA	NA	1.3075	1.23659	0.932476	1.08883	1.08736	0.990465
A0A0U1RNV6;Q6PCM1	434;434	A0A0U1RNV6	A0A0U1RNV6	Lysine-specific demethylase 3A (Fragment)	Kdm3a	434	LPAKTSSKAELDIATTPELQKHLEHAASTSD	74530000	-1.1979	0.896521	9.37709	2.68e-60	142.19	78.152	126.69	T	2	1	AELDIAT(0.103)T(0.897)PELQK	AELDIAT(-9.38)T(9.38)PELQK	1.2104	1.20609	0.926812	1.17315	1.15556	0.905825	NA	NA	NA	NA	NA	NA	NA	NA	NA	NA	NA	NA	NA	NA	NA	NA	NA	NA
A0A0U1RNV6;Q6PCM1	325;325	A0A0U1RNV6	A0A0U1RNV6	Lysine-specific demethylase 3A (Fragment)	Kdm3a	325	SSKDPRQQNTPQAANSPPNIGAKLPQGCHKQ	60475000	1.4153	0.999989	49.4346	5.24e-12	86.357	73.468	86.357	S	2	1	QQNTPQAANS(1)PPNIGAK	QQNT(-49.43)PQAANS(49.43)PPNIGAK	NA	NA	NA	NA	NA	NA	0.887957	1.17384	1.24434	NA	NA	NA	NA	NA	NA	NA	NA	NA	NA	NA	NA	NA	NA	NA
A0A0U1RNZ3;Q8C5X1	450;662	A0A0U1RNZ3	A0A0U1RNZ3	Protein 4931406P16Rik	4931406P16Rik	450	MGQSHQGSPLVTRRNSTATAMVTEQKTGTMQ	141680000	-0.55263	0.980277	19.3634	1.78e-51	136.66	98.663	136.66	S	2	1	RNS(0.98)T(0.011)AT(0.008)AMVTEQK	RNS(19.36)T(-19.36)AT(-20.79)AMVT(-36.73)EQK	NA	NA	NA	NA	NA	NA	0.6731	0.701554	1.14498	NA	NA	NA	NA	NA	NA	NA	NA	NA	NA	NA	NA	0.815331	0.77443	1.09323
A0A0U1RP14;O08664;A0A0U1RNX8	22;126;126	A0A0U1RP14	A0A0U1RP14	B-cell CLL/lymphoma 7 protein family member C (Fragment)	Bcl7c	22	AEPSPGGTPQPSRPGSPTGPPEVITEDTQPP	82076000	1.3092	0.931399	11.5625	0	157.33	157.33	157.33	S	3	1	GAEPSPGGTPQPS(0.065)RPGS(0.931)PT(0.004)GPPEVITEDTQPPQLGQER	GAEPS(-74.68)PGGT(-53.45)PQPS(-11.56)RPGS(11.56)PT(-24.13)GPPEVIT(-54.51)EDT(-70.97)QPPQLGQER	NA	NA	NA	NA	NA	NA	0.9896	1.09095	1.04468	1.01942	1.09073	0.993086	NA	NA	NA	NA	NA	NA	NA	NA	NA	NA	NA	NA
A0A0U1RP50;Q8HW98	128;303	A0A0U1RP50	A0A0U1RP50	IgLON family member 5 (Fragment)	Iglon5	128	NYTCRAANRLGASSASMRLLRPGSLENSAPR	31599000	-1.3786	0.997421	25.8671	0.0117392	59.709	25.277	59.709	S	2	2	LGAS(0.004)S(0.998)AS(0.997)MRLLR	LGAS(-25.87)S(27.56)AS(25.87)MRLLR	NA	NA	NA	NA	NA	NA	NA	NA	NA	NA	NA	NA	NA	NA	NA	NA	NA	NA	NA	NA	NA	NA	NA	NA
A0A0U1RP50;Q8HW98	126;301	A0A0U1RP50	A0A0U1RP50	IgLON family member 5 (Fragment)	Iglon5	126	YGNYTCRAANRLGASSASMRLLRPGSLENSA	31599000	-1.3786	0.998252	27.5567	0.0117392	59.709	25.277	59.709	S	2	2	LGAS(0.004)S(0.998)AS(0.997)MRLLR	LGAS(-25.87)S(27.56)AS(25.87)MRLLR	NA	NA	NA	NA	NA	NA	NA	NA	NA	NA	NA	NA	NA	NA	NA	NA	NA	NA	NA	NA	NA	NA	NA	NA
A0A0U1RP98;P10852;A0A0U1RPG5;A0A0U1RP32	2;2;2;2	A0A0U1RP98	A0A0U1RP98	4F2 cell-surface antigen heavy chain (Fragment)	Slc3a2	2	______________MSQDTEVDMKDVELNEL	363940000	-0.29773	0.999982	47.4918	1.83e-62	164.04	47.492	164.04	S	2	1	S(1)QDTEVDMK	S(47.49)QDT(-47.49)EVDMK	1.02354	1.07356	1.05697	1.08979	1.07975	0.974156	1.28038	1.04718	0.837	1.32063	1.07783	0.842881	1.12443	1.12583	1.00924	1.12339	1.21923	1.14051	1.41495	1.10644	0.853074	1.3548	1.03486	0.685434
A0A0U1RP98;P10852;A0A0U1RPG5;A0A0U1RP32	58;58;58;58	A0A0U1RP98	A0A0U1RP98	4F2 cell-surface antigen heavy chain (Fragment)	Slc3a2	58	VAEDETEAGVKFTGLSKEELLKVAGSPGWVR	443030000	0.59752	0.999999	60.8652	7.49e-17	115.26	91.033	115.26	S	2	1	FTGLS(1)KEELLK	FT(-60.87)GLS(60.87)KEELLK	1.30493	1.21304	0.938404	1.28565	1.21055	0.918781	1.41894	1.1782	0.834235	1.38638	1.14266	0.831627	NA	NA	NA	1.33107	1.27842	0.950404	NA	NA	NA	NA	NA	NA
A0A0U1RP98;P10852;A0A0U1RPG5;A0A0U1RP32	48;48;48;48	A0A0U1RP98	A0A0U1RP98	4F2 cell-surface antigen heavy chain (Fragment)	Slc3a2	48	GEKNGLVKIKVAEDETEAGVKFTGLSKEELL	171760000	-2.1194	1	97.9495	1.25e-26	122.97	75.664	97.949	T	2	1	VAEDET(1)EAGVK	VAEDET(97.95)EAGVK	NA	NA	NA	NA	NA	NA	NA	NA	NA	NA	NA	NA	NA	NA	NA	NA	NA	NA	0.660505	1.44661	2.15087	0.823616	1.26379	1.47881
A0A0U1RP98;P10852;A0A0U1RPL8	179;179;49	A0A0U1RP98	A0A0U1RP98	4F2 cell-surface antigen heavy chain (Fragment)	Slc3a2	179	EINETDLKQINPTLGSQEDFKDLLQSAKKKS	1471400	1.6434	0.992037	20.9546	0.00735181	52.569	36.387	52.569	S	2	1	QINPT(0.008)LGS(0.992)QEDFK	QINPT(-20.95)LGS(20.95)QEDFK	NA	NA	NA	NA	NA	NA	NA	NA	NA	NA	NA	NA	NA	NA	NA	NA	NA	NA	NA	NA	NA	NA	NA	NA
A0A0U1RPD8;Q8K284	1063;1063	A0A0U1RPD8	A0A0U1RPD8	General transcription factor 3C polypeptide 1	Gtf3c1	1063	VVRCPCAQKICPDPGSDPEGSLRKEQESAMD	4558900	-2.5127	0.95744	13.5212	0.00400104	47.916	22.574	47.916	S	2	1	ICPDPGS(0.957)DPEGS(0.043)LR	ICPDPGS(13.52)DPEGS(-13.52)LR	NA	NA	NA	NA	NA	NA	NA	NA	NA	NA	NA	NA	NA	NA	NA	NA	NA	NA	NA	NA	NA	NA	NA	NA
A0A0U1RPD8;Q8K284	1173;1173	A0A0U1RPD8	A0A0U1RPD8	General transcription factor 3C polypeptide 1	Gtf3c1	1173	PMPLGSGGSGRLPLWSEGRADAELCADKEEQ	13699000	0.823	1	41.3995	0.020801	41.399	35.619	41.399	S	2	1	LPLWS(1)EGR	LPLWS(41.4)EGR	1.03927	0.879067	0.826061	1.06753	0.870737	0.787191	NA	NA	NA	NA	NA	NA	NA	NA	NA	NA	NA	NA	NA	NA	NA	NA	NA	NA
A0A0U1RPD8;Q8K284	1794;1890	A0A0U1RPD8	A0A0U1RPD8	General transcription factor 3C polypeptide 1	Gtf3c1	1794	LPAKKPTLQDVRVAASPRPGAEEQAEAQAPA	3188500000	-0.17552	1	73.2391	5.33e-84	76.562	76.562	73.239	S	3	1	VAAS(1)PRPGAEEQAEAQAPAQLAAPEDADAGGPR	VAAS(73.24)PRPGAEEQAEAQAPAQLAAPEDADAGGPR	1.03577	1.13331	1.11622	1.03187	1.09225	1.10462	1.0241	1.23847	1.21732	1.03377	0.963701	0.928718	NA	NA	NA	NA	NA	NA	1.06029	1.08804	1.01267	NA	NA	NA
A0A0U1RPG9;Q3TLD5;A0A0U1RNX4	252;257;259	A0A0U1RPG9	A0A0U1RPG9	Unconventional prefoldin RPB5 interactor (Fragment)	Uri1	252	SEEEKEGADTGVNVVSPVTDSSAASSCKRRA	5412900	1.5531	0.899899	10.1692	2.7e-14	61.538	51.972	58.349	S	2	1	EGADTGVNVVS(0.9)PVT(0.087)DS(0.01)S(0.003)AASSCK	EGADT(-34.4)GVNVVS(10.17)PVT(-10.17)DS(-19.76)S(-24.31)AAS(-36.78)S(-36.78)CK	NA	NA	NA	NA	NA	NA	NA	NA	NA	NA	NA	NA	NA	NA	NA	NA	NA	NA	NA	NA	NA	NA	NA	NA
A0A0U1RPJ4;A0A0X1KG60;Q3U319	493;553;593	A0A0U1RPJ4	A0A0U1RPJ4	E3 ubiquitin-protein ligase BRE1B	Rnf40	493	KKEELVSSEDDAQALTPVTQGLPSRGREPEA	6697600	3.2985	0.951287	13.366	2.7e-06	47.803	32.949	47.803	T	3	1	KEELVS(0.002)S(0.002)EDDAQALT(0.951)PVT(0.044)QGLPS(0.001)R	KEELVS(-27.04)S(-27.04)EDDAQALT(13.37)PVT(-13.37)QGLPS(-29.28)R	NA	NA	NA	NA	NA	NA	NA	NA	NA	NA	NA	NA	NA	NA	NA	NA	NA	NA	NA	NA	NA	NA	NA	NA
A0A0U1RPL0	422	A0A0U1RPL0	A0A0U1RPL0	Ataxin-2-like protein	Atxn2l	422	SPKAQRPLRGAKTLSSPSNRPSGEASVPPTS	538550000	0.32954	0.942776	13.1469	2.26e-40	100.24	88.581	100.24	S	3	1	TLS(0.046)S(0.943)PS(0.011)NRPS(0.001)GEASVPPTSAVGR	T(-40.11)LS(-13.15)S(13.15)PS(-19.51)NRPS(-30.66)GEAS(-40.35)VPPT(-86.43)S(-89.48)AVGR	1.01395	1.05449	1.01761	NA	NA	NA	0.957631	1.08871	1.13791	NA	NA	NA	NA	NA	NA	NA	NA	NA	1.02522	1.14869	1.16851	0.983333	1.16216	1.16177
A0A0U1RPL0;Q3TGG2;Q7TQH0;E9Q5Q0	681;601;687;567	A0A0U1RPL0;Q3TGG2	Q3TGG2	Ataxin-2-like protein	Atxn2l	601	TKPLLSVNKSTSTPTSPGPRTHSTPSIPVLT	9487100000	-0.24107	0.966112	14.7064	4.29e-14	112.42	108.24	112.42	S	2	1;2	STST(0.001)PT(0.033)S(0.966)PGPR	S(-74.81)T(-74.81)S(-43.39)T(-29.22)PT(-14.71)S(14.71)PGPR	0.939975	0.899203	0.953942	0.944234	0.888428	0.946923	0.498865	0.936165	1.90092	0.506908	0.922044	1.82336	NA	NA	NA	NA	NA	NA	0.496023	0.921247	1.89836	NA	NA	NA
A0A0U1RPL0;Q3TGG2;Q7TQH0;E9Q5Q0	493;413;499;379	A0A0U1RPL0;Q3TGG2	Q3TGG2	Ataxin-2-like protein	Atxn2l	413	TSSVVDPGAGSISPASPKLSLTPTDVKELPT	520540000	-0.0043641	0.948368	14.7512	3.37e-63	63.053	59.283	63.053	S	3	1;2	SAAPAPVSASCPEPPIGSAVAS(0.002)S(0.002)AS(0.002)IPVT(0.037)S(0.037)S(0.037)VVDPGAGS(0.189)IS(0.744)PAS(0.948)PK	S(-61.59)AAPAPVS(-57.83)AS(-53.78)CPEPPIGS(-38.96)AVAS(-27.34)S(-27.34)AS(-27.34)IPVT(-14.03)S(-14.03)S(-14.03)VVDPGAGS(-6.67)IS(6.67)PAS(14.75)PK	1.39541	1.53988	1.01389	NA	NA	NA	NA	1.16084	NA	NA	NA	NA	NA	NA	NA	NA	NA	NA	NA	NA	NA	NA	NA	NA
A0A0U1RPL0;Q3TGG2;Q7TQH0;E9Q5Q0	304;218;304;184	A0A0U1RPL0;Q3TGG2	Q3TGG2	Ataxin-2-like protein	Atxn2l	218	QRELRAAQLAREIESSPQYRLRIAMENDDGR	1236300000	-0.0073647	0.986574	18.6618	1.91e-08	116.55	116.55	102.52	S	2	1	EIES(0.013)S(0.987)PQYR	EIES(-18.66)S(18.66)PQY(-82.53)R	1.05628	1.04688	0.965946	0.956069	0.92585	0.920919	0.672935	0.691832	1.00244	0.922945	1.02021	1.10847	NA	NA	NA	NA	NA	NA	NA	NA	NA	NA	NA	NA
A0A0U1RPL0;Q3TGG2;Q7TQH0;E9Q5Q0	677;597;683;563	A0A0U1RPL0;Q3TGG2	Q3TGG2	Ataxin-2-like protein	Atxn2l	597	EFNPTKPLLSVNKSTSTPTSPGPRTHSTPSI	9842200000	-0.5113	0.990449	21.597	2.28e-15	90.614	49.214	80.411	S	2	1;2	S(0.001)T(0.001)S(0.99)T(0.009)PT(0.323)S(0.676)PGPR	S(-30.37)T(-29.54)S(21.6)T(-21.6)PT(-3.22)S(3.22)PGPR	NA	NA	NA	NA	NA	NA	2.25696	1.26267	0.556659	NA	NA	NA	1.0866	1.00814	0.979457	1.06441	1.10503	1.04551	0.696988	1.03457	1.44161	0.47742	0.900394	1.89481
A0A0U1RPL0;Q3TGG2;Q7TQH0;E9Q5Q0	497;417;503;383	A0A0U1RPL0;Q3TGG2	Q3TGG2	Ataxin-2-like protein	Atxn2l	417	VDPGAGSISPASPKLSLTPTDVKELPTKEPS	280170000	0.97107	0.994559	22.8431	0.00236667	55.258	28.846	55.258	S	2	1	LS(0.995)LT(0.005)PTDVK	LS(22.84)LT(-22.84)PT(-35.62)DVK	NA	NA	NA	NA	NA	NA	NA	NA	NA	NA	NA	NA	NA	NA	NA	NA	NA	NA	1.06727	1.07305	1.0184	1.04678	1.01426	0.940182
A0A0U1RPL0;Q3TGG2;Q7TQH0;E9Q5Q0	556;476;562;442	A0A0U1RPL0;Q3TGG2	Q3TGG2	Ataxin-2-like protein	Atxn2l	476	ELRKFGAQFKLQPSSSPETGLDPFPSRILKE	5771900000	-0.83837	0.996733	25.6002	2.73e-109	147.08	147.08	140.47	S	2	1	LQPSS(0.003)S(0.997)PET(0.001)GLDPFPSR	LQPS(-49.71)S(-25.6)S(25.6)PET(-32.9)GLDPFPS(-76.53)R	1.03058	1.04867	1.01944	1.03174	1.05415	1.03299	1.0122	1.06848	1.06204	1.00694	1.00607	1.02412	1.03103	1.04785	1.01597	1.04881	1.03957	0.996919	1.01718	1.03986	1.0312	1.03284	1.05187	1.02316
A0A0U1RPL0;Q3TGG2;Q7TQH0;E9Q5Q0	591;511;597;477	A0A0U1RPL0;Q3TGG2	Q3TGG2	Ataxin-2-like protein	Atxn2l	511	KEKEVDGLLTSDPMGSPVSSKTESILDKEDK	45027000000	-0.86422	0.998571	29.021	0	242.99	232.38	242.99	S	2	1;2	EVDGLLTSDPMGS(0.999)PVS(0.001)SK	EVDGLLT(-86.39)S(-75.63)DPMGS(29.02)PVS(-29.02)S(-37.5)K	1.0525	1.07286	0.989047	1.05659	1.07343	1.01637	1.1454	1.04805	0.912084	1.11442	1.05152	0.920662	1.06817	1.08395	1.02775	1.05331	1.08918	1.03912	1.10299	1.04817	0.959703	1.14761	1.06775	0.931592
A0A0U1RPL0;Q3TGG2;Q7TQH0;E9Q5Q0	333;247;333;213	A0A0U1RPL0;Q3TGG2	Q3TGG2	Ataxin-2-like protein	Atxn2l	247	GRTEEEKHSAVQRQGSGRESPSLVSREGKYI	1843600000	0.65575	0.999469	32.9015	6.55e-05	65.374	65.374	48.288	S	2	1;2	QGS(0.999)GRES(0.921)PS(0.079)LVSR	QGS(32.9)GRES(10.67)PS(-10.67)LVS(-33.4)R	NA	NA	NA	NA	NA	NA	NA	NA	NA	NA	NA	NA	1.04857	1.03764	0.984321	1.01281	0.940853	0.964954	NA	NA	NA	NA	NA	NA
A0A0U1RPL0;Q3TGG2;Q7TQH0;E9Q5Q0	499;419;505;385	A0A0U1RPL0;Q3TGG2	Q3TGG2	Ataxin-2-like protein	Atxn2l	419	PGAGSISPASPKLSLTPTDVKELPTKEPSRN	16911000000	0.44722	0.999568	33.8351	3.81e-111	184.27	110.7	128.97	T	2	1	LSLT(1)PTDVK	LS(-47.17)LT(33.84)PT(-33.84)DVK	1.04387	1.02206	0.94878	1.09982	1.02046	0.940683	1.27783	1.07025	0.83515	0.980764	1.01511	1.03371	1.12822	1.04006	0.947201	1.09619	1.03319	0.937678	1.06642	1.00069	0.973416	1.02123	1.01022	0.992701
A0A0U1RPL0;Q3TGG2;Q7TQH0;E9Q5Q0	337;251;337;217	A0A0U1RPL0;Q3TGG2	Q3TGG2	Ataxin-2-like protein	Atxn2l	251	EEKHSAVQRQGSGRESPSLVSREGKYIPLPQ	37002000000	-0.63661	0.999996	53.9412	3.67e-76	152.94	137.12	80.896	S	2	1;2	ES(1)PSLVSR	ES(53.94)PS(-53.94)LVS(-72.1)R	0.993451	0.970491	1.01262	0.990089	0.978054	0.997691	0.751606	0.769038	1.00855	0.93115	0.987259	0.967744	1.01992	0.99919	0.974706	1.00121	1.00803	1.01768	1.10298	1.0114	0.931076	1.1193	1.07614	0.966985
A0A0U1RPL0;Q3TGG2;Q7TQH0;E9Q5Q0	447;367;453;333	A0A0U1RPL0;Q3TGG2	Q3TGG2	Ataxin-2-like protein	Atxn2l	367	AALPFLPVGRMYPPRSPKSAAPAPVSASCPE;SVPPTSAVGRMYPPRSPKSAAPAPVSASCPE	25185000000	-0.84067	1	68.4324	0.00116845	89.171	89.171	89.171	S	2	1	MYPPRS(1)PK	MY(-68.43)PPRS(68.43)PK	0.924592	0.989063	1.05038	0.932196	0.983816	1.05224	0.969668	0.972431	1.00942	0.966533	0.968818	1.00294	0.963801	1.00799	1.05257	0.943429	0.994961	1.05066	0.989068	0.983469	1.0152	0.963816	0.992962	1.00589
A0A0U1RPL0;Q3TGG2;Q7TQH0;J3QP59	109;23;109;52	A0A0U1RPL0;Q3TGG2	Q3TGG2	Ataxin-2-like protein	Atxn2l	23	IGLPRGQTTGKGPPQSPVFEGVYNNSRMLHF;IGSVRGQTTGKGPPQSPVFEGVYNNSRMLHF	7134600000	-0.17807	1	146.634	0	216.61	198.89	216.61	S	2	1	GPPQS(1)PVFEGVYNNSR	GPPQS(146.63)PVFEGVY(-173.79)NNS(-146.63)R	0.934618	0.925271	0.98915	0.934671	0.928981	0.995325	1.02077	0.930321	0.922052	1.04297	1.03758	1.0091	0.964837	0.975199	1.00271	0.951589	0.962452	1.00517	1.0322	0.997379	0.977858	1.02472	0.983439	0.95967
A0A0U1RPT2;Q9QYC7;B2RS80	14;14;14	A0A0U1RPT2	A0A0U1RPT2	Vitamin K-dependent gamma-carboxylase	Ggcx	14	__MAVHRGSALVAPASDKVQKNKSAQTSGLK	10665000	0.045898	0.999983	47.6648	0.0129974	48.527	40.395	48.527	S	2	1	GSALVAPAS(1)DK	GS(-47.66)ALVAPAS(47.66)DK	NA	NA	NA	NA	NA	NA	NA	NA	NA	NA	NA	NA	NA	NA	NA	NA	NA	NA	NA	NA	NA	NA	NA	NA
A0A0U1RPU7;Q923D2;Q3U6G1;E9PZC3	42;42;42;42	A0A0U1RPU7	A0A0U1RPU7	Flavin reductase (NADPH)	Blvrb	42	GYEVTVLVRDSSRLPSEGPQPAHVVVGDVRQ	13397000	-0.7935	1	52.3587	1.42e-40	103.4	103.4	52.359	S	3	1	LPS(1)EGPQPAHVVVGDVR	LPS(52.36)EGPQPAHVVVGDVR	0.722776	0.928654	1.0269	0.712934	0.952086	1.35061	NA	NA	NA	NA	NA	NA	NA	NA	NA	NA	NA	NA	NA	NA	NA	NA	NA	NA
A0A0U1RPV5;Q8R089	346;434	A0A0U1RPV5	A0A0U1RPV5	Probable fibrosin-1	Fbrs	346	PPPTATPGTPHLLSKTPPGALLGAPPPLVPA	15173000	0.056421	1	82.6092	9.89e-24	82.609	82.609	82.609	T	2	1	T(1)PPGALLGAPPPLVPAPR	T(82.61)PPGALLGAPPPLVPAPR	NA	NA	NA	NA	NA	NA	0.967192	0.974526	1.02902	0.933356	1.03858	1.06123	NA	NA	NA	NA	NA	NA	NA	NA	NA	NA	NA	NA
A0A0U1RPV5;Q8R089;A0A0U1RNY3	193;281;226	A0A0U1RPV5	A0A0U1RPV5	Probable fibrosin-1	Fbrs	193	EKDRDLPFSRPQLRVSPATPKARAGEEGARP	113220000	-0.58684	0.999771	36.3931	0.0131103	66.962	41.388	66.962	S	2	1	VS(1)PATPK	VS(36.39)PAT(-36.39)PK	1.08028	1.33261	1.3122	NA	NA	NA	NA	NA	NA	NA	NA	NA	NA	NA	NA	NA	NA	NA	NA	NA	NA	NA	NA	NA
A0A0U1RPV7;Q3TZX8	86;88	A0A0U1RPV7	A0A0U1RPV7	Polynucleotide 5'-hydroxyl-kinase NOL9 (Fragment)	Nol9	86	AVKCKLRARSRPAPRSPPTPSVPPAPCTASA	35379000	0.50328	0.951772	13.0157	3.34e-29	91.767	81.002	91.767	S	3	1	S(0.952)PPT(0.048)PS(0.001)VPPAPCTASATCSLLNPR	S(13.02)PPT(-13.02)PS(-31.35)VPPAPCT(-74.03)AS(-77.66)AT(-84.19)CS(-88.36)LLNPR	NA	NA	NA	NA	NA	NA	NA	NA	NA	1.02267	1.10091	1.09041	NA	NA	NA	NA	NA	NA	NA	NA	NA	NA	NA	NA
A0A0U1RPV7;Q3TZX8	126;128	A0A0U1RPV7	A0A0U1RPV7	Polynucleotide 5'-hydroxyl-kinase NOL9 (Fragment)	Nol9	126	HSTPQSRAGRPVRKVSPNVTQPVRDLGSGRV	734570000	0.48153	1	68.2249	6.11e-07	92.65	92.65	92.65	S	2	1	KVS(1)PNVTQPVR	KVS(68.22)PNVT(-68.22)QPVR	1.08194	1.03535	0.94541	1.56735	1.28127	0.804744	0.966119	0.966686	1.0065	0.98144	1.0046	1.01949	0.982219	1.04003	1.05526	0.98168	0.998156	1.01286	1.01316	1.05165	1.03224	0.977579	0.989115	1.00894
A0A0U1RPX0;A0A0U1RPC2;Q9CRA8	19;19;19	A0A0U1RPX0	A0A0U1RPX0	Exosome complex component RRP46	Exosc5	19	AKRADANLLTDTGTESSPRSPVCSLRHFACE	1162200000	-0.050072	0.813675	7.02573	5.82e-292	203.23	203.23	67.76	S	3	1	RADANLLTDT(0.006)GT(0.019)ES(0.814)S(0.161)PR	RADANLLT(-45.86)DT(-21.35)GT(-16.33)ES(7.03)S(-7.03)PR	0.839843	0.939139	1.11055	NA	NA	NA	NA	NA	NA	0.923442	0.900539	0.972903	0.919463	0.887995	0.989176	NA	NA	NA	NA	NA	NA	0.925128	1.01312	1.10378
A0A0U1RPX0;A0A0U1RPC2;Q9CRA8	20;20;20	A0A0U1RPX0	A0A0U1RPX0	Exosome complex component RRP46	Exosc5	20	KRADANLLTDTGTESSPRSPVCSLRHFACEQ	632440000	-0.064736	0.899855	9.55472	2.67e-201	173.79	124.19	126.9	S	3	1	RADANLLTDTGTES(0.1)S(0.9)PR	RADANLLT(-102)DT(-55.05)GT(-33.1)ES(-9.55)S(9.55)PR	NA	NA	NA	NA	NA	NA	0.941096	0.867726	0.938983	NA	NA	NA	NA	NA	NA	NA	NA	NA	0.967979	0.927929	0.974754	0.949016	1.00266	1.05864
A0A0U1RPX0;A0A0U1RPC2;Q9CRA8	23;23;23	A0A0U1RPX0	A0A0U1RPX0	Exosome complex component RRP46	Exosc5	23	DANLLTDTGTESSPRSPVCSLRHFACEQNLL	6156800000	-0.073919	1	66.7113	2.35e-272	180.65	157.95	81.972	S	2	1;2	S(1)PVCSLR	S(66.71)PVCS(-66.71)LR	0.947537	0.916895	0.973602	0.825085	0.852199	1.02357	NA	NA	NA	NA	NA	NA	0.840224	0.896497	1.03491	0.858904	0.866884	1.04025	0.99982	0.953287	0.955878	1.02978	0.977618	0.950088
A0A0U1RQ65;Q3UHK8;F6ZMJ4	177;724;724	A0A0U1RQ65	A0A0U1RQ65	Trinucleotide repeat-containing gene 6A protein (Fragment)	Tnrc6a	177	GQTPIKQNTAWDTETSPRGERKTDNGTEAWG	159800000	0.38344	0.90502	9.85486	3.92e-29	122.75	106.22	89.506	S	2	1	QNTAWDT(0.001)ET(0.094)S(0.905)PR	QNT(-85.79)AWDT(-28.1)ET(-9.85)S(9.85)PR	NA	NA	NA	NA	NA	NA	NA	NA	NA	NA	NA	NA	1.08527	0.956398	0.898513	NA	NA	NA	NA	NA	NA	NA	NA	NA
A0A0U1RQ65;Q3UHK8;F6ZMJ4	429;976;976	A0A0U1RQ65	A0A0U1RQ65	Trinucleotide repeat-containing gene 6A protein (Fragment)	Tnrc6a	429	PAPAKEEEPTGWEEPSPESIRRKMEIDDGTS	600110000	0.32638	0.989043	19.5552	0	235.72	214.4	235.72	S	2	1	EEEPTGWEEPS(0.989)PES(0.011)IR	EEEPT(-103.58)GWEEPS(19.56)PES(-19.56)IR	0.892891	0.967409	1.06841	0.903273	0.940284	1.04346	0.970053	0.976921	1.0156	0.977772	0.946015	0.97008	0.939054	0.94981	0.984683	NA	NA	NA	0.958987	0.98835	0.957989	0.981286	1.04807	1.0647
A0A0U1RQ65;Q3UHK8;F6ZMJ4	381;928;928	A0A0U1RQ65	A0A0U1RQ65	Trinucleotide repeat-containing gene 6A protein (Fragment)	Tnrc6a	381	CNQSLGWGDSSKPVSSPDWNKQQDIVGSWGI	298570000	0.63347	0.998666	28.7429	4.52e-16	137.01	112.75	131.83	S	2	1	PVS(0.001)S(0.999)PDWNK	PVS(-28.74)S(28.74)PDWNK	NA	NA	NA	0.906344	1.00837	1.11247	0.968347	0.963207	0.997334	0.957694	0.968062	1.02802	NA	NA	NA	NA	NA	NA	1.02414	0.916121	0.923739	0.984038	0.916819	0.965491
A0A0U1RQA3;Q3UJV1	85;332	A0A0U1RQA3	A0A0U1RQA3	Coiled-coil domain-containing protein 61 (Fragment)	Ccdc61	85	SRGARGRGRPAHPSPSPTGSRAPRFDPTAFV	41458000	0.52297	0.931088	14.6068	5.86e-06	82.651	82.651	82.651	S	2	1	PAHPS(0.026)PS(0.931)PT(0.032)GS(0.011)R	PAHPS(-15.52)PS(14.61)PT(-14.61)GS(-19.47)R	0.801638	1.08429	1.33177	0.819033	1.08268	1.30608	NA	NA	NA	NA	NA	NA	NA	NA	NA	NA	NA	NA	NA	NA	NA	NA	NA	NA
A0A0U1RQA3;Q3UJV1	83;330	A0A0U1RQA3	A0A0U1RQA3	Coiled-coil domain-containing protein 61 (Fragment)	Ccdc61	83	ESSRGARGRGRPAHPSPSPTGSRAPRFDPTA	108340000	-0.040552	0.950138	14.6202	0.000392458	54.898	47.331	54.898	S	2	1	PAHPS(0.95)PS(0.033)PT(0.009)GS(0.009)R	PAHPS(14.62)PS(-14.62)PT(-20.47)GS(-20.47)R	0.935552	1.07523	1.14053	NA	NA	NA	NA	NA	NA	NA	NA	NA	NA	NA	NA	1.01158	1.12176	1.11887	NA	NA	NA	NA	NA	NA
A0A0U1RQA3;Q3UJV1	127;374	A0A0U1RQA3	A0A0U1RQA3	Coiled-coil domain-containing protein 61 (Fragment)	Ccdc61	127	MKQQQQQRNRMGSGGSGDGPSVSWSQQTRPA	12324000	-1.3926	0.992364	23.0201	3.99e-05	45.305	41.084	42.275	S	2	2	MGS(0.992)GGS(0.992)GDGPS(0.011)VS(0.003)WS(0.001)QQTR	MGS(23.02)GGS(23.02)GDGPS(-23.02)VS(-30.85)WS(-33.8)QQT(-40.87)R	0.931164	1.08403	1.1563	NA	NA	NA	NA	NA	NA	NA	NA	NA	NA	NA	NA	NA	NA	NA	NA	NA	NA	NA	NA	NA
A0A0U1RQA3;Q3UJV1	124;371	A0A0U1RQA3	A0A0U1RQA3	Coiled-coil domain-containing protein 61 (Fragment)	Ccdc61	124	EIRMKQQQQQRNRMGSGGSGDGPSVSWSQQT	45853000	-0.69283	0.999812	37.2699	7.33e-32	84.327	82.025	84.327	S	2	1;2	MGS(1)GGSGDGPSVSWSQQTR	MGS(37.27)GGS(-37.27)GDGPS(-65.07)VS(-68.6)WS(-75.86)QQT(-82.92)R	0.7784	0.947296	1.23626	0.730079	0.987004	1.35391	NA	NA	NA	NA	NA	NA	NA	NA	NA	NA	NA	NA	NA	NA	NA	NA	NA	NA
A0A0U1RQA5;A0A0U1RP20;A0A0U1RQA0;Q3UPI8;O35316	21;21;21;21;21	A0A0U1RQA5	A0A0U1RQA5	Transporter (Fragment)	Slc6a6	21	KLQCLKDFHKDILKPSPGKSPGTRPEDEADG	2710000000	-0.025618	1	107.092	4.26e-22	145.31	145.31	107.09	S	2	1	DILKPS(1)PGK	DILKPS(107.09)PGK	1.10179	0.974268	0.886276	1.06102	0.990795	0.909483	0.560603	0.901497	1.5891	0.580654	0.910016	1.59019	0.989231	0.996571	0.980035	1.07152	1.00452	1.03242	0.511195	0.838606	1.63267	0.576096	0.895841	1.59605
A0A0U1RQB6;P45481;F8VPR5	2026;2064;2064	A0A0U1RQB6	A0A0U1RQB6	CREB-binding protein	Crebbp	2026	VAGPRMPNVQPPRSISPSALQDLLRTLKSPS	84267000	-0.44775	0.999879	39.3084	6.57e-33	125.22	95.894	125.22	S	2	1	SIS(1)PSALQDLLR	S(-53.94)IS(39.31)PS(-39.31)ALQDLLR	1.12882	1.20597	0.992901	1.19925	1.08659	0.94528	1.16902	1.08871	0.919713	1.18748	1.01092	0.847875	NA	NA	NA	NA	NA	NA	NA	NA	NA	NA	NA	NA
A0A0U1RQB6;P45481;F8VPR5	120;120;120	A0A0U1RQB6	A0A0U1RQB6	CREB-binding protein	Crebbp	120	QPNSTNMASLGAMGKSPLNQGDSSTPNLPKQ	190840000	2.738	1	68.2041	7.71e-17	91.64	58.937	91.64	S	2	1	S(1)PLNQGDSSTPNLPK	S(68.2)PLNQGDS(-68.2)S(-72.22)T(-75.98)PNLPK	NA	NA	NA	NA	NA	NA	NA	NA	NA	NA	NA	NA	NA	NA	NA	NA	NA	NA	1.20484	1.22324	0.999587	1.18237	1.24828	1.02702
A0A0U1RQB6;P45481;F8VPR5;B2RWS6	2325;2363;2363;2325	A0A0U1RQB6;B2RWS6	B2RWS6	CREB-binding protein	Crebbp	2325	VPSPRPQSQPPHSSPSPRMQPQPSPHHVSPQ;VQSPRPQSQPPHSSPSPRIQPQPSPHHVSPQ	2330800000	0.42058	0.981793	17.7365	1.98e-37	121.72	116.22	103.75	S	2	1	PQSQPPHS(0.002)S(0.017)PS(0.982)PR	PQS(-52.16)QPPHS(-27.7)S(-17.74)PS(17.74)PR	NA	NA	NA	NA	NA	NA	0.629479	0.732815	1.00213	0.627978	0.691255	0.969187	0.966294	0.97339	0.995993	1.00837	1.01237	1.01779	1.12063	1.07728	0.949356	1.0471	1.00122	0.94385
A0A0X1KG61;A0A0U1RQ85;P22682	863;890;907	A0A0X1KG61	A0A0X1KG61	E3 ubiquitin-protein ligase CBL	Cbl	863	IEMAKNILREFVSISSPAHVAT_________	0	0.30562	0.7822	6.1519	6.21e-05	92.939	48.688	73.386	S	2	1	EFVS(0.004)IS(0.19)S(0.782)PAHVAT(0.024)	EFVS(-23.24)IS(-6.15)S(6.15)PAHVAT(-15.07)	NA	NA	NA	NA	NA	NA	NA	NA	NA	NA	NA	NA	NA	NA	NA	NA	NA	NA	NA	NA	NA	NA	NA	NA
A0A140LHE6;Q3U9K6;P70671	123;123;123	A0A140LHE6	A0A140LHE6	Interferon regulatory factor 3 (Fragment)	Irf3	123	EFVTPGARDFVHLGASPDTNGKSSLPHSQEN	43719000	1.2033	0.999836	37.8512	1.43e-154	166.9	149.65	166.9	S	2	1	DFVHLGAS(1)PDTNGK	DFVHLGAS(37.85)PDT(-37.85)NGK	NA	NA	NA	NA	NA	NA	NA	NA	NA	NA	NA	NA	NA	NA	NA	NA	NA	NA	NA	NA	NA	NA	NA	NA
A0A140LHE6;Q3U9K6;P70671	135;135;135	A0A140LHE6	A0A140LHE6	Interferon regulatory factor 3 (Fragment)	Irf3	135	LGASPDTNGKSSLPHSQENLPKLFDGLILGP	1314500000	-0.18692	0.999966	47.7031	7.1e-24	116.11	96.912	70.134	S	2	1;2	SSLPHS(1)QENLPK	S(-47.7)S(-47.7)LPHS(47.7)QENLPK	1.04371	1.0477	1.0029	1.07566	1.05559	0.999323	1.04663	1.03125	0.989424	0.951793	0.958015	1.01398	1.04725	1.03025	0.963716	1.00611	1.04584	0.991653	1.00511	1.04825	0.98022	1.08011	0.991867	0.9427
A0A140LHJ3;A0A140LJK5;A0A140LHB3;A0A140LIS6;A0A140LHZ5;D3Z158;Q8BML9	70;58;67;70;70;70;70	A0A140LHJ3	A0A140LHJ3	Protein Qars (Fragment)	Qars	70	LLYDLVSRLRDTRRRSFLVSYIANKKIHTGL	212060000	0.74821	1	77.0376	3.36e-16	128.36	120.8	126.12	S	2	1	S(1)FLVSYIANK	S(77.04)FLVS(-77.04)Y(-106.49)IANK	1.02942	0.914821	0.887162	0.977736	0.90729	0.928378	0.978953	0.844904	0.86445	0.997821	0.864497	0.857956	NA	NA	NA	NA	NA	NA	NA	NA	NA	0.990345	0.861148	0.876754
A0A140LHQ9;Q70IV5	336;778	A0A140LHQ9	A0A140LHQ9	Synemin	Synm	336	IDFSTPFQVEEVDDVSPSPKGFVEEEDGEGE	49627000	0.65475	0.8719	8.3292	7.09e-62	132.84	117.3	132.84	S	2	1	IDFSTPFQVEEVDDVS(0.872)PS(0.128)PK	IDFS(-124.97)T(-121.84)PFQVEEVDDVS(8.33)PS(-8.33)PK	NA	NA	NA	NA	NA	NA	1.77041	1.57634	0.933049	2.14562	1.53389	0.734817	NA	NA	NA	NA	NA	NA	NA	NA	NA	NA	NA	NA
A0A140LHQ9;Q70IV5	338;780	A0A140LHQ9	A0A140LHQ9	Synemin	Synm	338	FSTPFQVEEVDDVSPSPKGFVEEEDGEGETH	73323000	0.81386	0.926811	11.0256	1.32e-15	66.613	66.613	66.613	S	3	1	IDFSTPFQVEEVDDVS(0.073)PS(0.927)PK	IDFS(-58.14)T(-58.14)PFQVEEVDDVS(-11.03)PS(11.03)PK	NA	NA	NA	NA	NA	NA	1.5715	1.37068	1.00204	1.85563	1.57094	0.906075	NA	NA	NA	NA	NA	NA	NA	NA	NA	NA	NA	NA
A0A140LHQ9;Q70IV5	602;1044	A0A140LHQ9	A0A140LHQ9	Synemin	Synm	602	RAVESVVRESLAKRSSPVPRSPDREDGEEVP	97622000	-0.1132	0.965479	14.4666	0.0158928	64.82	35.077	64.82	S	2	1	RS(0.035)S(0.965)PVPR	RS(-14.47)S(14.47)PVPR	NA	NA	NA	NA	NA	NA	NA	NA	NA	NA	NA	NA	2.04125	1.73832	0.7541	NA	NA	NA	NA	NA	NA	NA	NA	NA
A0A140LHQ9;Q70IV5	758;1502	A0A140LHQ9	A0A140LHQ9	Synemin	Synm	758	AHSRDERVASTGSGASPGDAHQAPGEKGTEQ	151090000	0.32972	0.986942	19.3182	5.89e-49	106.11	92.004	106.11	S	2	1	VAST(0.012)GS(0.001)GAS(0.987)PGDAHQAPGEK	VAS(-37.66)T(-19.32)GS(-28.66)GAS(19.32)PGDAHQAPGEK	NA	NA	NA	1.9836	1.9095	0.886382	1.61827	1.65417	1.00684	NA	NA	NA	NA	NA	NA	NA	NA	NA	NA	NA	NA	NA	NA	NA
A0A140LHQ9;Q70IV5	213;655	A0A140LHQ9	A0A140LHQ9	Synemin	Synm	213	IAESIVTTILKQFTQSPGAEEEATSFPDTKV	58404000	0.57841	0.989594	19.7817	3.63e-57	98.21	94.777	98.21	S	2	1	QFT(0.01)QS(0.99)PGAEEEATSFPDTK	QFT(-19.78)QS(19.78)PGAEEEAT(-65.75)S(-69.87)FPDT(-81.04)K	2.49857	1.86498	0.725979	2.45756	1.80528	0.732993	NA	NA	NA	NA	NA	NA	NA	NA	NA	NA	NA	NA	NA	NA	NA	NA	NA	NA
A0A140LHQ9;Q70IV5	607;1049	A0A140LHQ9	A0A140LHQ9	Synemin	Synm	607	VVRESLAKRSSPVPRSPDREDGEEVPAGGIL	165420000	-0.47943	1	48.1511	1.14e-05	50.132	45.005	48.151	S	3	1	S(1)PDREDGEEVPAGGILFK	S(48.15)PDREDGEEVPAGGILFK	NA	NA	NA	1.98877	1.58351	0.799155	1.94112	1.57406	0.818197	2.02399	1.5755	0.797492	NA	NA	NA	NA	NA	NA	NA	NA	NA	NA	NA	NA
A0A140LHQ9;Q70IV5;A0A140LJ79	157;599;599	A0A140LHQ9	A0A140LHQ9	Synemin	Synm	157	VSRGSRAEVSTIHLQSPGRKDVSHSGGREAE	937440000	-0.020718	1	74.2784	3.03e-117	171.29	143.57	168.29	S	2	1	AEVSTIHLQS(1)PGR	AEVS(-93.4)T(-74.28)IHLQS(74.28)PGR	1.6746	1.37003	0.802681	1.77221	1.40578	0.806965	1.40285	1.30992	0.914891	1.49407	1.38064	0.910114	1.71341	1.37288	0.795497	NA	NA	NA	1.46386	1.30999	0.902678	1.50089	1.33687	0.91318
A0A140LHS5;Q5SXE4;Q61097	317;392;392	A0A140LHS5	A0A140LHS5	Kinase suppressor of Ras 1 (Fragment)	Ksr1	317	CRITFLPLARLRRTESVPSDINNPVDRAAEP	615180000	1.0034	0.999539	34.8103	7.85e-116	158	158	158	S	2	1	RTES(1)VPSDINNPVDR	RT(-34.81)ES(34.81)VPS(-38.82)DINNPVDR	1.04582	0.956785	0.914396	1.16662	1.04058	0.869852	0.930986	1.07079	1.18084	0.953365	1.06876	1.11325	1.15085	1.02973	0.903078	1.17107	1.17624	0.972775	0.993391	1.10397	1.10726	NA	NA	NA
A0A140LHS5;Q5SXE4;Q61097	245;320;320	A0A140LHS5	A0A140LHS5	Kinase suppressor of Ras 1 (Fragment)	Ksr1	245	RIDDVTPMKFELPHGSPQLVRRDIGLSVTHR	156900000	-0.14347	1	68.2833	0.000271746	68.283	68.283	68.283	S	2	1	FELPHGS(1)PQLVR	FELPHGS(68.28)PQLVR	0.982119	1.03815	1.06078	NA	NA	NA	1.05659	0.983165	0.86736	NA	NA	NA	0.964564	1.03923	1.06393	NA	NA	NA	0.895943	0.841457	1.02498	0.809923	0.77332	1.0531
A0A140LHS5;Q5SXE4;Q61097;Q5SXE2	181;256;256;174	A0A140LHS5	A0A140LHS5	Kinase suppressor of Ras 1 (Fragment)	Ksr1	181	HTSGRLTPRALHSFITPPTTPQLRRHAKLKP	0	-0.4482	0.99305	21.9978	0.0110789	44.238	33.885	44.238	T	2	2	ALHS(0.004)FIT(0.993)PPT(0.502)T(0.501)PQLR	ALHS(-23.99)FIT(22)PPT(0)T(0)PQLR	NA	NA	NA	NA	NA	NA	NA	NA	NA	NA	NA	NA	NA	NA	NA	NA	NA	NA	NA	NA	NA	NA	NA	NA
A0A140LHU9;A0A140LI54;Q3TRM4	356;346;356	A0A140LHU9	A0A140LHU9	Neuropathy target esterase	Pnpla6	356	LPTRTSPVRGSKRVVSTSGTEDTSKETSGRP	16044000	1.5236	0.965916	15.2626	0.00106622	60.489	40.812	53.924	S	2	1	VVS(0.966)T(0.029)S(0.003)GT(0.002)EDTSK	VVS(15.26)T(-15.26)S(-25.26)GT(-26.99)EDT(-34.41)S(-37.43)K	NA	NA	NA	NA	NA	NA	NA	NA	NA	NA	NA	NA	NA	NA	NA	NA	NA	NA	NA	NA	NA	NA	NA	NA
A0A140LHU9;A0A140LI54;Q3TRM4	338;328;338	A0A140LHU9	A0A140LHU9	Neuropathy target esterase	Pnpla6	338	NELFSHEIQPLRLFPSPGLPTRTSPVRGSKR	129500000	0.46456	0.999877	39.0996	0.000755853	72.29	52.084	55.04	S	2	1	LFPS(1)PGLPTR	LFPS(39.1)PGLPT(-39.1)R	1.11056	0.928631	0.893149	1.07525	0.855445	0.800064	0.913199	0.910649	1.01074	0.935273	0.930467	1.00462	NA	NA	NA	NA	NA	NA	0.913845	0.981007	1.0383	0.875334	0.988885	1.08298
A0A140LHU9;A0A140LI54;Q3TRM4	1280;1309;1319	A0A140LHU9	A0A140LHU9	Neuropathy target esterase	Pnpla6	1280	YEEDAGPDCSRDEGGSPEGASPSTASEVEEE	25467000	-0.7892	0.999998	57.6557	2.37e-47	87.511	83.414	87.511	S	2	1	DEGGS(1)PEGASPSTASEVEEEK	DEGGS(57.66)PEGAS(-57.66)PS(-64.93)T(-64.93)AS(-73.15)EVEEEK	NA	NA	NA	1.16561	1.30794	1.05844	NA	NA	NA	NA	NA	NA	NA	NA	NA	NA	NA	NA	NA	NA	NA	NA	NA	NA
A0A140LHW2;Q80YF9	919;943	A0A140LHW2	A0A140LHW2	Rho GTPase-activating protein 33	Arhgap33	919	AQQVAEQQSQQEQGGTPPAPHSPFRRSLSLE	19404000	-0.26561	0.936211	12.1374	2.56e-28	60.735	58.31	60.735	T	3	1	AQQVAEQQS(0.057)QQEQGGT(0.936)PPAPHS(0.007)PFR	AQQVAEQQS(-12.14)QQEQGGT(12.14)PPAPHS(-21.55)PFR	NA	NA	NA	NA	NA	NA	NA	NA	NA	1.25343	1.10285	0.839517	NA	NA	NA	NA	NA	NA	NA	NA	NA	NA	NA	NA
A0A140LHW2;Q80YF9	570;594	A0A140LHW2	A0A140LHW2	Rho GTPase-activating protein 33	Arhgap33	570	RLGTPTEPTTPKTPASPVERRKRERAEKQRK	6816600	-1.6955	0.999761	36.221	0.0157549	55.353	25.585	55.353	S	2	1	TPAS(1)PVER	T(-36.22)PAS(36.22)PVER	NA	NA	NA	NA	NA	NA	NA	NA	NA	NA	NA	NA	NA	NA	NA	NA	NA	NA	NA	NA	NA	NA	NA	NA
A0A140LHY7;Q8BH76;Q9EQ28	414;453;454	A0A140LHY7	A0A140LHY7	DNA polymerase delta subunit 3	Pold3	414	PKKGAAALGKANRQVSITGFFQKK_______	22360000	0.17092	0.987097	18.8367	0.0024231	55.261	55.261	55.261	S	2	1	QVS(0.987)IT(0.013)GFFQK	QVS(18.84)IT(-18.84)GFFQK	0.96444	0.889517	0.909779	0.9874	0.885912	0.908047	1.76766	1.05974	0.586832	NA	NA	NA	NA	NA	NA	NA	NA	NA	NA	NA	NA	NA	NA	NA
A0A140LHY7;Q8BH76;Q9EQ28	363;402;403	A0A140LHY7	A0A140LHY7	DNA polymerase delta subunit 3	Pold3	363	FVDEEGCIVTEKVYESESCTDSEEELKMKPA	0	0.42243	0.999996	54.4213	6.04e-34	103.92	98.086	103.92	S	2	4	VYES(1)ES(1)CT(1)DS(1)EEELK	VY(-54.42)ES(54.42)ES(66.71)CT(66.03)DS(78.73)EEELK	NA	NA	NA	NA	NA	NA	NA	NA	NA	NA	NA	NA	NA	NA	NA	NA	NA	NA	NA	NA	NA	NA	NA	NA
A0A140LHY7;Q8BH76;Q9EQ28	367;406;407	A0A140LHY7	A0A140LHY7	DNA polymerase delta subunit 3	Pold3	367	EGCIVTEKVYESESCTDSEEELKMKPASAHK	0	0.42243	1	66.0344	6.04e-34	103.92	98.086	103.92	T	2	4	VYES(1)ES(1)CT(1)DS(1)EEELK	VY(-54.42)ES(54.42)ES(66.71)CT(66.03)DS(78.73)EEELK	NA	NA	NA	NA	NA	NA	NA	NA	NA	NA	NA	NA	NA	NA	NA	NA	NA	NA	NA	NA	NA	NA	NA	NA
A0A140LHY7;Q8BH76;Q9EQ28	365;404;405	A0A140LHY7	A0A140LHY7	DNA polymerase delta subunit 3	Pold3	365	DEEGCIVTEKVYESESCTDSEEELKMKPASA	0	0.42243	1	66.7097	6.04e-34	103.92	98.086	103.92	S	2	4	VYES(1)ES(1)CT(1)DS(1)EEELK	VY(-54.42)ES(54.42)ES(66.71)CT(66.03)DS(78.73)EEELK	NA	NA	NA	NA	NA	NA	NA	NA	NA	NA	NA	NA	NA	NA	NA	NA	NA	NA	NA	NA	NA	NA	NA	NA
A0A140LHY7;Q8BH76;Q9EQ28	369;408;409	A0A140LHY7	A0A140LHY7	DNA polymerase delta subunit 3	Pold3	369	CIVTEKVYESESCTDSEEELKMKPASAHKPP	0	0.42243	1	78.7327	6.04e-34	103.92	98.086	103.92	S	2	4	VYES(1)ES(1)CT(1)DS(1)EEELK	VY(-54.42)ES(54.42)ES(66.71)CT(66.03)DS(78.73)EEELK	NA	NA	NA	NA	NA	NA	NA	NA	NA	NA	NA	NA	NA	NA	NA	NA	NA	NA	NA	NA	NA	NA	NA	NA
A0A140LHY7;Q8BH76;Q9EQ28;A0A140LIW6	109;148;148;42	A0A140LHY7	A0A140LHY7	DNA polymerase delta subunit 3	Pold3	109	SAIQCAAAVPRAPAESPSSRKYEQSNLQAAS	383780000	-0.73128	0.964097	15.4635	0.000381559	96.334	53.026	96.334	S	2	1	APAES(0.964)PS(0.027)S(0.009)R	APAES(15.46)PS(-15.46)S(-20.55)R	NA	NA	NA	NA	NA	NA	0.941633	0.95913	1.03683	0.973387	0.922301	0.975478	1.26081	1.53423	1.39568	0.888538	1.02594	1.11774	NA	NA	NA	1.12736	1.00305	0.861811
A0A140LHY7;Q8BH76;Q9EQ28;A0A140LIW6	266;305;306;199	A0A140LHY7	A0A140LHY7	DNA polymerase delta subunit 3	Pold3	266	KVQQKEKSRGKRVDLSDEEAKETEHLKKKRR	4738300000	-0.36283	1	81.8873	3.53e-108	152.08	130.31	152.08	S	2	1	VDLS(1)DEEAKETEHLK	VDLS(81.89)DEEAKET(-81.89)EHLK	0.989636	1.0186	1.02108	0.989346	1.00631	1.02115	1.07526	0.89149	0.848402	1.01641	0.937051	0.92469	0.844424	0.981892	1.085	NA	NA	NA	1.04657	0.918799	0.916266	0.976168	1.01047	1.02118
A0A140LI34	6	A0A140LI34	A0A140LI34	Zinc finger protein 654	Zfp654	6	__________MAEEESDQEAERLGEELVAIV	418170000	0.38321	1	53.3001	4.87e-18	118.51	105.42	53.3	S	2	1	AEEES(1)DQEAER	AEEES(53.3)DQEAER	1.17811	1.02062	0.845875	1.23975	1.06432	0.878871	1.07281	0.913514	0.886401	0.998125	1.00406	0.97253	0.71988	0.698557	0.908325	NA	NA	NA	1.04158	0.941911	0.966413	0.977454	0.950273	0.971604
A0A140LI34;Q9DAU9	1107;566	A0A140LI34	A0A140LI34	Zinc finger protein 654	Zfp654	1107	AHLAQKKCQTLFGFDSDDESA__________	12446000	-0.87722	0.947695	12.6054	0.000219991	70.451	61.149	47.037	S	2	1	KCQTLFGFDS(0.948)DDES(0.052)A	KCQT(-35.15)LFGFDS(12.61)DDES(-12.61)A	NA	NA	NA	1.54496	1.42398	0.909638	NA	NA	NA	1.21176	1.06547	0.923839	NA	NA	NA	NA	NA	NA	NA	NA	NA	NA	NA	NA
A0A140LI76;A0A140LI89;Q8BP74	6;61;195	A0A140LI76	A0A140LI76	L-seryl-tRNA(Sec) kinase (Fragment)	Pstk	6	__________UNGERSQPLPDETIQLMGRKI	1733700	0.66492	0.999989	49.4594	0.000999973	59.372	48.426	59.372	S	2	1	S(1)QPLPDETIQLMGR	S(49.46)QPLPDET(-49.46)IQLMGR	NA	NA	NA	NA	NA	NA	NA	NA	NA	NA	NA	NA	NA	NA	NA	NA	NA	NA	NA	NA	NA	NA	NA	NA
A0A140LI84;Q8BVQ5	92;243	A0A140LI84	A0A140LI84	Protein phosphatase methylesterase 1 (Fragment)	Ppme1	92	RVSMVGQVKQCEGITSPEGSKSIVEGIIEEE	221950000	0.3223	0.884816	11.8026	2.6e-10	104.15	92.194	47.639	S	2	1	QCEGIT(0.057)S(0.885)PEGS(0.058)K	QCEGIT(-11.93)S(11.8)PEGS(-11.8)K	1.02907	0.949474	0.943782	NA	NA	NA	NA	NA	NA	NA	NA	NA	NA	NA	NA	NA	NA	NA	NA	NA	NA	NA	NA	NA
A0A140LID1;Q91XA5	25;25	A0A140LID1	A0A140LID1	snRNA-activating protein complex subunit 2	Snapc2	25	VPARYVGEATGPTAWSPREMRHLLRLLQARR	8473500	-0.41066	0.9316	11.8571	0.00129051	60.764	52.422	60.764	S	2	1	YVGEAT(0.008)GPT(0.061)AWS(0.932)PR	Y(-59.58)VGEAT(-20.85)GPT(-11.86)AWS(11.86)PR	NA	NA	NA	NA	NA	NA	NA	NA	NA	NA	NA	NA	NA	NA	NA	NA	NA	NA	NA	NA	NA	NA	NA	NA
A0A140LID4;A0A140LHH4	53;64	A0A140LID4	A0A140LID4	Aryl hydrocarbon receptor nuclear translocator 2 (Fragment)	Arnt2	53	GMDFDDEDGEGPSKFSSEIERRRRNKMTQYI	42790000	-0.04643	0.972985	15.565	0.0245994	55.112	15.732	55.112	S	2	1	FS(0.973)S(0.027)EIER	FS(15.56)S(-15.56)EIER	NA	NA	NA	NA	NA	NA	NA	NA	NA	NA	NA	NA	NA	NA	NA	NA	NA	NA	1.13884	1.01937	0.921	NA	NA	NA
A0A140LIM5;A0A140LHA2;Q9WVA3	136;211;211	A0A140LIM5	A0A140LIM5	Mitotic checkpoint protein BUB3	Bub3	136	LSSIEGRVAVEYLDPSPEVQKKKYAFKCHRL	19560000	1.3186	0.999996	53.8082	7.5e-05	84.375	60.74	84.375	S	2	1	VAVEYLDPS(1)PEVQK	VAVEY(-53.81)LDPS(53.81)PEVQK	NA	NA	NA	0.811023	0.921584	1.07228	NA	NA	NA	NA	NA	NA	NA	NA	NA	NA	NA	NA	NA	NA	NA	NA	NA	NA
A0A140LIR6;P35550	76;132	A0A140LIR6	A0A140LIR6	rRNA 2'-O-methyltransferase fibrillarin (Fragment)	Fbl	76	LVPGESVYGEKRVSISEGDDKIEYR______	16400000	-1.1889	0.994921	22.9221	0.00623173	60.093	48.774	60.093	S	2	1	VS(0.005)IS(0.995)EGDDKIEYR	VS(-22.92)IS(22.92)EGDDKIEY(-56.91)R	NA	NA	NA	NA	NA	NA	NA	NA	NA	NA	NA	NA	NA	NA	NA	NA	NA	NA	NA	NA	NA	NA	NA	NA
A0A140LIR6;P35550	74;130	A0A140LIR6	A0A140LIR6	rRNA 2'-O-methyltransferase fibrillarin (Fragment)	Fbl	74	KNLVPGESVYGEKRVSISEGDDKIEYR____	494660000	0.37482	0.996157	24.1371	2.52e-167	180.08	168.71	180.08	S	3	1	RVS(0.996)IS(0.004)EGDDKIEYR	RVS(24.14)IS(-24.14)EGDDKIEY(-159.3)R	1.00753	0.950899	0.941155	0.976679	0.948503	0.966057	NA	NA	NA	0.889479	0.905213	1.03818	NA	NA	NA	0.660084	0.625857	0.960235	1.01495	0.85423	0.885778	0.93416	0.93902	0.891602
A0A140LIV9;Q3ULM0;E9QPN6	20;129;191	A0A140LIV9	A0A140LIV9	Coiled-coil domain-containing protein 106 (Fragment)	Ccdc106	20	PRRVDGDSRAGVGEASDPESAASSFSGVSED	68191000	-0.54743	0.999994	52.1713	3.54e-149	148.94	138.18	148.94	S	2	1	AGVGEAS(1)DPESAASSFSGVSEDGSASER	AGVGEAS(52.17)DPES(-52.17)AAS(-107.72)S(-116.45)FS(-123.88)GVS(-133.79)EDGS(-143.93)AS(-146.9)ER	NA	NA	NA	1.2006	1.15713	0.960292	NA	NA	NA	NA	NA	NA	NA	NA	NA	NA	NA	NA	NA	NA	NA	NA	NA	NA
A0A140LIX7	51	A0A140LIX7	A0A140LIX7	Ras-related protein Rab-34	Rab34	51	APRDATPRPQLAAGGSPRPRVVFGTPRARVI	17253000	-0.031431	1	45.084	0.00216227	65.374	46.961	45.084	S	2	1	PQLAAGGS(1)PRPR	PQLAAGGS(45.08)PRPR	NA	NA	NA	NA	NA	NA	NA	NA	NA	NA	NA	NA	NA	NA	NA	NA	NA	NA	NA	NA	NA	NA	NA	NA
A0A140LIX7	13	A0A140LIX7	A0A140LIX7	Ras-related protein Rab-34	Rab34	13	___MVGPSQPRVVVGSPRPRVIVGAIRPRVI	298740000	2.0272	1	46.7296	0.006329	62.463	38.433	46.73	S	2	1	VVVGS(1)PRPR	VVVGS(46.73)PRPR	NA	NA	NA	1.08093	1.29518	1.19471	0.8757	0.876422	0.995162	0.873442	0.874173	1.01095	NA	NA	NA	NA	NA	NA	0.941501	0.967399	1.00232	NA	NA	NA
A0A140LIX7	114	A0A140LIX7	A0A140LIX7	Ras-related protein Rab-34	Rab34	114	PRVIVGTPRPRIIVGSPRVPAAGADQASAPS	197460000	-1.4244	1	52.5786	0.0107162	70.056	28.18	52.579	S	2	1	IIVGS(1)PR	IIVGS(52.58)PR	1.06735	1.06544	1.04347	NA	NA	NA	0.725731	0.98345	1.35691	0.719443	0.935156	1.30905	1.11808	1.03181	0.963334	1.16296	1.09149	0.937977	0.727124	1.01683	1.36093	0.725922	0.985989	1.36063
A0A140LIX7	69	A0A140LIX7	A0A140LIX7	Ras-related protein Rab-34	Rab34	69	PRVVFGTPRARVIVGSPRPGVIVSSPWPAVV	79417000	0.63727	1	53.7511	0.0092583	72.275	38.022	53.751	S	2	1	VIVGS(1)PR	VIVGS(53.75)PR	1.06024	0.953112	0.918744	1.05169	0.958091	0.903842	NA	NA	NA	0.820353	0.903973	1.1011	NA	NA	NA	NA	NA	NA	NA	NA	NA	NA	NA	NA
A0A140LJ17;F7BU94;A0A140LIE2;F6YYP1;A0A140LHE9;Q9QYT7;Q3TF56;Q3TD14	10;56;262;166;262;262;262;262	A0A140LJ17	A0A140LJ17	Phosphatidylinositol N-acetylglucosaminyltransferase subunit Q (Fragment)	Pigq	10	______RLKHLSFIFSTEKAQNPMQLMRKAN	0	3.6924	0.824591	6.52309	0.0138027	41.577	9.2924	41.577	S	2	2	HLS(0.963)FIFS(0.825)T(0.212)EK	HLS(13.29)FIFS(6.52)T(-6.52)EK	NA	NA	NA	NA	NA	NA	NA	NA	NA	NA	NA	NA	NA	NA	NA	NA	NA	NA	NA	NA	NA	NA	NA	NA
A0A140LJ17;F7BU94;A0A140LIE2;F6YYP1;A0A140LHE9;Q9QYT7;Q3TF56;Q3TD14	6;52;258;162;258;258;258;258	A0A140LJ17	A0A140LJ17	Phosphatidylinositol N-acetylglucosaminyltransferase subunit Q (Fragment)	Pigq	6	__________RLKHLSFIFSTEKAQNPMQLM	0	3.6924	0.963109	13.2945	0.0138027	41.577	9.2924	41.577	S	2	2	HLS(0.963)FIFS(0.825)T(0.212)EK	HLS(13.29)FIFS(6.52)T(-6.52)EK	NA	NA	NA	NA	NA	NA	NA	NA	NA	NA	NA	NA	NA	NA	NA	NA	NA	NA	NA	NA	NA	NA	NA	NA
A0A140LJA0;A0A140LI86;E9QL08;E9Q9Z4;Q9JJG0;A0A140LIQ1;A0A140LIJ2	600;710;600;710;714;213;209	A0A140LJA0	A0A140LJA0	Transforming acidic coiled-coil-containing protein 2	Tacc2	600	QPSDLSNFVNETKFNSPSEELDYRNSYEIEY	1544200000	-0.49953	0.999992	51.0764	5.33e-37	143.98	143.98	107.65	S	2	1	FNS(1)PSEELDYR	FNS(51.08)PS(-51.08)EELDY(-99.24)R	1.11997	1.01637	0.915539	1.13445	1.02424	0.91501	NA	NA	NA	NA	NA	NA	1.09817	1.02727	0.947717	1.11383	1.02274	0.919439	1.03206	1.0307	0.997225	0.964023	0.990527	1.01608
A0A140LJA0;A0A140LI86;E9QL08;E9Q9Z4;Q9JJG0;A0A140LIQ6;E9Q8T1	240;350;240;350;354;96;2057	A0A140LJA0	A0A140LJA0	Transforming acidic coiled-coil-containing protein 2	Tacc2	240	ETPPVKETQQEPGEESPVPSEEHLAPETKTE	99635000	0.64787	0.809361	9.08897	1.27e-13	51.557	47.129	51.557	S	3	1	ET(0.1)QQEPGEES(0.809)PVPS(0.09)EEHLAPET(0.001)K	ET(-9.09)QQEPGEES(9.09)PVPS(-9.53)EEHLAPET(-31.83)K	NA	NA	NA	NA	NA	NA	1.14671	1.07323	0.919776	NA	NA	NA	NA	NA	NA	NA	NA	NA	NA	NA	NA	NA	NA	NA
A0A140LJA0;A0A140LI86;E9QL08;E9Q9Z4;Q9JJG0;A0A140LIQ6;E9Q8T1	213;323;213;323;327;69;2030	A0A140LJA0	A0A140LJA0	Transforming acidic coiled-coil-containing protein 2	Tacc2	213	SASSTLKRTKKTRPPSLKKKQATKKPTETPP	189910000	-0.030567	0.999897	39.878	0.0260385	64.654	25.349	64.654	S	2	1	TRPPS(1)LK	T(-39.88)RPPS(39.88)LK	NA	NA	NA	NA	NA	NA	NA	NA	NA	NA	NA	NA	1.00722	0.933828	0.958779	NA	NA	NA	0.877723	0.914133	1.02041	NA	NA	NA
A0A140LJA0;A0A140LI86;E9QL08;E9Q9Z4;Q9JJG0;A0A140LIQ6;E9Q8T1	305;415;305;415;419;161;2122	A0A140LJA0	A0A140LJA0	Transforming acidic coiled-coil-containing protein 2	Tacc2	305	EDVSPLVSGGGRVQNSPPVGRKSVPLTTASE	4392200000	0.32964	1	87.6673	9.17e-10	125.23	106.62	87.667	S	2	1	VQNS(1)PPVGR	VQNS(87.67)PPVGR	0.999325	0.98736	0.989974	0.998009	0.989323	0.994943	1.04875	0.983963	0.943338	1.04756	0.983041	0.940907	0.991747	0.997534	1.01484	1.00271	1.01678	1.02998	1.05828	1.03884	0.97536	1.03313	1.01995	0.978239
A0A140LJA0;A0A140LI86;E9QL08;E9Q9Z4;Q9JJG0;A0A140LIQ6;E9Q8T1;A0A140LIQ1;A0A140LIJ2;A0A140LJ29	473;583;473;583;587;329;2290;98;98;118	A0A140LJA0	A0A140LJA0	Transforming acidic coiled-coil-containing protein 2	Tacc2	473	DPFKASSKTPSSPSKSPASFEIPASTTEADG	112070000	0.066834	0.887944	9.15129	3.09e-121	99.562	99.562	42.468	S	3	1;2	S(0.888)PAS(0.108)FEIPAS(0.001)T(0.001)T(0.001)EADGDGLNKPAK	S(9.15)PAS(-9.15)FEIPAS(-28.13)T(-28.13)T(-28.13)EADGDGLNKPAK	0.859908	0.971615	1.07397	NA	NA	NA	NA	NA	NA	0.829647	0.75114	0.983867	NA	NA	NA	NA	NA	NA	NA	NA	NA	NA	NA	NA
A0A140LJA0;A0A140LI86;E9QL08;E9Q9Z4;Q9JJG0;A0A140LIQ6;E9Q8T1;A0A140LIQ1;A0A140LIJ2;A0A140LJ29	407;517;407;517;521;263;2224;32;32;52	A0A140LJA0	A0A140LJA0	Transforming acidic coiled-coil-containing protein 2	Tacc2	407	NTPASPPRSPTEPSDTPIAKGTYTFDIDKWD	289430000	-0.053761	0.890712	9.19118	3.96e-20	68.93	63.539	68.543	T	3	3	LDNT(0.035)PAS(0.953)PPRS(0.761)PT(0.246)EPS(0.114)DT(0.891)PIAK	LDNT(-14.54)PAS(14.54)PPRS(5.11)PT(-5.11)EPS(-9.19)DT(9.19)PIAK	1.17045	1.10717	0.938424	NA	NA	NA	NA	NA	NA	NA	NA	NA	1.00733	0.984065	0.965679	NA	NA	NA	NA	NA	NA	NA	NA	NA
A0A140LJA0;A0A140LI86;E9QL08;E9Q9Z4;Q9JJG0;A0A140LIQ6;E9Q8T1;A0A140LIQ1;A0A140LIJ2;A0A140LJ29	622;732;622;732;736;492;2465;235;231;282	A0A140LJA0	A0A140LJA0	Transforming acidic coiled-coil-containing protein 2	Tacc2	622	YRNSYEIEYMEKLGSSLPQDDDTPKKQALYL	250490000	0.22448	0.922861	10.7786	4.34e-09	86.777	71.405	86.777	S	2	1	LGS(0.077)S(0.923)LPQDDDTPK	LGS(-10.78)S(10.78)LPQDDDT(-66.07)PK	0.773832	0.9154	1.1699	0.780749	0.822579	1.06298	1.23337	1.02696	0.911939	1.13331	1.07015	0.901912	NA	NA	NA	NA	NA	NA	NA	NA	NA	NA	NA	NA
A0A140LJA0;A0A140LI86;E9QL08;E9Q9Z4;Q9JJG0;A0A140LIQ6;E9Q8T1;A0A140LIQ1;A0A140LIJ2;A0A140LJ29	528;638;528;638;642;372;2345;141;137;157	A0A140LJA0	A0A140LJA0	Transforming acidic coiled-coil-containing protein 2	Tacc2	528	CSLFDTFRVKKSPKRSPLSDPPSQDPTPAAT	172110000	-1.7456	0.932144	11.4306	1.15e-203	130.49	122.12	130.49	S	3	1	RS(0.932)PLS(0.067)DPPS(0.001)QDPTPAATPEAPSAISTVVHATDEEK	RS(11.43)PLS(-11.43)DPPS(-30.78)QDPT(-46.06)PAAT(-81.94)PEAPS(-116.55)AIS(-120.55)T(-122.28)VVHAT(-128.38)DEEK	NA	NA	NA	1.04068	0.977625	1.01509	NA	NA	NA	NA	NA	NA	NA	NA	NA	NA	NA	NA	1.04856	0.898956	0.787165	NA	NA	NA
A0A140LJA0;A0A140LI86;E9QL08;E9Q9Z4;Q9JJG0;A0A140LIQ6;E9Q8T1;A0A140LIQ1;A0A140LIJ2;A0A140LJ29	400;510;400;510;514;256;2217;25;25;45	A0A140LJA0	A0A140LJA0	Transforming acidic coiled-coil-containing protein 2	Tacc2	400	KTPEKLDNTPASPPRSPTEPSDTPIAKGTYT	4858400000	-0.04698	0.990885	20.4561	2.63e-134	132.28	132.28	132.28	S	3	2;3	LDNTPAS(1)PPRS(0.991)PT(0.009)EPSDTPIAK	LDNT(-33.44)PAS(33.44)PPRS(20.46)PT(-20.46)EPS(-38.9)DT(-43.65)PIAK	1.00751	1.10373	1.09726	1.00484	1.10685	1.1164	NA	NA	NA	1.11157	1.05705	0.960258	0.997006	1.02373	1.04699	1.03567	1.0946	1.059	NA	NA	NA	NA	NA	NA
A0A140LJA0;A0A140LI86;E9QL08;E9Q9Z4;Q9JJG0;A0A140LIQ6;E9Q8T1;A0A140LIQ1;A0A140LIJ2;A0A140LJ29	645;755;645;755;759;515;2488;258;254;305	A0A140LJA0	A0A140LJA0	Transforming acidic coiled-coil-containing protein 2	Tacc2	645	PKKQALYLMFDTPQESPVKSPPVRMSDSPTP	57144000	1.9101	0.991463	20.6501	7.18e-19	84.166	77.221	65.887	S	2	1	QALYLMFDT(0.009)PQES(0.991)PVK	QALY(-64.69)LMFDT(-20.65)PQES(20.65)PVK	NA	NA	NA	NA	NA	NA	1.09534	0.968681	1.00983	0.924421	1.06467	1.23025	NA	NA	NA	NA	NA	NA	NA	NA	NA	NA	NA	NA
A0A140LJA0;A0A140LI86;E9QL08;E9Q9Z4;Q9JJG0;A0A140LIQ6;E9Q8T1;A0A140LIQ1;A0A140LIJ2;A0A140LJ29	819;929;819;929;933;612;2662;355;351;479	A0A140LJA0	A0A140LJA0	Transforming acidic coiled-coil-containing protein 2	Tacc2	819	PDVSISKTALYSRIGSTEVEKPPGLLFQQPD	374500000	0.057764	0.995619	23.5649	0.00043583	86.189	26.258	74.841	S	2	1	IGS(0.996)T(0.004)EVEK	IGS(23.56)T(-23.56)EVEK	1.26329	1.1537	0.915096	1.34111	1.1752	0.82488	1.63189	1.12041	0.69922	NA	NA	NA	NA	NA	NA	NA	NA	NA	NA	NA	NA	1.6612	1.13604	0.718684
A0A140LJA0;A0A140LI86;E9QL08;E9Q9Z4;Q9JJG0;A0A140LIQ6;E9Q8T1;A0A140LIQ1;A0A140LIJ2;A0A140LJ29	657;767;657;767;771;527;2500;270;266;317	A0A140LJA0	A0A140LJA0	Transforming acidic coiled-coil-containing protein 2	Tacc2	657	PQESPVKSPPVRMSDSPTPCSGSSFEDTEAL	238490000	-0.64997	0.998133	29.8878	0	185.16	185.16	172.95	S	2	1	MS(0.001)DS(0.998)PT(0.001)PCSGSSFEDTEALVNAATK	MS(-29.89)DS(29.89)PT(-30.73)PCS(-92.01)GS(-109.75)S(-114.87)FEDT(-134.03)EALVNAAT(-164.06)K	1.16111	1.41788	1.18381	1.26225	1.35083	1.04036	NA	NA	NA	1.37893	1.2577	0.988071	NA	NA	NA	NA	NA	NA	NA	NA	NA	NA	NA	NA
A0A140LJA0;A0A140LI86;E9QL08;E9Q9Z4;Q9JJG0;A0A140LIQ6;E9Q8T1;A0A140LIQ1;A0A140LIJ2;A0A140LJ29	396;506;396;506;510;252;2213;21;21;41	A0A140LJA0	A0A140LJA0	Transforming acidic coiled-coil-containing protein 2	Tacc2	396	PKMKKTPEKLDNTPASPPRSPTEPSDTPIAK	4986600000	-0.090583	0.999908	43.2841	2.63e-134	132.28	132.28	113.13	S	3	1;2;3	LDNTPAS(1)PPRS(0.991)PT(0.007)EPS(0.002)DTPIAK	LDNT(-50.56)PAS(43.28)PPRS(21.36)PT(-21.36)EPS(-27.94)DT(-35)PIAK	1.00751	1.10373	1.09726	1.00862	1.05252	1.05947	1.00292	0.96268	0.959511	1.04331	0.982314	0.93066	0.997006	1.02373	1.04699	1.03567	1.0946	1.059	NA	NA	NA	NA	NA	NA
A0A140LJA0;A0A140LI86;E9QL08;E9Q9Z4;Q9JJG0;A0A140LIQ6;E9Q8T1;A0A140LIQ1;A0A140LIJ2;A0A140LJ29	629;739;629;739;743;499;2472;242;238;289	A0A140LJA0	A0A140LJA0	Transforming acidic coiled-coil-containing protein 2	Tacc2	629	EYMEKLGSSLPQDDDTPKKQALYLMFDTPQE	508010000	0.53254	0.999999	63.7724	2.26e-08	81.346	81.346	74.147	T	3	1	LGSSLPQDDDT(1)PKK	LGS(-63.77)S(-63.77)LPQDDDT(63.77)PKK	NA	NA	NA	1.16179	1.1061	0.96523	NA	NA	NA	0.907226	1.01351	1.02688	1.13248	1.14801	0.972237	NA	NA	NA	NA	NA	NA	1.01562	1.06346	1.05832
A0A140LJD2	105	A0A140LJD2	A0A140LJD2	Protein TANC2 (Fragment)	Tanc2	105	AKFVESPRIPESELGSPTLTSAQKLDVDAYC	92052000	0.36327	0.987093	19.0067	9.58e-266	197.72	197.72	197.72	S	2	1	IPESELGS(0.987)PT(0.012)LTSAQK	IPES(-73.09)ELGS(19.01)PT(-19.01)LT(-33.7)S(-41)AQK	NA	NA	NA	1.00399	1.03223	1.05761	0.970411	1.00325	1.03048	0.933508	1.00576	1.06372	NA	NA	NA	NA	NA	NA	NA	NA	NA	NA	NA	NA
A0A140LJD2;E9Q2K2	65;88	A0A140LJD2	A0A140LJD2	Protein TANC2 (Fragment)	Tanc2	65	QHIRIMEGMSRSLPSSPLLTHQSISVRLQPV	121440000	0.68799	0.989377	19.7506	1.29e-46	104.84	99.122	104.84	S	3	2	S(1)LPS(0.011)S(0.989)PLLTHQSISVR	S(36.42)LPS(-19.75)S(19.75)PLLT(-38.3)HQS(-63.72)IS(-74.59)VR	NA	NA	NA	0.956361	1.05426	1.0854	0.820332	1.05076	1.2749	0.821249	1.07013	1.31808	NA	NA	NA	NA	NA	NA	NA	NA	NA	NA	NA	NA
A0A140LJD2;E9Q2K2	61;84	A0A140LJD2	A0A140LJD2	Protein TANC2 (Fragment)	Tanc2	61	SEGMQHIRIMEGMSRSLPSSPLLTHQSISVR	121440000	0.18742	0.999911	39.5188	1.29e-46	104.84	99.122	70.094	S	3	1;2	S(1)LPS(0.224)S(0.775)PLLT(0.001)HQSISVR	S(39.52)LPS(-5.39)S(5.39)PLLT(-27.97)HQS(-49.17)IS(-53.77)VR	NA	NA	NA	0.956361	1.05426	1.0854	0.820332	1.05076	1.2749	0.821249	1.07013	1.31808	NA	NA	NA	NA	NA	NA	NA	NA	NA	NA	NA	NA
A0A140LJF0;Q3UPT4;P70218	325;279;325	A0A140LJF0	A0A140LJF0	Mitogen activated protein kinase kinase kinase kinase 1, isoform CRA	Map4k1	325	PPAIPRRIRSTYRASSLGIPDADCCRRQMEF	6867900	1.0785	0.808756	6.26231	0.00322541	54.393	44.824	54.393	S	2	1	AS(0.191)S(0.809)LGIPDADCCR	AS(-6.26)S(6.26)LGIPDADCCR	NA	NA	NA	NA	NA	NA	NA	NA	NA	NA	NA	NA	NA	NA	NA	NA	NA	NA	NA	NA	NA	NA	NA	NA
A0A140LJF0;Q3UPT4;P70218	452;406;452	A0A140LJF0	A0A140LJF0	Mitogen activated protein kinase kinase kinase kinase 1, isoform CRA	Map4k1	452	PGPPPATCSPHLTARSDPSLWNPAAPEPGQP	196780000	0.25477	0.824294	6.71295	7.29e-111	120.27	120.27	94.594	S	2	1	S(0.824)DPS(0.176)LWNPAAPEPGQPPLVPPR	S(6.71)DPS(-6.71)LWNPAAPEPGQPPLVPPR	0.937803	1.04229	1.11632	0.968264	1.05649	1.1415	NA	NA	NA	0.937148	1.03038	1.09944	NA	NA	NA	NA	NA	NA	NA	NA	NA	NA	NA	NA
A0A140LJF0;Q3UPT4;P70218	405;359;405	A0A140LJF0	A0A140LJF0	Mitogen activated protein kinase kinase kinase kinase 1, isoform CRA	Map4k1	405	NIPPPLPPKPKFRSPSDDGSGGIRDDGQLSP	170720000	0.03735	0.999725	35.8909	1.25e-104	109.71	105.22	84.577	S	3	1;2	SPS(1)DDGS(0.001)GGIRDDGQLS(0.999)PGVLVR	S(-35.89)PS(35.89)DDGS(-28.6)GGIRDDGQLS(28.6)PGVLVR	0.833429	0.90415	1.13332	1.00233	1.03947	1.05307	NA	NA	NA	1.12439	1.06584	0.944717	NA	NA	NA	NA	NA	NA	NA	NA	NA	NA	NA	NA
A0A140LJF0;Q3UPT4;P70218	592;546;592	A0A140LJF0	A0A140LJF0	Mitogen activated protein kinase kinase kinase kinase 1, isoform CRA	Map4k1	592	LERKDGRTGSPIAHISPHRLLARKNMVSSKI	9134000	-1.262	0.999912	39.3465	0.000489323	44.734	37.124	43.208	S	2	1;2	T(0.241)GS(0.759)PIAHIS(1)PHR	T(-4.98)GS(4.98)PIAHIS(39.35)PHR	NA	NA	NA	NA	NA	NA	NA	NA	NA	1.06662	1.16356	1.02661	NA	NA	NA	NA	NA	NA	NA	NA	NA	NA	NA	NA
A0A140LJF0;Q3UPT4;P70218	419;373;419	A0A140LJF0	A0A140LJF0	Mitogen activated protein kinase kinase kinase kinase 1, isoform CRA	Map4k1	419	PSDDGSGGIRDDGQLSPGVLVRCASGPPPRT	971460000	-2.1485	1	86.5477	0	208.93	186.98	86.548	S	2	1;2	DDGQLS(1)PGVLVR	DDGQLS(86.55)PGVLVR	0.991177	0.959542	1.01341	0.947811	0.985543	1.04955	1.12925	1.00499	0.98192	1.14846	1.0227	0.867507	NA	NA	NA	0.951749	0.956521	1.01743	0.987197	0.951861	0.977973	0.994246	0.966582	0.972001
A0A140LJF3;A0A140LI56;A0A140LIM2;Q9DCH6	115;115;115;115	A0A140LJF3	A0A140LJF3	AN1-type zinc finger protein 6 (Fragment)	Zfand6	115	VAPSQVDSTSVDKAVSETEDLQGPRAEGLVP	66259000	-2.2689	0.999909	40.4084	1.72e-72	145.43	85.271	121.99	S	2	1	AVS(1)ETEDLQGPR	AVS(40.41)ET(-40.41)EDLQGPR	NA	NA	NA	NA	NA	NA	NA	NA	NA	NA	NA	NA	NA	NA	NA	NA	NA	NA	NA	NA	NA	NA	NA	NA
A0A140T8I9;E9Q3L2	198;259	A0A140T8I9	A0A140T8I9	Phosphatidylinositol 4-kinase alpha	Pi4ka	198	NLLTVCQEGTLKRKTSSVSSISQVSPERGIP	33665000	-3.0348	0.804671	5.93995	2.7e-10	77.631	77.631	42.863	S	2	1;3	KT(0.253)S(0.805)S(0.928)VS(0.214)S(0.591)IS(0.188)QVS(0.021)PER	KT(-5.94)S(5.94)S(10.95)VS(-4.6)S(4.6)IS(-5.05)QVS(-14.93)PER	0.78657	0.759257	0.972994	0.789592	0.768624	0.976357	NA	NA	NA	NA	NA	NA	NA	NA	NA	NA	NA	NA	NA	NA	NA	NA	NA	NA
A0A140T8I9;E9Q3L2	207;268	A0A140T8I9	A0A140T8I9	Phosphatidylinositol 4-kinase alpha	Pi4ka	207	TLKRKTSSVSSISQVSPERGIPPPSSPGGSA	23260000	0.32346	0.997536	29.3256	4.09e-09	105.2	75.57	105.2	S	2	1;2	TSSVS(0.001)S(0.001)IS(0.001)QVS(0.998)PER	T(-67.85)S(-67.85)S(-47.42)VS(-31.61)S(-29.33)IS(-32.27)QVS(29.33)PER	NA	NA	NA	NA	NA	NA	NA	NA	NA	NA	NA	NA	NA	NA	NA	NA	NA	NA	NA	NA	NA	NA	NA	NA
A0A140T8I9;E9Q3L2	199;260	A0A140T8I9	A0A140T8I9	Phosphatidylinositol 4-kinase alpha	Pi4ka	199	LLTVCQEGTLKRKTSSVSSISQVSPERGIPP	209070000	0.21212	0.999191	34.5035	5.58e-51	129.51	92.075	92.439	S	2	1;2;3	TSS(0.999)VSSISQVSPER	T(-34.5)S(-34.5)S(34.5)VS(-40.64)S(-48.65)IS(-60.56)QVS(-75.51)PER	0.838662	0.770055	0.901907	NA	NA	NA	0.991856	1.35334	1.30411	NA	NA	NA	NA	NA	NA	NA	NA	NA	NA	NA	NA	NA	NA	NA
A0A140T8I9;E9Q3L2	1378;1439	A0A140T8I9	A0A140T8I9	Phosphatidylinositol 4-kinase alpha	Pi4ka	1378	LTASQLVPPDNQDTRSNLDITVGSRQQATQG	195910000	0.35677	0.999998	57.1454	9.38e-05	94.09	78.928	94.09	S	2	1	S(1)NLDITVGSR	S(57.15)NLDIT(-57.15)VGS(-78.93)R	NA	NA	NA	NA	NA	NA	0.471353	0.980228	2.08187	0.468243	0.957702	2.07979	1.01017	0.888841	0.86793	0.972903	0.871077	0.901148	NA	NA	NA	NA	NA	NA
A0A140T8R7;Q8CFE3;K3W4P9	35;130;133	A0A140T8R7	A0A140T8R7	REST corepressor 1	Rcor1	35	ARRSQERDNLGMLVWSPNQSLSEAKLDEYIA	1855800	-1.3722	0.911121	11.2107	1.43e-08	61.963	56.002	61.963	S	2	1	DNLGMLVWS(0.911)PNQS(0.069)LS(0.02)EAK	DNLGMLVWS(11.21)PNQS(-11.21)LS(-16.6)EAK	NA	NA	NA	NA	NA	NA	NA	NA	NA	NA	NA	NA	NA	NA	NA	NA	NA	NA	NA	NA	NA	NA	NA	NA
A0A140T8R7;Q8CFE3;K3W4P9	356;451;454	A0A140T8R7	A0A140T8R7	REST corepressor 1	Rcor1	356	GKDETNGPANQKPVKSPESSIKIPEEEDEAA	341590000	-0.50651	0.9999	40.3634	5.33e-06	83.998	15.628	83.998	S	1	1	S(1)PESSIK	S(40.36)PES(-40.36)S(-51)IK	0.916276	0.890618	0.927255	1.00092	1.00456	1.0449	1.06724	0.949736	0.92306	1.05818	0.951174	0.925853	NA	NA	NA	NA	NA	NA	0.892424	0.92741	1.08949	0.895902	0.898824	1.01549
A0A140T8R7;Q8CFE3;K3W4P9	156;251;254	A0A140T8R7	A0A140T8R7	REST corepressor 1	Rcor1	156	VMDRHARKQKREREESEDELEETNGSNPVDI	174950000	0.76659	1	81.1298	3.2e-70	108.8	103.9	108.8	S	3	1	EREES(1)EDELEETNGSNPVDIEIDPNK	EREES(81.13)EDELEET(-81.13)NGS(-93.5)NPVDIEIDPNK	1.013	1.01987	0.991901	1.04095	1.09767	0.999613	1.01671	1.04683	0.996596	NA	NA	NA	NA	NA	NA	NA	NA	NA	NA	NA	NA	NA	NA	NA
A0A140T8T5	5	A0A140T8T5	A0A140T8T5	Microtubule-associated protein	Map4	5	___________MSLASGSVPAAPHKRPAAAT	9644900	0.96121	0.996164	24.8671	5.24e-17	96.247	76.493	91.969	S	2	1	S(0.001)LAS(0.996)GS(0.003)VPAAPHK	S(-32.29)LAS(24.87)GS(-24.87)VPAAPHK	NA	NA	NA	NA	NA	NA	NA	NA	NA	NA	NA	NA	NA	NA	NA	NA	NA	NA	NA	NA	NA	NA	NA	NA
A0A140T8T5;P27546;A0A0G2JFT4;A0A0G2JDU1	413;1124;275;115	A0A140T8T5;P27546	P27546	Microtubule-associated protein	Map4	1124	DQREPQTLDSQIQETSI______________	0	0.42613	0.776578	5.65604	0.00128831	61.165	51.691	45.618	S	2	1	EPQT(0.012)LDSQIQET(0.211)S(0.777)I	EPQT(-18.09)LDS(-35.37)QIQET(-5.66)S(5.66)I	NA	NA	NA	NA	NA	NA	NA	NA	NA	NA	NA	NA	NA	NA	NA	NA	NA	NA	NA	NA	NA	NA	NA	NA
A0A171EBL2;E9Q555	271;271	A0A171EBL2	A0A171EBL2	E3 ubiquitin-protein ligase RNF213	Rnf213	271	TAGKETGEDVRKPKPSPVSPVASKHGDQEAE	40597000	0.50727	0.76992	5.25298	0.000109936	62.861	62.861	48.623	S	2	1	KPKPS(0.77)PVS(0.23)PVASK	KPKPS(5.25)PVS(-5.25)PVAS(-33)K	NA	NA	NA	1.01935	1.0057	0.95526	NA	NA	NA	NA	NA	NA	NA	NA	NA	NA	NA	NA	1.02418	0.979523	0.902009	NA	NA	NA
A0A171EBL2;E9Q555	3232;3233	A0A171EBL2	A0A171EBL2	E3 ubiquitin-protein ligase RNF213	Rnf213	3232	LDCATPDAVVRLSGSSLGSFTAKQLSQEYYY	18841000	-0.26587	0.824949	7.11446	0.000295614	58.885	35.767	58.885	S	2	1	LSGS(0.16)S(0.825)LGS(0.011)FT(0.003)AK	LS(-33.06)GS(-7.11)S(7.11)LGS(-18.61)FT(-24.45)AK	NA	NA	NA	NA	NA	NA	1.40766	1.21927	0.921875	1.36452	1.29169	1.00532	NA	NA	NA	NA	NA	NA	NA	NA	NA	NA	NA	NA
A0A171EBL2;E9Q555	4065;4066	A0A171EBL2	A0A171EBL2	E3 ubiquitin-protein ligase RNF213	Rnf213	4065	ELLRDASQKHREHTKSLSPFDDVVDQTPVIR	9377500	2.034	0.841474	7.24941	0.000400018	89.859	78.202	89.859	S	2	1	S(0.841)LS(0.159)PFDDVVDQTPVIR	S(7.25)LS(-7.25)PFDDVVDQT(-85.38)PVIR	NA	NA	NA	NA	NA	NA	NA	NA	NA	NA	NA	NA	NA	NA	NA	NA	NA	NA	NA	NA	NA	NA	NA	NA
A0A171EBL2;E9Q555	3235;3236	A0A171EBL2	A0A171EBL2	E3 ubiquitin-protein ligase RNF213	Rnf213	3235	ATPDAVVRLSGSSLGSFTAKQLSQEYYYAQQ	35185000	1.3868	0.959686	14.0574	7.19e-46	128.44	103.24	112.34	S	2	1	LSGSS(0.003)LGS(0.96)FT(0.038)AK	LS(-72.71)GS(-39.44)S(-25.84)LGS(14.06)FT(-14.06)AK	NA	NA	NA	1.06919	1.1183	1.02673	NA	NA	NA	NA	NA	NA	NA	NA	NA	NA	NA	NA	NA	NA	NA	NA	NA	NA
A0A171EBL2;E9Q555	581;581	A0A171EBL2	A0A171EBL2	E3 ubiquitin-protein ligase RNF213	Rnf213	581	VKKQMAPFLEGKSGESLPADCPVRSKLTLGL	71272000	-2.8037	0.986736	18.7154	0.0017907	49.988	34.867	45.54	S	2	1	S(0.013)GES(0.987)LPADCPVR	S(-18.72)GES(18.72)LPADCPVR	0.558343	0.905285	1.5259	NA	NA	NA	NA	NA	NA	NA	NA	NA	NA	NA	NA	NA	NA	NA	NA	NA	NA	NA	NA	NA
A0A171EBL2;E9Q555	274;274	A0A171EBL2	A0A171EBL2	E3 ubiquitin-protein ligase RNF213	Rnf213	274	KETGEDVRKPKPSPVSPVASKHGDQEAELKG	4367400000	-0.27206	0.999971	45.5319	9.64e-38	131.79	107.19	131.79	S	2	1	PSPVS(1)PVASK	PS(-45.53)PVS(45.53)PVAS(-59.82)K	1.11429	1.05727	0.95692	1.12905	1.05202	0.946117	1.05965	0.950862	0.923465	1.09755	1.01476	0.914454	1.09213	1.04902	0.955195	1.06529	1.05877	0.996486	1.06748	1.00053	0.939678	1.04524	0.972374	0.911927
A0A171EBL2;E9Q555	3467;3468	A0A171EBL2	A0A171EBL2	E3 ubiquitin-protein ligase RNF213	Rnf213	3467	EVEDSEEMKKASDPRSCDCSQFLDTTRLVQS	37802000	-0.56252	0.999981	47.2193	6.81e-11	106.6	97.942	100.23	S	2	1	S(1)CDCSQFLDTTR	S(47.22)CDCS(-47.22)QFLDT(-90.31)T(-92.91)R	NA	NA	NA	NA	NA	NA	NA	NA	NA	NA	NA	NA	1.04542	1.00591	0.985106	NA	NA	NA	NA	NA	NA	NA	NA	NA
A0A171EBL2;E9Q555	3214;3215	A0A171EBL2	A0A171EBL2	E3 ubiquitin-protein ligase RNF213	Rnf213	3214	DLTEELYRKVSEEARSILLDCATPDAVVRLS	3351600	2.0354	0.999995	52.6053	0.00149636	55.437	43.78	55.437	S	2	1	S(1)ILLDCATPDAVVR	S(52.61)ILLDCAT(-52.61)PDAVVR	NA	NA	NA	NA	NA	NA	NA	NA	NA	NA	NA	NA	NA	NA	NA	NA	NA	NA	NA	NA	NA	NA	NA	NA
A0A171EBL2;E9Q555	2233;2234	A0A171EBL2	A0A171EBL2	E3 ubiquitin-protein ligase RNF213	Rnf213	2233	MARDFATPTLHTSDQSPGRQSVTIGEVVEED	767050000	-0.22122	0.999996	53.6916	1.44e-108	147.06	139.02	147.06	S	2	1	DFATPTLHTSDQS(1)PGR	DFAT(-115.65)PT(-98.16)LHT(-73.14)S(-53.69)DQS(53.69)PGR	1.03947	0.945106	0.920969	0.973563	0.904565	0.922149	1.05835	0.986458	0.928631	NA	NA	NA	NA	NA	NA	NA	NA	NA	1.02677	1.01188	0.97697	1.02755	1.01485	0.950788
A0A171EBL2;E9Q555	252;252	A0A171EBL2	A0A171EBL2	E3 ubiquitin-protein ligase RNF213	Rnf213	252	TSGQEKKVPPIDAAASPVKTAGKETGEDVRK	1377900000	0.07932	1	88.427	3.04e-14	104.21	62.867	88.427	S	2	1	VPPIDAAAS(1)PVK	VPPIDAAAS(88.43)PVK	1.11822	1.03597	0.93014	1.12351	1.16175	1.03995	1.19494	1.09568	0.915909	1.15363	1.05792	0.919873	1.11045	1.1363	1.02234	1.15713	1.16435	0.976516	1.14053	1.04933	0.930334	1.1871	1.08527	0.910558
A0JNS2;Q9EQS9;E9QAQ0	227;1238;1285	A0JNS2	A0JNS2	Igdcc4 protein	Igdcc4	227	PGKSCQPKALCPLTVSPSLPRAPVSSAQVP_	59540000	-3.6941	0.820052	6.63809	0.000336908	87.429	69.8	81.656	S	2	1	ALCPLT(0.002)VS(0.82)PS(0.178)LPR	ALCPLT(-25.9)VS(6.64)PS(-6.64)LPR	NA	NA	NA	NA	NA	NA	0.919802	0.938133	1.02991	0.94447	0.944519	1.0122	NA	NA	NA	NA	NA	NA	NA	NA	NA	NA	NA	NA
A1L3S7;Q8VHR5	136;136	A1L3S7	A1L3S7	Gatad2b protein	Gatad2b	136	TPSPDIIVLSDNEASSPRSSSRMEERLKAAN	135600000	-0.88008	0.894446	9.29259	7.43e-48	97.295	97.295	86.722	S	3	1;2;3	GRLT(1)PS(1)PDIIVLSDNEAS(0.105)S(0.894)PR	GRLT(74.44)PS(69.31)PDIIVLS(-34.94)DNEAS(-9.29)S(9.29)PR	NA	NA	NA	0.916874	1.00777	1.10958	NA	NA	NA	1.24595	1.23162	1.0117	NA	NA	NA	NA	NA	NA	NA	NA	NA	NA	NA	NA
A1L3S7;Q8VHR5	130;130	A1L3S7	A1L3S7	Gatad2b protein	Gatad2b	130	PDRGRLTPSPDIIVLSDNEASSPRSSSRMEE	45313000	2.5396	0.998356	29.0987	7.43e-48	97.295	97.295	79.512	S	3	2	GRLT(0.908)PS(0.092)PDIIVLS(0.998)DNEAS(0.001)SPR	GRLT(9.93)PS(-9.93)PDIIVLS(29.1)DNEAS(-29.1)S(-34.37)PR	0.915657	1.05197	1.14445	0.916874	1.00777	1.10958	NA	NA	NA	1.08886	1.11951	1.02774	NA	NA	NA	NA	NA	NA	NA	NA	NA	NA	NA	NA
A1L3S7;Q8VHR5	123;123	A1L3S7	A1L3S7	Gatad2b protein	Gatad2b	123	MSARRSEPDRGRLTPSPDIIVLSDNEASSPR	283950000	-0.88008	1	69.3081	2.81e-32	86.722	72.826	86.722	S	3	1;2;3	GRLT(1)PS(1)PDIIVLSDNEAS(0.105)S(0.894)PR	GRLT(74.44)PS(69.31)PDIIVLS(-34.94)DNEAS(-9.29)S(9.29)PR	1.02621	1.0065	1.00446	1.03824	0.984883	0.973619	1.27948	1.06948	0.848495	1.27081	0.916586	0.706266	NA	NA	NA	NA	NA	NA	NA	NA	NA	NA	NA	NA
A1L3S7;Q8VHR5	121;121	A1L3S7	A1L3S7	Gatad2b protein	Gatad2b	121	VDMSARRSEPDRGRLTPSPDIIVLSDNEASS	339590000	-0.88008	1	74.444	2.81e-32	86.722	72.826	86.722	T	3	2;3	GRLT(1)PS(1)PDIIVLSDNEAS(0.105)S(0.894)PR	GRLT(74.44)PS(69.31)PDIIVLS(-34.94)DNEAS(-9.29)S(9.29)PR	1.13737	1.05665	0.873561	1.10249	1.01458	0.927645	1.11056	1.19684	1.04177	1.27081	0.916586	0.706266	NA	NA	NA	NA	NA	NA	NA	NA	NA	NA	NA	NA
A1L3S7;Q8VHR5;A0A0U1RNM2	319;335;86	A1L3S7	A1L3S7	Gatad2b protein	Gatad2b	319	NLASHIQPGTVNRVSSPLPSPSAMSDAANSQ	18927000	2.5835	0.921541	10.7003	3.33e-37	92.499	81.298	92.499	S	2	1;2	VS(0.078)S(0.922)PLPSPSAMSDAANSQAAAK	VS(-10.7)S(10.7)PLPS(-45.03)PS(-62.66)AMS(-71.7)DAANS(-83.08)QAAAK	NA	NA	NA	NA	NA	NA	NA	NA	NA	NA	NA	NA	NA	NA	NA	NA	NA	NA	NA	NA	NA	NA	NA	NA
A1L3S7;Q8VHR5;A0A0U1RNM2	471;487;238	A1L3S7	A1L3S7	Gatad2b protein	Gatad2b	471	QEQEIEQRLQQQAALSPTTAPAVSSVSKQET	301200000	0.54213	0.959338	15.0996	6.03e-78	110.44	104.59	77.169	S	2	1	LQQQAALS(0.959)PT(0.03)T(0.011)APAVSSVSK	LQQQAALS(15.1)PT(-15.1)T(-19.5)APAVS(-41.03)S(-40.69)VS(-40.69)K	1.41656	1.22173	0.839332	NA	NA	NA	NA	NA	NA	0.990472	1.1008	1.12124	NA	NA	NA	NA	NA	NA	1.06638	1.07584	1.0136	NA	NA	NA
A1L3S7;Q8VHR5;A0A0U1RNM2	323;339;90	A1L3S7	A1L3S7	Gatad2b protein	Gatad2b	323	HIQPGTVNRVSSPLPSPSAMSDAANSQAAAK	25076000	-0.060964	0.986964	19.005	3.23e-29	92.463	80.015	89.723	S	2	2	VS(0.184)S(0.816)PLPS(0.987)PS(0.013)AMSDAANSQAAAK	VS(-6.49)S(6.49)PLPS(19)PS(-19)AMS(-36.18)DAANS(-54.86)QAAAK	1.21693	0.951108	0.828492	NA	NA	NA	NA	NA	NA	NA	NA	NA	NA	NA	NA	NA	NA	NA	NA	NA	NA	NA	NA	NA
A2A3V1	704	A2A3V1	A2A3V1	A-kinase anchor protein 17B	Akap17b	704	KIHSHGVKDSQHIRKSPVSSSLRSVDVGLPL	650280000	-0.33553	0.999976	48.3319	0.00212649	68.536	21.234	68.536	S	2	1	KS(1)PVSSSLR	KS(48.33)PVS(-48.33)S(-53.16)S(-53.16)LR	NA	NA	NA	NA	NA	NA	1.12533	0.976978	0.88109	1.10478	0.967207	0.886755	1.09967	1.02703	0.930324	1.12816	1.06657	0.954722	1.15992	1.0467	0.94414	1.17984	1.04993	0.887694
A2A414;Q9ER73	63;181	A2A414	A2A414	Elongator complex protein 4 (Fragment)	Elp4	63	PKMEVGPVSSSRFGHYYDLSKRIPWELLQSS	33170000	-0.693	0.98125	17.1878	1.17e-05	112.71	78.505	112.71	Y	2	1	FGHY(0.981)Y(0.019)DLSK	FGHY(17.19)Y(-17.19)DLS(-77.44)K	1.23077	1.12557	0.93082	NA	NA	NA	1.35371	1.37186	1.05175	1.29206	1.37866	1.04265	NA	NA	NA	NA	NA	NA	NA	NA	NA	NA	NA	NA
A2A432;E9PXY1;J3QJX0	149;75;75	A2A432	A2A432	Cullin-4B	Cul4b	149	STSSSSTPPQPRDSASPSTSSFCLGVPVATS	139360000	0.55628	0.89915	9.59762	2.15e-81	95.674	95.674	95.674	S	3	1	DS(0.099)AS(0.899)PS(0.002)TSSFCLGVPVATSSHVPIQK	DS(-9.6)AS(9.6)PS(-26.59)T(-36.44)S(-45.69)S(-53.33)FCLGVPVAT(-89.81)S(-91.68)S(-91.68)HVPIQK	1.1296	1.1196	1.01628	NA	NA	NA	NA	NA	NA	1.21955	1.08983	0.90593	NA	NA	NA	NA	NA	NA	NA	NA	NA	NA	NA	NA
A2A432;E9PXY1;Q3TCH7	949;875;738	A2A432;Q3TCH7	A2A432	Cullin-4B	Cul4b	949	LKFPVKPADLKKRIESLIDRDYMERDKENPN;LKFPVKPGDLKKRIESLIDRDYMERDKDSPN	8937100	0.10173	1	42.976	0.0237101	42.976	14.771	42.976	S	2	1	RIES(1)LIDR	RIES(42.98)LIDR	0.797216	0.801233	1.04193	NA	NA	NA	NA	NA	NA	NA	NA	NA	NA	NA	NA	NA	NA	NA	NA	NA	NA	NA	NA	NA
A2A473;E9Q0B9;A2A472	192;199;234	A2A473	A2A473	Protein Tox2	Tox2	192	ISQMGIRSGIAHGSPSPPGSKSATPSPSSST	715680000	0.14339	0.997778	28.0215	1.14e-14	92.096	84.755	50.957	S	2	1;2	S(0.002)GIAHGS(0.998)PS(0.998)PPGS(0.002)K	S(-28.02)GIAHGS(28.02)PS(28.02)PPGS(-28.02)K	1.07539	1.2069	1.07201	1.13119	1.23386	1.09935	1.15178	1.08153	0.95208	NA	NA	NA	1.04296	1.20706	1.10804	1.04184	1.31037	1.19657	1.30607	1.16491	0.908939	1.29946	1.15352	0.90016
A2A473;E9Q0B9;A2A472	190;197;232	A2A473	A2A473	Protein Tox2	Tox2	190	QLISQMGIRSGIAHGSPSPPGSKSATPSPSS	87646000	-2.9425	0.999264	33.8668	0.0015348	55.337	43.966	55.337	S	2	2	SGIAHGS(0.999)PS(0.998)PPGS(0.003)K	S(-34.96)GIAHGS(33.87)PS(26.51)PPGS(-26.51)K	NA	NA	NA	NA	NA	NA	NA	NA	NA	NA	NA	NA	NA	NA	NA	NA	NA	NA	NA	NA	NA	NA	NA	NA
A2A473;E9Q0B9;A2A472	321;328;363	A2A473	A2A473	Protein Tox2	Tox2	321	YLKALAAYRASLVSKSPPDQGEAKNTQANPP	225760000	0.93793	0.999959	43.8199	6.78e-116	159.95	139.72	159.95	S	2	1	ASLVSKS(1)PPDQGEAK	AS(-89.98)LVS(-43.82)KS(43.82)PPDQGEAK	0.862597	0.774678	0.934385	0.84763	0.801989	0.939578	0.898397	0.814882	0.927748	0.906991	0.800593	0.898964	NA	NA	NA	NA	NA	NA	NA	NA	NA	NA	NA	NA
A2A473;E9Q0B9;A2A472;F6XVL5	467;474;509;121	A2A473	A2A473	Protein Tox2	Tox2	467	DFPHISDFSSGSGSRSPGPSNPSSSGDWDGS	316340000	-1.3272	0.999967	44.7741	0	231.29	231.29	192.33	S	2	1	S(1)PGPSNPSSSGDWDGSYPSGER	S(44.77)PGPS(-44.77)NPS(-104.08)S(-126.91)S(-138.67)GDWDGS(-176.17)Y(-187.53)PS(-185.34)GER	1.04744	1.21617	1.16825	NA	NA	NA	1.27525	1.13477	0.930294	1.24018	1.33189	1.0875	NA	NA	NA	NA	NA	NA	NA	NA	NA	NA	NA	NA
A2A4A6;Q62077	1237;1237	A2A4A6	A2A4A6	Phosphoinositide phospholipase C	Plcg1	1237	PFSGISLRERASDASSQLFHVRAREGSFEAR	0	-1.7882	0.806358	6.21001	0.00378068	48.527	32.389	48.527	S	2	1	AS(0.001)DAS(0.193)S(0.806)QLFHVR	AS(-30.9)DAS(-6.21)S(6.21)QLFHVR	NA	NA	NA	NA	NA	NA	NA	NA	NA	NA	NA	NA	NA	NA	NA	NA	NA	NA	NA	NA	NA	NA	NA	NA
A2A4A6;Q62077	525;525	A2A4A6	A2A4A6	Phosphoinositide phospholipase C	Plcg1	525	FVLTSSKIYYSEETSSDQGNEDEEEPKEASS	52014000	-0.09862	0.958185	13.6105	4.97e-78	111.11	111.11	111.11	S	2	1	IYYSEETS(0.042)S(0.958)DQGNEDEEEPK	IY(-84.75)Y(-73.23)S(-66.32)EET(-40.27)S(-13.61)S(13.61)DQGNEDEEEPK	NA	NA	NA	1.04324	0.894561	0.788534	1.21414	1.07247	0.902429	NA	NA	NA	NA	NA	NA	NA	NA	NA	NA	NA	NA	NA	NA	NA
A2A4A6;Q62077	1221;1221	A2A4A6	A2A4A6	Phosphoinositide phospholipase C	Plcg1	1221	LIKIDIFPAKENGDLSPFSGISLRERASDAS	309100000	1.1699	0.996244	24.3738	2.79e-25	102.69	87.062	58.246	S	2	1	ENGDLS(0.996)PFS(0.004)GISLR	ENGDLS(24.37)PFS(-24.37)GIS(-39.31)LR	0.861742	0.887269	1.00346	NA	NA	NA	0.842781	0.976251	1.16712	0.871939	1.00634	1.15353	NA	NA	NA	NA	NA	NA	NA	NA	NA	NA	NA	NA
A2A4A6;Q62077	771;771	A2A4A6	A2A4A6	Phosphoinositide phospholipase C	Plcg1	771	INEEALEKIGTAEPDYGALYEGRNPGFYVEA	355520000	-0.03807	0.997455	25.9366	4.27e-08	103.88	70.61	102.29	Y	2	1	IGTAEPDY(0.997)GALY(0.003)EGR	IGT(-55.21)AEPDY(25.94)GALY(-25.94)EGR	NA	NA	NA	1.00975	0.956526	0.934959	NA	NA	NA	NA	NA	NA	NA	NA	NA	NA	NA	NA	1.00617	1.25892	1.21617	0.989336	1.20755	1.2205
A2A4A6;Q62077	1233;1233	A2A4A6	A2A4A6	Phosphoinositide phospholipase C	Plcg1	1233	GDLSPFSGISLRERASDASSQLFHVRAREGS	41261000	0.26709	0.998903	29.6261	1.12e-15	92.439	92.439	92.439	S	3	1	ERAS(0.999)DAS(0.001)SQLFHVR	ERAS(29.63)DAS(-29.63)S(-50.74)QLFHVR	NA	NA	NA	NA	NA	NA	0.827636	1.04922	1.28332	0.866464	1.01076	1.20668	NA	NA	NA	NA	NA	NA	NA	NA	NA	NA	NA	NA
A2A4A6;Q62077	783;783	A2A4A6	A2A4A6	Phosphoinositide phospholipase C	Plcg1	783	EPDYGALYEGRNPGFYVEANPMPTFKCAVKA	25630000	0.22372	1	71.1253	1.53e-05	92.439	85.606	92.439	Y	2	1	NPGFY(1)VEANPMPTFK	NPGFY(71.13)VEANPMPT(-71.13)FK	NA	NA	NA	NA	NA	NA	NA	NA	NA	NA	NA	NA	NA	NA	NA	NA	NA	NA	NA	NA	NA	NA	NA	NA
A2A4A6;Q62077	1263;1263	A2A4A6	A2A4A6	Phosphoinositide phospholipase C	Plcg1	1263	SFEARYQQPFEDFRISQEHLADHFDSRERRA	803860000	-1.6215	1	85.8115	2.38e-05	94.865	76.631	86.8	S	2	1	IS(1)QEHLADHFDSR	IS(85.81)QEHLADHFDS(-85.81)R	1.01992	0.97779	1.00006	NA	NA	NA	0.987289	0.880214	0.900755	NA	NA	NA	0.895376	0.913841	1.02448	1.02679	1.04164	1.01766	0.981974	0.80252	0.804933	0.918434	0.847936	0.987654
A2A4A6;Q62077	1253;1253	A2A4A6	A2A4A6	Phosphoinositide phospholipase C	Plcg1	1253	QLFHVRAREGSFEARYQQPFEDFRISQEHLA	25308000	0.1488	1	101.646	1.38e-25	101.65	88.555	101.65	Y	2	1	Y(1)QQPFEDFR	Y(101.65)QQPFEDFR	NA	NA	NA	0.945269	0.961592	0.987267	NA	NA	NA	NA	NA	NA	NA	NA	NA	NA	NA	NA	NA	NA	NA	NA	NA	NA
A2A4A6;Q62077;G3UXP4	186;186;186	A2A4A6	A2A4A6	Phosphoinositide phospholipase C	Plcg1	186	RISAKDLKNMLSQVNYRVPNMRFLRERLTDL	3380900	1.5864	0.999878	39.1436	0.0314494	63.816	50.416	62.463	Y	2	1	NMLSQVNY(1)R	NMLS(-39.14)QVNY(39.14)R	0.72524	0.691561	0.975992	NA	NA	NA	NA	NA	NA	NA	NA	NA	NA	NA	NA	NA	NA	NA	NA	NA	NA	NA	NA	NA
A2A4B3;Q99PI4;Q149B0;A2A4B1	218;218;218;218	A2A4B3	A2A4B3	Phosphatidate phosphatase LPIN3	Lpin3	218	TPQANLSSGDLMSPKSDSELELRSLEPSPLR	134310000	-0.22981	0.96938	15.0049	0.00531454	76.282	53.27	56.404	S	2	1	S(0.969)DS(0.031)ELELR	S(15)DS(-15)ELELR	NA	NA	NA	NA	NA	NA	1.17352	0.941981	0.79346	1.19111	0.923925	0.848124	1.10328	0.979497	0.97643	NA	NA	NA	1.07256	0.934653	0.826809	NA	NA	NA
A2A4N9;A2A4P0	197;250	A2A4N9	A2A4N9	ATP-dependent RNA helicase DHX8 (Fragment)	Dhx8	197	RTRERTKGKSRYRSRSRSQSPFKDRKDREKY	238020000	-0.41659	1	50.8061	0.000232671	69.878	69.878	50.806	S	2	3	S(1)RS(1)QS(1)PFKDR	S(50.81)RS(50.81)QS(50.81)PFKDR	NA	NA	NA	NA	NA	NA	NA	NA	NA	NA	NA	NA	NA	NA	NA	NA	NA	NA	0.905947	0.757564	0.932508	1.04634	0.845069	0.853984
A2A4N9;A2A4P0	199;252	A2A4N9	A2A4N9	ATP-dependent RNA helicase DHX8 (Fragment)	Dhx8	199	RERTKGKSRYRSRSRSQSPFKDRKDREKYGE	238020000	-0.41659	1	50.8061	0.000232671	69.878	69.878	50.806	S	2	3	S(1)RS(1)QS(1)PFKDR	S(50.81)RS(50.81)QS(50.81)PFKDR	NA	NA	NA	NA	NA	NA	NA	NA	NA	NA	NA	NA	NA	NA	NA	NA	NA	NA	0.905947	0.757564	0.932508	1.04634	0.845069	0.853984
A2A4N9;A2A4P0	201;254	A2A4N9	A2A4N9	ATP-dependent RNA helicase DHX8 (Fragment)	Dhx8	201	RTKGKSRYRSRSRSQSPFKDRKDREKYGERN	238020000	-0.41659	1	50.8061	0.000232671	69.878	69.878	50.806	S	2	3	S(1)RS(1)QS(1)PFKDR	S(50.81)RS(50.81)QS(50.81)PFKDR	NA	NA	NA	NA	NA	NA	NA	NA	NA	NA	NA	NA	NA	NA	NA	NA	NA	NA	0.905947	0.757564	0.932508	1.04634	0.845069	0.853984
A2A4N9;A2A4P0	431;484	A2A4N9	A2A4N9	ATP-dependent RNA helicase DHX8 (Fragment)	Dhx8	431	EPPFLRGHTKQSMDMSPIKIVKNPDGSLSQA	4255800000	-0.26938	0.999998	57.0139	0.000232446	83.615	70.578	80.69	S	2	1	QSMDMS(1)PIK	QS(-57.01)MDMS(57.01)PIK	0.96229	1.03497	1.07315	0.968095	1.03182	1.06929	1.04314	0.997591	0.943411	1.03884	0.989454	0.935539	1.02834	1.04051	1.05505	0.99784	1.05784	1.03201	1.03392	0.982447	0.989219	1.06885	0.991147	0.937925
A2A4N9;A2A4P0	366;419	A2A4N9	A2A4N9	ATP-dependent RNA helicase DHX8 (Fragment)	Dhx8	366	EVEDDSLERKRLTRISDPEKWEIKQMIAANV	46213000	-1.2645	1	66.0043	0.011207	66.004	45.801	66.004	S	2	1	IS(1)DPEKWEIK	IS(66)DPEKWEIK	NA	NA	NA	NA	NA	NA	NA	NA	NA	0.849628	0.931137	1.11947	NA	NA	NA	NA	NA	NA	NA	NA	NA	NA	NA	NA
A2A4P5	149	A2A4P5	A2A4P5	Putative protein PTGES3L	Ptges3l	149	KRPPPAMDDLDDDSDS_______________	103460000	-0.33139	0.823983	6.70363	2.19e-15	85.362	85.362	77.506	S	2	1	RPPPAMDDLDDDS(0.176)DS(0.824)	RPPPAMDDLDDDS(-6.7)DS(6.7)	NA	NA	NA	NA	NA	NA	0.615434	0.937363	1.54285	0.6016	0.950804	1.55894	NA	NA	NA	NA	NA	NA	NA	NA	NA	NA	NA	NA
A2A4P5	147	A2A4P5	A2A4P5	Putative protein PTGES3L	Ptges3l	147	STKRPPPAMDDLDDDSDS_____________	77786000	-1.294	0.95165	12.9408	2.02e-16	87.088	87.088	87.088	S	2	1	RPPPAMDDLDDDS(0.952)DS(0.048)	RPPPAMDDLDDDS(12.94)DS(-12.94)	0.533991	0.8918	1.69869	NA	NA	NA	0.533847	0.931262	1.82088	0.684997	0.911427	1.35296	NA	NA	NA	NA	NA	NA	NA	NA	NA	NA	NA	NA
A2A547;Q5I0T8;P84099	11;13;13	A2A547	A2A547	Ribosomal protein L19	Rpl19	11	_____MLRLQKRLASSVLRCGKKKVWLDPNE	350920000	0.18186	0.982574	17.5117	0.00731955	79.474	35.666	79.474	S	2	1	LAS(0.017)S(0.983)VLR	LAS(-17.51)S(17.51)VLR	NA	NA	NA	NA	NA	NA	NA	NA	NA	1.02799	1.14757	1.12228	0.963835	0.887091	0.955092	0.978972	0.886228	0.918686	0.928102	1.1119	1.23038	0.938089	1.18412	1.24913
A2A5K6	976	A2A5K6	A2A5K6	Zinc finger protein 335	Znf335	976	LLQCGGPPRDGSEVLSPTKTHHMGGSQGSST	203390000	0.026729	0.905421	9.81055	2.42e-05	100.22	95.707	100.22	S	2	1	DGSEVLS(0.905)PT(0.095)K	DGS(-72.89)EVLS(9.81)PT(-9.81)K	NA	NA	NA	NA	NA	NA	1.16711	1.10587	0.961787	1.05645	1.07281	1.04296	NA	NA	NA	NA	NA	NA	1.14551	1.06212	0.872786	1.14353	1.129	0.986588
A2A5R2	621	A2A5R2	A2A5R2	Brefeldin A-inhibited guanine nucleotide-exchange protein 2	Arfgef2	621	QEMGDGKGLDMARRCSVTSVESTVSSGTQTA	49827000	-0.47776	0.816696	6.79318	0	206.25	206.25	206.25	S	3	1	RCS(0.817)VT(0.171)S(0.012)VESTVSSGTQTAIQDDPEQFEVIK	RCS(6.79)VT(-6.79)S(-18.19)VES(-47.08)T(-51.45)VS(-86.87)S(-111.73)GT(-127.23)QT(-159.17)AIQDDPEQFEVIK	NA	NA	NA	NA	NA	NA	NA	NA	NA	1.21899	1.11043	0.847273	NA	NA	NA	NA	NA	NA	NA	NA	NA	NA	NA	NA
A2A5R2	1521	A2A5R2	A2A5R2	Brefeldin A-inhibited guanine nucleotide-exchange protein 2	Arfgef2	1521	SDRHLDVDLDRQSLSSIDRNASERGQSQLSN	118950000	-0.68699	0.944436	12.331	0.000605111	71.03	36.276	71.03	S	2	1;2	QSLS(0.055)S(0.944)IDR	QS(-34.35)LS(-12.33)S(12.33)IDR	NA	NA	NA	NA	NA	NA	NA	NA	NA	NA	NA	NA	NA	NA	NA	NA	NA	NA	1.0009	0.811894	0.745839	1.04562	0.813776	0.799542
A2A5R2	1022	A2A5R2	A2A5R2	Brefeldin A-inhibited guanine nucleotide-exchange protein 2	Arfgef2	1022	ELAQLIGTGVKTRYLSGSGREREGSLKGHSL	300070000	0.26996	0.975552	16.0153	0.00692489	76.605	57.349	76.605	S	2	1	YLS(0.976)GS(0.024)GR	Y(-45.3)LS(16.02)GS(-16.02)GR	NA	NA	NA	NA	NA	NA	0.870266	0.904348	1.03119	0.876972	0.923085	1.05345	NA	NA	NA	NA	NA	NA	NA	NA	NA	0.881558	0.831699	1.00183
A2A5R2	1518	A2A5R2	A2A5R2	Brefeldin A-inhibited guanine nucleotide-exchange protein 2	Arfgef2	1518	EEVSDRHLDVDLDRQSLSSIDRNASERGQSQ	285610000	0.16086	0.998955	30.8727	7.77e-94	138.75	138.75	105.38	S	2	1;2	HLDVDLDRQS(0.999)LS(0.001)SIDR	HLDVDLDRQS(30.87)LS(-30.87)S(-36.43)IDR	0.984527	0.8956	0.881774	NA	NA	NA	0.974592	0.99052	0.988707	0.916754	0.979706	1.01334	NA	NA	NA	0.924984	0.859191	0.955762	NA	NA	NA	NA	NA	NA
A2A5R2	1535	A2A5R2	A2A5R2	Brefeldin A-inhibited guanine nucleotide-exchange protein 2	Arfgef2	1535	SSIDRNASERGQSQLSNPTDDSWKGAPYAHQ	1230900000	-0.4166	0.999805	37.1392	6.82e-188	188.58	167.63	188.58	S	2	1;2	GQSQLS(1)NPTDDSWK	GQS(-97.18)QLS(37.14)NPT(-37.14)DDS(-57.18)WK	1.07555	0.998494	0.962731	1.07451	1.0269	0.964187	1.09358	1.03215	0.958253	1.29732	1.14491	0.908858	NA	NA	NA	1.09527	1.05076	0.997393	1.05232	1.06107	0.995751	0.984495	1.02395	1.0194
A2A5R2	1532	A2A5R2	A2A5R2	Brefeldin A-inhibited guanine nucleotide-exchange protein 2	Arfgef2	1532	QSLSSIDRNASERGQSQLSNPTDDSWKGAPY	336570000	-1.0937	1	82.9038	1.79e-38	115.88	112.64	102.67	S	2	1;2	GQS(1)QLS(0.999)NPT(0.001)DDSWK	GQS(82.9)QLS(30.09)NPT(-30.09)DDS(-46.37)WK	0.979294	0.996941	1.00984	1.04018	1.00602	0.956965	1.09358	1.03215	0.958253	1.15677	1.05139	0.898517	1.0152	1.04674	1.04028	NA	NA	NA	NA	NA	NA	NA	NA	NA
A2A5R2;F6YCJ0	214;125	A2A5R2	A2A5R2	Brefeldin A-inhibited guanine nucleotide-exchange protein 2	Arfgef2	214	NQVLQEARELEKPMQSKPQSPVIQATAGSPK	34553000	-0.22261	0.849019	7.52819	9.02e-09	52.642	48.117	45.349	S	4	2	ELEKPMQS(0.849)KPQS(0.151)PVIQAT(0.027)AGS(0.973)PK	ELEKPMQS(7.53)KPQS(-7.53)PVIQAT(-15.71)AGS(15.71)PK	NA	NA	NA	NA	NA	NA	NA	NA	NA	NA	NA	NA	NA	NA	NA	NA	NA	NA	NA	NA	NA	NA	NA	NA
A2A5R2;F6YCJ0	355;243	A2A5R2	A2A5R2	Brefeldin A-inhibited guanine nucleotide-exchange protein 2	Arfgef2	355	ENSQTNGIADDRQSLSSADNLEPDVQGHQVA	123550000	0.25404	0.990345	20.0679	6.67e-20	84.249	75.831	69.256	S	3	1;2	QS(0.019)LS(0.99)S(0.99)ADNLEPDVQGHQVAAR	QS(-20.07)LS(20.07)S(20.07)ADNLEPDVQGHQVAAR	NA	NA	NA	NA	NA	NA	1.17578	1.0522	0.882982	0.939713	1.03435	1.04483	NA	NA	NA	NA	NA	NA	NA	NA	NA	NA	NA	NA
A2A5R2;F6YCJ0	356;244	A2A5R2	A2A5R2	Brefeldin A-inhibited guanine nucleotide-exchange protein 2	Arfgef2	356	NSQTNGIADDRQSLSSADNLEPDVQGHQVAA	80294000	0.25404	0.990345	20.0679	6.67e-20	84.249	75.831	69.256	S	3	2	QS(0.019)LS(0.99)S(0.99)ADNLEPDVQGHQVAAR	QS(-20.07)LS(20.07)S(20.07)ADNLEPDVQGHQVAAR	NA	NA	NA	NA	NA	NA	0.988431	0.980499	0.959657	0.939713	1.03435	1.04483	NA	NA	NA	NA	NA	NA	NA	NA	NA	NA	NA	NA
A2A5R2;F6YCJ0	227;138	A2A5R2	A2A5R2	Brefeldin A-inhibited guanine nucleotide-exchange protein 2	Arfgef2	227	MQSKPQSPVIQATAGSPKFSRLKQSQAQSKP	22222000000	0.3505	0.999027	30.1148	3.44e-60	135.18	132	90.422	S	3	1;2	PQSPVIQAT(0.001)AGS(0.999)PK	PQS(-83.76)PVIQAT(-30.11)AGS(30.11)PK	0.957474	0.966679	1.01151	1.43899	1.05437	0.705244	1.02373	0.927056	0.915338	1.02849	0.914363	0.891468	0.990336	0.953263	0.978248	1.08154	1.02901	0.93877	1.08113	0.940053	0.878075	1.02888	0.951166	0.929252
A2A5R2;F6YCJ0	276;187	A2A5R2	A2A5R2	Brefeldin A-inhibited guanine nucleotide-exchange protein 2	Arfgef2	276	GKVSLENGEAPRERGSPVSGRAEPSRGTDSG	7598000000	-0.55245	0.999998	57.8277	3.47e-29	148.92	50.314	148.92	S	2	1	ERGS(1)PVSGR	ERGS(57.83)PVS(-57.83)GR	NA	NA	NA	0.876959	0.907093	1.01874	NA	NA	NA	0.952206	0.907736	0.944727	0.999271	1.13973	0.97862	0.939349	0.939338	0.990458	0.953902	0.896638	0.955104	1.0582	0.931874	0.948876
A2A5R2;F6YCJ0	218;129	A2A5R2	A2A5R2	Brefeldin A-inhibited guanine nucleotide-exchange protein 2	Arfgef2	218	QEARELEKPMQSKPQSPVIQATAGSPKFSRL	6796200000	0.43488	1	84.1467	7.28e-59	130.49	130.49	110.1	S	2	1;2	PQS(1)PVIQAT(0.016)AGS(0.984)PK	PQS(84.15)PVIQAT(-17.96)AGS(17.96)PK	0.891102	0.976087	1.06439	0.883855	0.806511	0.964786	0.921054	0.872858	0.975372	0.940223	0.825918	0.889496	0.883367	0.988962	1.1225	0.924778	0.995443	1.08528	0.896761	0.91625	1.00987	0.962032	0.927682	1.04082
A2A5R6;Q8R151	388;1252	A2A5R6	A2A5R6	NFX1-type zinc finger-containing protein 1	Znfx1	388	SRIIHTLRENNQIGPSLRLCCQNHPETHTLV	836400000	0.34744	1	48.5679	0.00415198	48.568	48.568	48.568	S	2	1	ENNQIGPS(1)LR	ENNQIGPS(48.57)LR	NA	NA	NA	0.114559	0.139987	1.22446	NA	NA	NA	NA	NA	NA	NA	NA	NA	NA	NA	NA	NA	NA	NA	NA	NA	NA
A2A5R8;Q9Z108;Q9DBE7;A2A5S3	377;375;377;383	A2A5R8	A2A5R8	Double-stranded RNA-binding protein Staufen homolog 1	Stau1	377	TVTAMIARELLYGGTSPTAETILKSNISSGH	72563000	0.012118	0.869718	10.6108	2.99e-25	88.969	84.109	88.969	S	2	1	ELLYGGT(0.05)S(0.87)PT(0.076)AET(0.005)ILK	ELLY(-45.41)GGT(-12.4)S(10.61)PT(-10.61)AET(-22.77)ILK	1.01047	0.915527	0.926863	NA	NA	NA	0.990178	0.932516	0.92755	0.973593	0.907052	0.946783	NA	NA	NA	NA	NA	NA	NA	NA	NA	NA	NA	NA
A2A5R8;Q9Z108;Q9DBE7;A2A5S3;V9GX87	301;299;301;307;307	A2A5R8	A2A5R8	Double-stranded RNA-binding protein Staufen homolog 1	Stau1	301	VKKPGDGRKVTFFEPSPGDENGTSNKDEEFR	45944000	-0.57008	0.999873	39.986	5.41e-122	125.83	118.69	125.83	S	3	1	VTFFEPS(1)PGDENGTSNKDEEFR	VT(-81.56)FFEPS(39.99)PGDENGT(-39.99)S(-45.81)NKDEEFR	NA	NA	NA	NA	NA	NA	0.90064	1.09095	1.26419	NA	NA	NA	NA	NA	NA	NA	NA	NA	NA	NA	NA	NA	NA	NA
A2A655;A2A654	689;752	A2A655	A2A655	Protein Bptf	Bptf	689	AKAADDPEIGERDSHTPVSVHEEIGDFRLEK	286890000	-0.031559	0.998301	27.6903	4.02e-78	125.23	112.56	83.395	T	3	1;2	DS(0.002)HT(0.998)PVS(1)VHEEIGDFR	DS(-27.69)HT(27.69)PVS(44.67)VHEEIGDFR	1.07193	0.992701	0.918878	0.988761	0.874075	0.891506	1.21359	1.11789	0.946134	0.837259	0.695744	0.872096	NA	NA	NA	NA	NA	NA	1.0782	1.11556	0.975559	1.07663	0.977258	0.880724
A2A655;A2A654	692;755	A2A655	A2A655	Protein Bptf	Bptf	692	ADDPEIGERDSHTPVSVHEEIGDFRLEKSNG	73924000	-0.031559	0.999966	44.6711	6.06e-31	96.016	86.981	83.395	S	3	2	DS(0.002)HT(0.998)PVS(1)VHEEIGDFR	DS(-27.69)HT(27.69)PVS(44.67)VHEEIGDFR	1.28614	1.28974	1.01184	NA	NA	NA	1.21359	1.11789	0.946134	1.16315	1.10448	0.94454	NA	NA	NA	NA	NA	NA	NA	NA	NA	NA	NA	NA
A2A655;A2A654;E9Q6A7	766;829;704	A2A655	A2A655	Protein Bptf	Bptf	766	ANKLFKEGKEVLVVNSQGEVSRLSTKKEVVM	3357500	-2.555	0.866498	8.1228	0.00299537	56.339	34.284	56.339	S	2	1	EVLVVNS(0.866)QGEVS(0.134)R	EVLVVNS(8.12)QGEVS(-8.12)R	NA	NA	NA	NA	NA	NA	NA	NA	NA	NA	NA	NA	NA	NA	NA	NA	NA	NA	NA	NA	NA	NA	NA	NA
A2A655;A2A654;E9Q6A7	1602;1665;1550	A2A655	A2A655	Protein Bptf	Bptf	1602	PDRNSLSQVEDMETESPEVKRVIPSPVRTGE	12785000	0.19523	0.97684	16.2518	3.25e-09	67.11	65.181	67.11	S	2	1	NSLSQVEDMET(0.023)ES(0.977)PEVK	NS(-62.8)LS(-53.5)QVEDMET(-16.25)ES(16.25)PEVK	1.26712	1.2493	0.961567	NA	NA	NA	NA	NA	NA	NA	NA	NA	NA	NA	NA	NA	NA	NA	NA	NA	NA	NA	NA	NA
A2A655;A2A654;E9Q6A7	1325;1388;1273	A2A655	A2A655	Protein Bptf	Bptf	1325	VVSSSKSTLPASVPKSPRDRDARAFSKAVDF	339400000	-0.28552	0.991515	20.716	4.6e-11	96.096	73.769	53.981	S	2	1	STLPAS(0.008)VPKS(0.992)PR	S(-44.14)T(-44.14)LPAS(-20.72)VPKS(20.72)PR	0.985911	0.997057	1.00876	NA	NA	NA	1.04428	0.957662	0.903842	1.08831	0.994228	0.90621	NA	NA	NA	NA	NA	NA	1.08387	0.971459	0.902459	NA	NA	NA
A2A655;A2A654;E9Q6A7	1703;1766;1651	A2A655	A2A655	Protein Bptf	Bptf	1703	TVTTTTTTVTKLSTPSPDTGVDTISVKEQSK	102510000	0.70885	0.996689	27.74	2.8e-31	96.379	89.398	96.379	S	2	1	LST(0.002)PS(0.997)PDT(0.002)GVDTISVK	LS(-46.61)T(-27.74)PS(27.74)PDT(-27.97)GVDT(-47.31)IS(-56.4)VK	0.98213	0.986491	0.991479	1.01741	1.02814	1.02562	1.02043	0.950991	0.927872	1.04537	0.96373	0.895309	NA	NA	NA	NA	NA	NA	NA	NA	NA	NA	NA	NA
A2A655;A2A654;E9Q6A7	1070;1133;1018	A2A655	A2A655	Protein Bptf	Bptf	1070	KEPEKKDQDVKELLDSDNDKSFKEEPMEIDD	74159000	-0.083167	1	42.976	0.000541605	81.625	64.907	42.976	S	2	1	ELLDS(1)DNDK	ELLDS(42.98)DNDK	NA	NA	NA	NA	NA	NA	NA	NA	NA	NA	NA	NA	NA	NA	NA	NA	NA	NA	0.857452	0.806768	1.10413	1.09992	0.847605	0.959764
A2A655;A2A654;E9Q6A7	1581;1644;1529	A2A655	A2A655	Protein Bptf	Bptf	1581	HTLPSTKESASTQVITPRAPCPDRNSLSQVE	34750000	-0.56886	0.999976	47.6602	3.23e-05	86.497	80.956	81.448	T	2	1	ESASTQVIT(1)PR	ES(-66.06)AS(-52.12)T(-47.66)QVIT(47.66)PR	0.983559	0.725925	0.730791	NA	NA	NA	NA	NA	NA	0.701958	0.922258	1.42647	NA	NA	NA	NA	NA	NA	NA	NA	NA	NA	NA	NA
A2A655;A2A654;E9Q6A7	1249;1312;1197	A2A655	A2A655	Protein Bptf	Bptf	1249	DVSIQSPGPNCQRQNSVESDLDARISEPAGK	331880000	1.2593	1	52.1723	4.37e-07	93.478	83.823	52.172	S	2	1;2	QNS(1)VES(1)DLDAR	QNS(52.17)VES(52.17)DLDAR	0.860054	0.86981	1.00979	0.835289	0.733625	0.867796	NA	NA	NA	1.05473	0.940457	0.945236	1.17407	0.955048	0.875759	NA	NA	NA	NA	NA	NA	NA	NA	NA
A2A655;A2A654;E9Q6A7	1252;1315;1200	A2A655	A2A655	Protein Bptf	Bptf	1252	IQSPGPNCQRQNSVESDLDARISEPAGKGLE	16314000	1.2593	1	52.1723	0.00212297	66.436	58.026	52.172	S	2	2	QNS(1)VES(1)DLDAR	QNS(52.17)VES(52.17)DLDAR	NA	NA	NA	NA	NA	NA	NA	NA	NA	NA	NA	NA	NA	NA	NA	NA	NA	NA	NA	NA	NA	NA	NA	NA
A2A655;A2A654;E9Q6A7	2399;2462;2347	A2A655	A2A655	Protein Bptf	Bptf	2399	LVATQCQPQSSVQGQSPVRVQSPPLTRIRPS	3556200000	-0.11368	0.999995	52.9697	9.6e-199	170.59	164.94	170.59	S	3	1	PLVATQCQPQSSVQGQS(1)PVR	PLVAT(-139.61)QCQPQS(-67.57)S(-52.97)VQGQS(52.97)PVR	0.969042	1.02404	1.05635	0.950838	1.03486	1.08489	1.03991	1.03126	1.01544	1.04124	1.04464	1.00311	0.98642	1.02511	1.04916	0.949943	1.05347	1.08971	1.03542	1.01748	0.988613	1.02652	1.01467	0.975867
A2A655;A2A654;E9Q6A7	2405;2468;2353	A2A655	A2A655	Protein Bptf	Bptf	2405	QPQSSVQGQSPVRVQSPPLTRIRPSTPSQVT	2827900000	0.11898	0.999999	62.8486	6.68e-06	132.25	118.82	106.62	S	2	1	VQS(1)PPLTR	VQS(62.85)PPLT(-62.85)R	0.949945	0.921842	0.965152	0.952975	0.925039	0.967865	0.921535	0.866472	0.926843	0.925965	0.875228	0.936328	0.983585	0.932736	0.947428	0.992149	0.950308	0.957019	0.95774	0.888343	0.929498	1.01627	0.910739	0.905584
A2A655;A2A654;E9Q6A7	1611;1674;1559	A2A655	A2A655	Protein Bptf	Bptf	1611	EDMETESPEVKRVIPSPVRTGEGSNLSKGFM	6544400000	-0.82197	1	62.9689	0.0123867	67.897	39.689	62.969	S	2	1	VIPS(1)PVR	VIPS(62.97)PVR	0.969751	0.947678	0.979588	0.967735	0.963922	0.991317	1.03812	0.941882	0.919069	1.0397	0.957017	0.923444	0.996642	0.980542	0.987131	1.02022	1.02099	1.00831	1.06918	0.99316	0.932664	1.0444	0.962015	0.914581
A2A655;A2A654;E9Q6A7	1239;1302;1187	A2A655	A2A655	Protein Bptf	Bptf	1239	KPDPKDQVLDDVSIQSPGPNCQRQNSVESDL	301600000	-0.10053	1	67.8553	0	222.51	211.96	222.51	S	2	1	DQVLDDVSIQS(1)PGPNCQR	DQVLDDVS(-67.86)IQS(67.86)PGPNCQR	0.993203	1.03621	1.06861	0.939678	1.06187	1.16113	0.891506	1.05798	1.08064	0.968657	1.08294	1.1065	NA	NA	NA	NA	NA	NA	NA	NA	NA	NA	NA	NA
A2A655;A2A654;E9Q6A7	228;228;228	A2A655	A2A655	Protein Bptf	Bptf	228	SSTPGRRKPRVHRPRSPILEEKDIPPLEFPK	4320100000	-0.13256	1	195.046	5.55e-117	195.05	74.589	195.05	S	1	1	S(1)PILEEK	S(195.05)PILEEK	1.01859	1.00796	0.983833	1.10821	1.03748	0.959971	1.10722	0.961354	0.844192	1.07947	0.940258	0.919572	1.02931	1.00828	0.944877	1.03594	1.08031	1.01628	1.14108	0.99064	0.898696	1.11534	1.01431	0.89945
A2A655;A2A654;E9Q6A7;A2A653	2023;2086;1971;133	A2A655	A2A655	Protein Bptf	Bptf	2023	SPAQKVMVAPLSGSVTPGTKMVLATKVGSPA	22400000	-1.7505	0.799229	6.98108	1.69e-18	90.385	84.844	90.385	T	2	1	VMVAPLS(0.002)GS(0.039)VT(0.799)PGT(0.16)K	VMVAPLS(-25.93)GS(-13.16)VT(6.98)PGT(-6.98)K	NA	NA	NA	NA	NA	NA	NA	NA	NA	0.876641	0.98344	1.06341	NA	NA	NA	NA	NA	NA	NA	NA	NA	NA	NA	NA
A2A655;A2A654;E9Q6A7;A2A653	2008;2071;1956;118	A2A655	A2A655	Protein Bptf	Bptf	2008	AASTTSPANNTSSTVSPAQKVMVAPLSGSVT	3117400	0.29045	0.881182	11.124	0.000121168	54.959	51.759	54.959	S	3	2	LEQQKPAVIAAS(0.215)T(0.237)T(0.26)S(0.287)PANNT(0.004)S(0.015)S(0.032)T(0.069)VS(0.881)PAQK	LEQQKPAVIAAS(-1.27)T(-0.85)T(-0.43)S(0.43)PANNT(-24.64)S(-17.89)S(-14.55)T(-11.12)VS(11.12)PAQK	NA	NA	NA	NA	NA	NA	NA	NA	NA	NA	NA	NA	NA	NA	NA	NA	NA	NA	NA	NA	NA	NA	NA	NA
A2A655;A2A654;E9Q6A7;A2A653	2036;2099;1984;146	A2A655	A2A655	Protein Bptf	Bptf	2036	SVTPGTKMVLATKVGSPATVTFQQNKNFHQT	539750000	0.5289	1	66.3168	4.17e-106	157.68	142.52	129.38	S	2	1	VGS(1)PATVTFQQNK	VGS(66.32)PAT(-66.32)VT(-92.2)FQQNK	NA	NA	NA	NA	NA	NA	NA	NA	NA	NA	NA	NA	NA	NA	NA	NA	NA	NA	0.955634	1.00281	1.03693	0.912389	0.997443	1.05467
A2A690	169	A2A690	A2A690	Protein TANC2	Tanc2	169	STNAAAKDCSYGAVTSPTSTLESRDSGIIAT	436590000	-0.68923	0.966665	16.2064	6.16e-242	191.65	187.12	162.81	S	2	1	DCSYGAVT(0.006)S(0.967)PT(0.023)S(0.003)T(0.001)LESR	DCS(-111.5)Y(-113.9)GAVT(-22.08)S(16.21)PT(-16.21)S(-24.94)T(-30.14)LES(-37.98)R	NA	NA	NA	1.01325	1.15717	1.15731	0.931261	1.09046	1.15662	0.952289	1.09615	1.14937	NA	NA	NA	NA	NA	NA	0.969781	1.01728	1.03082	0.947757	1.02526	1.09594
A2A690	238	A2A690	A2A690	Protein TANC2	Tanc2	238	SCLYRVDENMAASTYSLNKIPERNLETVLSQ	95310000	0.092887	0.973441	16.8159	2.67e-05	66.777	61.707	53.453	S	2	1	VDENMAAS(0.006)T(0.02)YS(0.973)LNK	VDENMAAS(-22.04)T(-16.82)Y(-36.57)S(16.82)LNK	1.06898	1.08693	1.06717	NA	NA	NA	0.701327	0.931019	1.29964	0.720463	0.902505	1.24406	NA	NA	NA	NA	NA	NA	NA	NA	NA	NA	NA	NA
A2A690	434	A2A690	A2A690	Protein TANC2	Tanc2	434	APSAHSSITSGSCPGTPEMRRRQEEAMRRLA	87833000	-0.78927	0.987893	20.6255	7.29e-24	58.087	58.087	58.087	T	3	1	ELPLTQAPSAHSSIT(0.001)S(0.001)GS(0.009)CPGT(0.988)PEMR	ELPLT(-46.5)QAPS(-36.23)AHS(-36.23)S(-36.23)IT(-28.45)S(-28.45)GS(-20.63)CPGT(20.63)PEMR	0.818833	1.07347	1.28499	0.87724	1.08668	1.23242	NA	NA	NA	NA	NA	NA	NA	NA	NA	NA	NA	NA	NA	NA	NA	NA	NA	NA
A2A690	400	A2A690	A2A690	Protein TANC2	Tanc2	400	ALSCHGTRMRQIASDSPHASPKHVDANRELP	569030000	0.2888	0.997025	25.4292	6.6e-36	132.01	132.01	132.01	S	2	1;2	QIAS(0.003)DS(0.997)PHASPK	QIAS(-25.43)DS(25.43)PHAS(-39.23)PK	0.990716	1.03161	1.05213	0.955113	1.02112	1.08158	NA	NA	NA	0.887921	1.02582	1.16931	0.866485	0.962211	1.13541	0.96312	1.04623	1.13907	NA	NA	NA	NA	NA	NA
A2A690	268	A2A690	A2A690	Protein TANC2	Tanc2	268	QSVQSIPLYLMPRPNSVAATSSAHLEDLAYL	1371200	0.28662	0.995565	28.29	0.000102988	53.197	48.197	53.197	S	3	1	PNS(0.996)VAAT(0.001)S(0.001)S(0.001)AHLEDLAYLDEQR	PNS(28.29)VAAT(-28.29)S(-28.29)S(-28.29)AHLEDLAY(-51.16)LDEQR	NA	NA	NA	NA	NA	NA	NA	NA	NA	NA	NA	NA	NA	NA	NA	NA	NA	NA	NA	NA	NA	NA	NA	NA
A2A690	404	A2A690	A2A690	Protein TANC2	Tanc2	404	HGTRMRQIASDSPHASPKHVDANRELPLTQA	42960000	0.19155	0.999833	37.4938	8.83e-08	81.618	58.633	51.798	S	2	2	QIAS(0.065)DS(0.935)PHAS(1)PK	QIAS(-11.61)DS(11.61)PHAS(37.49)PK	NA	NA	NA	NA	NA	NA	NA	NA	NA	NA	NA	NA	NA	NA	NA	NA	NA	NA	NA	NA	NA	NA	NA	NA
A2A690;F6VP19	1450;593	A2A690	A2A690	Protein TANC2	Tanc2	1450	ARPSQGLPVIQSPPSSPAHRDSAYISSSPLG	272110000	-0.10204	0.787831	5.68916	3.69e-56	105.17	97.261	72.302	S	3	2	PSQGLPVIQS(0.998)PPS(0.214)S(0.788)PAHR	PS(-42.08)QGLPVIQS(27.1)PPS(-5.69)S(5.69)PAHR	0.936014	1.05732	1.13136	0.937821	1.07187	1.22322	NA	NA	NA	0.957501	1.09366	1.14512	NA	NA	NA	NA	NA	NA	NA	NA	NA	0.95394	1.0368	1.09918
A2A690;F6VP19	1462;605	A2A690	A2A690	Protein TANC2	Tanc2	1462	PPSSPAHRDSAYISSSPLGSHQVFDFRSNSS	34973000	-2.5328	0.810164	6.49559	1.83e-31	112.85	99.828	112.85	S	2	1	DSAYIS(0.007)S(0.182)S(0.81)PLGS(0.002)HQVFDFR	DS(-66.03)AY(-60.66)IS(-20.84)S(-6.5)S(6.5)PLGS(-27.04)HQVFDFR	NA	NA	NA	0.539347	1.11777	1.49163	0.882041	1.09706	1.16868	NA	NA	NA	NA	NA	NA	NA	NA	NA	NA	NA	NA	NA	NA	NA
A2A690;F6VP19	1981;1124	A2A690	A2A690	Protein TANC2	Tanc2	1981	NLYRQLSRDSRQGQTSPIKPKRPFVESNV__	856840000	-0.37156	0.888939	9.03311	0.00109723	75.986	75.986	75.986	S	2	1	QGQT(0.111)S(0.889)PIKPK	QGQT(-9.03)S(9.03)PIKPK	1.01267	1.1184	1.041	1.0417	1.16673	1.1352	NA	NA	NA	NA	NA	NA	NA	NA	NA	NA	NA	NA	NA	NA	NA	1.01246	0.978266	0.956076
A2A690;F6VP19	1534;677	A2A690	A2A690	Protein TANC2	Tanc2	1534	RFSPPPVGGQSKEYPSPPPSPLRRGPQYRAS	77804000	0.26884	0.993926	22.1388	0.00201036	52.365	44.451	52.365	S	2	1;2	EY(0.006)PS(0.994)PPPS(1)PLRR	EY(-22.14)PS(22.14)PPPS(47.07)PLRR	NA	NA	NA	NA	NA	NA	0.875287	1.30989	1.5018	1.12197	0.988071	0.899556	NA	NA	NA	1.34661	0.87783	0.722775	NA	NA	NA	NA	NA	NA
A2A690;F6VP19	1583;726	A2A690	A2A690	Protein TANC2	Tanc2	1583	YQQETNVSQLPGRPKSPLSKMAQRPYQMPQL	329540000	1.3073	0.999785	36.6817	0.00262185	112.36	25.099	83.869	S	2	1	PKS(1)PLSK	PKS(36.68)PLS(-36.68)K	NA	NA	NA	NA	NA	NA	0.841103	0.977377	1.16182	0.851351	0.953868	1.13723	1.06014	1.04678	0.981233	1.00894	1.01164	0.997723	0.94872	0.987213	1.0432	NA	NA	NA
A2A690;F6VP19	1446;589	A2A690	A2A690	Protein TANC2	Tanc2	1446	LQTEARPSQGLPVIQSPPSSPAHRDSAYISS	767370000	-0.067092	0.999901	38.3767	3.69e-56	105.17	97.261	101.05	S	3	2	PSQGLPVIQS(1)PPS(0.678)S(0.322)PAHR	PS(-79.21)QGLPVIQS(38.38)PPS(3.23)S(-3.23)PAHR	0.936014	1.05732	1.13136	0.93889	1.05833	1.12487	0.938208	1.10496	1.17803	0.937328	1.09948	1.19059	0.940795	0.981869	1.08201	0.939132	1.09409	1.16586	0.932287	1.0175	1.08165	0.95394	1.0368	1.09918
A2A690;F6VP19	1549;692	A2A690	A2A690	Protein TANC2	Tanc2	1549	SPPPSPLRRGPQYRASPPAESMSVYRSQSGS	142940000	-0.42389	0.999968	46.3925	0.0001414	58.814	43.826	56.514	S	2	1	AS(1)PPAESMSVYR	AS(46.39)PPAES(-46.39)MS(-51.99)VY(-55.77)R	0.908747	1.04383	1.14363	0.900168	1.06733	1.14687	0.880157	1.03798	1.15558	0.869374	1.02889	1.17201	NA	NA	NA	NA	NA	NA	NA	NA	NA	NA	NA	NA
A2A690;F6VP19	1538;681	A2A690	A2A690	Protein TANC2	Tanc2	1538	PPVGGQSKEYPSPPPSPLRRGPQYRASPPAE	60321000	0.26884	0.999981	47.0705	0.00201036	52.365	44.451	52.365	S	2	2	EY(0.006)PS(0.994)PPPS(1)PLRR	EY(-22.14)PS(22.14)PPPS(47.07)PLRR	NA	NA	NA	NA	NA	NA	0.875287	1.30989	1.5018	NA	NA	NA	NA	NA	NA	1.34661	0.87783	0.722775	NA	NA	NA	NA	NA	NA
A2A690;F6VP19	1521;664	A2A690	A2A690	Protein TANC2	Tanc2	1521	PPHTSPAHQGASYRFSPPPVGGQSKEYPSPP	1376800000	-0.58636	1	67.8569	0.000282054	72.615	72.615	72.615	S	2	1	FS(1)PPPVGGQSK	FS(67.86)PPPVGGQS(-67.86)K	1.22019	1.11639	0.917816	1.22141	1.12179	0.909493	1.08155	1.05031	0.962816	1.11213	1.0541	0.956282	1.19012	1.11159	0.937503	NA	NA	NA	0.949274	1.02599	1.11562	0.930163	1.03059	1.11423
A2A699	666	A2A699	A2A699	Protein FAM171A2	Fam171a2	666	WFVSLDGRSNSQVRHSYIDLQAGSGGRSTDA	21544000	-0.29484	0.999784	36.6653	0.000117892	69.188	63.468	69.188	S	2	1	HS(1)YIDLQAGSGGR	HS(36.67)Y(-36.67)IDLQAGS(-61.1)GGR	NA	NA	NA	NA	NA	NA	0.813316	1.34795	1.37603	1.07209	1.22743	1.20668	NA	NA	NA	NA	NA	NA	NA	NA	NA	NA	NA	NA
A2A699	445	A2A699	A2A699	Protein FAM171A2	Fam171a2	445	PGARTVEGAGLKSARSVEGPGGLEPSLDEYR	165620000	1.9372	1	105.088	3.44e-78	128.38	109.45	128.38	S	2	1	S(1)VEGPGGLEPSLDEYR	S(105.09)VEGPGGLEPS(-105.09)LDEY(-123.9)R	1.76541	1.26124	0.837951	1.82441	1.24325	0.818691	NA	NA	NA	1.49959	1.21869	0.788148	NA	NA	NA	NA	NA	NA	NA	NA	NA	NA	NA	NA
A2A6A1	648	A2A6A1	A2A6A1	G patch domain-containing protein 8	Gpatch8	648	ACSSLNKQEPGGSHMSETEDTGRSHPSKKEP	36166000	-0.00057127	0.755404	5.2398	0.000521408	56.684	46.553	42.639	S	2	1	QEPGGS(0.01)HMS(0.755)ET(0.226)EDT(0.008)GR	QEPGGS(-18.59)HMS(5.24)ET(-5.24)EDT(-19.7)GR	NA	NA	NA	NA	NA	NA	NA	NA	NA	NA	NA	NA	NA	NA	NA	NA	NA	NA	NA	NA	NA	NA	NA	NA
A2A6A1	980	A2A6A1	A2A6A1	G patch domain-containing protein 8	Gpatch8	980	RSSSCSRSRSKRRSRSTTAHSWQRSRSYSRD	34047000	1.3175	0.770353	5.47609	0.00395928	55.724	51.258	49.081	S	2	1	S(0.77)T(0.218)T(0.011)AHSWQR	S(5.48)T(-5.48)T(-18.35)AHS(-40.12)WQR	NA	NA	NA	NA	NA	NA	1.11059	1.10546	0.966662	NA	NA	NA	NA	NA	NA	NA	NA	NA	NA	NA	NA	NA	NA	NA
A2A6A1	735	A2A6A1	A2A6A1	G patch domain-containing protein 8	Gpatch8	735	ADSERGPKSEPPGSGSPAPPRRRRRAQDDSQ	204270000	0.029664	0.9436	12.2352	9.85e-11	90.561	82.154	90.561	S	2	1	SEPPGS(0.056)GS(0.944)PAPPR	S(-56.97)EPPGS(-12.24)GS(12.24)PAPPR	NA	NA	NA	0.949386	0.95663	1.02645	NA	NA	NA	1.05248	0.980162	0.927639	NA	NA	NA	NA	NA	NA	NA	NA	NA	NA	NA	NA
A2A6A1	985	A2A6A1	A2A6A1	G patch domain-containing protein 8	Gpatch8	985	SRSRSKRRSRSTTAHSWQRSRSYSRDRSRST	61271000	-0.6773	0.993872	22.135	0.00152459	70.54	66.075	55.724	S	2	1;2	S(0.487)T(0.487)T(0.032)AHS(0.994)WQR	S(0)T(0)T(-12.69)AHS(22.14)WQR	NA	NA	NA	NA	NA	NA	1.46255	1.21892	0.886287	1.38458	1.02575	0.759982	NA	NA	NA	NA	NA	NA	NA	NA	NA	NA	NA	NA
A2A6A1	1039	A2A6A1	A2A6A1	G patch domain-containing protein 8	Gpatch8	1039	SGRRDFIRSKIYRSQSPHYFQSGRGEGPGKK	1782800000	-0.61915	0.99901	30.2909	4.94e-07	92.65	92.65	69.92	S	2	1;2	S(0.001)QS(0.999)PHYFQSGR	S(-30.29)QS(30.29)PHY(-43.51)FQS(-49.34)GR	0.972058	1.00896	1.01946	1.02189	1.01838	1.01272	1.0999	1.03517	0.936801	1.09415	1.02082	0.926673	0.967045	1.02041	1.01913	0.98736	1.0247	1.0351	1.09099	1.09118	1.01243	1.09801	1.08863	0.996275
A2A6A1	1037	A2A6A1	A2A6A1	G patch domain-containing protein 8	Gpatch8	1037	RRSGRRDFIRSKIYRSQSPHYFQSGRGEGPG	5357500	0.3373	0.999549	35.8276	0.000539647	59.857	52.758	59.857	S	3	2	IY(0.001)RS(1)QS(0.999)PHY(0.001)FQSGR	IY(-35.06)RS(35.83)QS(30.76)PHY(-30.76)FQS(-46.8)GR	NA	NA	NA	NA	NA	NA	NA	NA	NA	NA	NA	NA	NA	NA	NA	NA	NA	NA	NA	NA	NA	NA	NA	NA
A2A6A1	451	A2A6A1	A2A6A1	G patch domain-containing protein 8	Gpatch8	451	KSSSPKPQGCSKTAASPGAERTVSEASELQK	414860000	-0.10858	0.999796	36.8964	0.00139028	65.179	33.893	65.179	S	2	1	TAAS(1)PGAER	T(-36.9)AAS(36.9)PGAER	NA	NA	NA	NA	NA	NA	NA	NA	NA	NA	NA	NA	NA	NA	NA	NA	NA	NA	NA	NA	NA	1.10298	0.978252	0.938029
A2A6A1	1013	A2A6A1	A2A6A1	G patch domain-containing protein 8	Gpatch8	1013	RSTRSPSQRSGSRKGSWGHESPEERRSGRRD	43615000	1.3233	1	46.0991	0.0100789	46.099	36.797	46.099	S	2	2	KGS(1)WGHES(1)PEER	KGS(46.1)WGHES(46.1)PEER	NA	NA	NA	NA	NA	NA	NA	NA	NA	NA	NA	NA	NA	NA	NA	NA	NA	NA	NA	NA	NA	NA	NA	NA
A2A6A1	1018	A2A6A1	A2A6A1	G patch domain-containing protein 8	Gpatch8	1018	PSQRSGSRKGSWGHESPEERRSGRRDFIRSK	289770000	1.3233	1	46.0991	5.77e-15	89.136	74.627	46.099	S	2	1;2	KGS(1)WGHES(1)PEER	KGS(46.1)WGHES(46.1)PEER	1.03182	0.987846	0.955941	NA	NA	NA	1.09354	1.10288	1.00166	1.45325	1.24902	0.884512	NA	NA	NA	NA	NA	NA	NA	NA	NA	NA	NA	NA
A2A6A1	1206	A2A6A1	A2A6A1	G patch domain-containing protein 8	Gpatch8	1206	APFGHQFSEEAAGPLSDPPPEEPKSEEATAD	73030000	-0.45762	0.999998	57.7181	4.4e-54	82.702	76.625	82.702	S	3	1	SSDAPFGHQFSEEAAGPLS(1)DPPPEEPK	S(-73.94)S(-73.94)DAPFGHQFS(-57.72)EEAAGPLS(57.72)DPPPEEPK	NA	NA	NA	NA	NA	NA	1.11719	1.07753	0.993883	1.10621	1.0972	1.03328	NA	NA	NA	NA	NA	NA	NA	NA	NA	NA	NA	NA
A2A6A1	1179	A2A6A1	A2A6A1	G patch domain-containing protein 8	Gpatch8	1179	KCEESGLERGEEQEHSEPEEGSPRSSDAPFG	47531000	-0.31644	1	65.2071	0.000263706	65.207	56.698	65.207	S	2	1;2	GEEQEHS(1)EPEEGS(1)PR	GEEQEHS(65.21)EPEEGS(65.21)PR	NA	NA	NA	NA	NA	NA	NA	NA	NA	NA	NA	NA	NA	NA	NA	NA	NA	NA	NA	NA	NA	NA	NA	NA
A2A6A1	1185	A2A6A1	A2A6A1	G patch domain-containing protein 8	Gpatch8	1185	LERGEEQEHSEPEEGSPRSSDAPFGHQFSEE	39253000	-0.31644	1	65.2071	0.000263706	65.207	56.698	65.207	S	2	2	GEEQEHS(1)EPEEGS(1)PR	GEEQEHS(65.21)EPEEGS(65.21)PR	NA	NA	NA	NA	NA	NA	NA	NA	NA	NA	NA	NA	NA	NA	NA	NA	NA	NA	NA	NA	NA	NA	NA	NA
A2A6G9;A2A6H0;Q61792;Q543N3;A2A6G6;A2A6G7;A2A6G8;A2A6G4;A2A6G5;E9Q0N6	32;32;68;68;32;32;32;32;32;32	A2A6G9	A2A6G9	LIM and SH3 domain protein 1 (Fragment)	Lasp1	32	CNAHYPKQSFTMVADTPENLRLKQQSELQSQ	136610000	0.81383	1	70.6148	6.57e-177	176.11	121.02	139.9	T	2	1	QSFTMVADT(1)PENLR	QS(-104.56)FT(-70.61)MVADT(70.61)PENLR	NA	NA	NA	NA	NA	NA	0.825256	1.03277	1.25286	0.849517	1.08906	1.37061	NA	NA	NA	NA	NA	NA	NA	NA	NA	NA	NA	NA
A2A6G9;A2A6H0;Q61792;Q543N3;A2A6G6;A2A6G7;A2A6G8;A2A6H1	68;68;104;104;68;68;68;41	A2A6G9	A2A6G9	LIM and SH3 domain protein 1 (Fragment)	Lasp1	68	EFEKNKGKGFSVVADTPELQRIKKTQDQISN	999340000	0.18533	1	82.1148	7.22e-88	160.8	160.8	160.8	T	2	1	GFSVVADT(1)PELQR	GFS(-82.11)VVADT(82.11)PELQR	0.909985	0.907475	0.98983	1.03865	1.01375	0.986905	0.713447	0.954469	1.35535	0.714768	0.958471	1.36096	NA	NA	NA	NA	NA	NA	0.731572	0.966405	1.29592	0.720694	0.948731	1.32562
A2A6J4;A2A6J7;P19973	235;237;243	A2A6J4	A2A6J4	Lymphocyte-specific protein 1	Lsp1	235	ATESSGRTPKLSRQPSIELPSMAVASTKTLW	160390000	0.002614	0.997808	27.0721	0.000578222	48.899	44.921	41.695	S	2	1	QPS(0.998)IELPS(0.002)MAVASTK	QPS(27.07)IELPS(-27.07)MAVAS(-38.73)T(-39.99)K	0.745451	0.80801	1.05048	NA	NA	NA	0.849109	0.871518	1.03313	0.959556	0.844245	0.893192	NA	NA	NA	NA	NA	NA	NA	NA	NA	NA	NA	NA
A2A6P4	64	A2A6P4	A2A6P4	Protein Fam104a	Fam104a	64	PTVRCRRGAAPRRSPSPAAMSERLRPRKRRR	246130000	0.42051	0.999585	33.8179	4.95e-08	75.006	49.811	75.006	S	2	2	RS(1)PS(1)PAAMSER	RS(47.29)PS(33.82)PAAMS(-33.82)ER	NA	NA	NA	NA	NA	NA	1.1157	1.03682	0.973449	1.12606	1.0486	0.94917	NA	NA	NA	NA	NA	NA	NA	NA	NA	NA	NA	NA
A2A6P4	62	A2A6P4	A2A6P4	Protein Fam104a	Fam104a	62	TAPTVRCRRGAAPRRSPSPAAMSERLRPRKR	329070000	0.42051	0.999981	47.2905	4.95e-08	75.006	49.811	75.006	S	2	1;2	RS(1)PS(1)PAAMSER	RS(47.29)PS(33.82)PAAMS(-33.82)ER	NA	NA	NA	NA	NA	NA	1.1157	1.03682	0.973449	1.12606	1.0486	0.94917	NA	NA	NA	NA	NA	NA	1.26002	0.97853	0.848287	NA	NA	NA
A2A6Q5	436	A2A6Q5	A2A6Q5	Cell division cycle protein 27 homolog	Cdc27	436	QPSINDSLEITKLDSSIISEGKITTVTPQIQ	224460000	-0.4389	0.942951	12.1826	1.76e-15	124.12	76.407	124.12	S	2	1	LDS(0.057)S(0.943)IISEGK	LDS(-12.18)S(12.18)IIS(-57.13)EGK	1.16798	0.858884	0.740271	1.13197	0.778293	0.70263	0.747067	0.836935	1.18312	0.72995	0.97449	1.37726	NA	NA	NA	NA	NA	NA	NA	NA	NA	NA	NA	NA
A2A6Q5	427	A2A6Q5	A2A6Q5	Cell division cycle protein 27 homolog	Cdc27	427	SKTNKGGLTQPSINDSLEITKLDSSIISEGK	55165000	1.2224	0.995886	24.3244	2.24e-93	139.11	118.86	88.574	S	2	1	GGLTQPSINDS(0.996)LEIT(0.004)K	GGLT(-59.4)QPS(-33.61)INDS(24.32)LEIT(-24.32)K	NA	NA	NA	NA	NA	NA	0.733338	0.964775	1.35057	0.745532	0.956675	1.32711	NA	NA	NA	NA	NA	NA	NA	NA	NA	NA	NA	NA
A2A6Q5;Q8R568	339;345	A2A6Q5	A2A6Q5	Cell division cycle protein 27 homolog	Cdc27	339	MGQTGTKSVFSQSGNSREVTPVLVAQTQSSG	141780000	-0.654	0.931673	11.3651	3.32e-15	122.46	88.569	57.434	S	2	1	SVFSQS(0.068)GNS(0.932)R	S(-56.95)VFS(-35.11)QS(-11.37)GNS(11.37)R	NA	NA	NA	NA	NA	NA	0.85131	0.987669	1.1614	0.859915	0.980475	1.15114	NA	NA	NA	NA	NA	NA	NA	NA	NA	NA	NA	NA
A2A6Q5;Q8R568	205;205	A2A6Q5	A2A6Q5	Cell division cycle protein 27 homolog	Cdc27	205	NHSLSHRQPETVLTETPQDTIELNRLNLESS	37196000	0.27596	0.992324	21.6229	1.03e-11	70.699	70.699	70.699	T	2	1	QPETVLT(0.007)ET(0.992)PQDT(0.001)IELNR	QPET(-42.02)VLT(-21.62)ET(21.62)PQDT(-31.02)IELNR	NA	NA	NA	NA	NA	NA	0.804622	1.09099	1.38455	0.72984	0.964685	1.43591	NA	NA	NA	NA	NA	NA	NA	NA	NA	NA	NA	NA
A2A6S1;Q3TB48	120;120	A2A6S1	A2A6S1	Transmembrane protein 104	Tmem104	120	ERAEKRPILSVQRRSSANLFEITDRVEMGQM	45331000	0.95018	0.949542	12.7461	1.58e-05	81.157	63.141	81.157	S	2	1	RS(0.05)S(0.95)ANLFEITDR	RS(-12.75)S(12.75)ANLFEIT(-54.39)DR	0.980566	1.00242	0.985533	0.946135	0.959865	1.01773	1.2216	1.08485	0.899019	1.12384	1.11448	0.968408	NA	NA	NA	NA	NA	NA	NA	NA	NA	NA	NA	NA
A2A6T1	180	A2A6T1	A2A6T1	Cerebellar degeneration-related protein 2-like	Cdr2l	180	CTSSRCEDAFRLHSSSLELGPRPLEQENERL	274540000	-0.85316	0.838066	7.16191	4.2e-67	105.03	105.03	89.231	S	2	1	LHS(0.001)S(0.161)S(0.838)LELGPR	LHS(-30)S(-7.16)S(7.16)LELGPR	NA	NA	NA	0.907458	0.888312	0.985076	0.951207	1.18288	1.12679	NA	NA	NA	1.1521	0.989572	0.907767	0.891224	1.0016	1.15515	NA	NA	NA	NA	NA	NA
A2A6T1	344	A2A6T1	A2A6T1	Cerebellar degeneration-related protein 2-like	Cdr2l	344	DPASRHAGNLTLHANSVRRRGMSILREVDEQ	0	-0.43532	0.986089	18.5057	0.00215684	49.595	31.181	49.595	S	3	1	HAGNLT(0.014)LHANS(0.986)VR	HAGNLT(-18.51)LHANS(18.51)VR	NA	NA	NA	NA	NA	NA	NA	NA	NA	NA	NA	NA	NA	NA	NA	NA	NA	NA	NA	NA	NA	NA	NA	NA
A2A6T1	316	A2A6T1	A2A6T1	Cerebellar degeneration-related protein 2-like	Cdr2l	316	GVSSPAASPSHAVRKSCSDTALNAIVAKDPA	38217000	-0.82694	0.981822	18.6111	8.2e-19	96.238	80.166	74.732	S	2	1	KS(0.982)CS(0.014)DT(0.005)ALNAIVAK	KS(18.61)CS(-18.61)DT(-23.24)ALNAIVAK	1.01346	1.17585	1.07892	0.75664	0.746111	1.02819	NA	NA	NA	NA	NA	NA	NA	NA	NA	NA	NA	NA	NA	NA	NA	NA	NA	NA
A2A6T1	393	A2A6T1	A2A6T1	Cerebellar degeneration-related protein 2-like	Cdr2l	393	GAGVRHAGVQTSRPISRDSSWRDLLGGEESP	1257100000	0.40215	0.985626	21.3715	5.27e-05	70.26	61.694	51.009	S	3	1	HAGVQT(0.007)S(0.007)RPIS(0.986)R	HAGVQT(-21.37)S(-21.37)RPIS(21.37)R	1.19352	0.938421	0.769595	1.16347	0.883211	0.780517	NA	NA	NA	NA	NA	NA	1.16838	0.862431	0.736294	1.1303	0.840494	0.713717	1.04883	1.01169	0.993285	1.07913	1.02217	0.941969
A2A6T1	179	A2A6T1	A2A6T1	Cerebellar degeneration-related protein 2-like	Cdr2l	179	LCTSSRCEDAFRLHSSSLELGPRPLEQENER	5963100000	-1.3085	0.988391	21.3796	8.71e-78	154.86	112.01	154.86	S	2	1	LHS(0.004)S(0.988)S(0.007)LELGPR	LHS(-23.5)S(21.38)S(-21.38)LELGPR	0.884395	0.995609	1.12003	0.880221	0.963273	1.06577	0.817044	1.04257	1.29195	0.809832	1.04722	1.29856	1.00013	1.02684	1.03646	0.906241	1.00142	1.12145	0.815413	1.09973	1.34859	0.763047	1.06751	1.45791
A2A6T1	318	A2A6T1	A2A6T1	Cerebellar degeneration-related protein 2-like	Cdr2l	318	SSPAASPSHAVRKSCSDTALNAIVAKDPASR	162780000	-0.35136	0.997414	26.6842	7.87e-38	123.76	118.3	123.76	S	2	1	SCS(0.997)DT(0.002)ALNAIVAK	S(-33.5)CS(26.68)DT(-26.68)ALNAIVAK	1.21299	0.968174	0.812295	1.20442	0.987932	0.803566	NA	NA	NA	NA	NA	NA	NA	NA	NA	NA	NA	NA	NA	NA	NA	1.28189	1.18364	0.905427
A2A6T1	154	A2A6T1	A2A6T1	Cerebellar degeneration-related protein 2-like	Cdr2l	154	LEQLRIRREKRERRRTIHTFPCLKELCTSSR	1989700000	-0.55667	0.999997	54.8879	1.05e-48	157.97	132.5	157.97	T	2	1	T(1)IHTFPCLK	T(54.89)IHT(-54.89)FPCLK	0.928373	1.01169	1.06696	0.923073	1.01025	1.08954	0.833056	1.03408	1.27739	0.858439	1.03422	1.19059	0.986306	1.04191	1.05836	1.03719	1.072	1.09157	0.870532	1.04644	1.16506	0.785219	0.999878	1.30065
A2A6T1	407	A2A6T1	A2A6T1	Cerebellar degeneration-related protein 2-like	Cdr2l	407	ISRDSSWRDLLGGEESPGEGKAGEKSLSQHV	757360000	0.087435	1	125.975	5.9e-31	125.98	70.199	125.98	S	2	1	DLLGGEES(1)PGEGK	DLLGGEES(125.98)PGEGK	NA	NA	NA	NA	NA	NA	NA	NA	NA	NA	NA	NA	1.10642	1.07876	0.957529	1.07826	1.06476	0.961894	NA	NA	NA	0.954244	1.01681	1.07682
A2A6U3;Q80UG5	67;85	A2A6U3	A2A6U3	Septin-9	Sept9	67	NSEPAARLVDSLSQRSPKPSLRRVELAGAKA	8702100000	-0.38953	0.999994	52.4175	0.0260385	64.654	18.525	64.654	S	2	1	S(1)PKPSLR	S(52.42)PKPS(-52.42)LR	0.833429	0.953309	1.1056	NA	NA	NA	NA	NA	NA	0.738693	0.929327	1.25745	NA	NA	NA	NA	NA	NA	NA	NA	NA	NA	NA	NA
A2A6U3;Q80UG5	125;143	A2A6U3	A2A6U3	Septin-9	Sept9	125	PSRFGLKRAEVLGHKTPEPVPRRTEITIVKP	1124800000	0.90468	1	89.3546	3.34e-14	99.442	40.461	89.355	T	2	1	T(1)PEPVPR	T(89.35)PEPVPR	0.833755	0.983977	1.17598	0.883923	1.01275	1.14233	0.532925	0.803236	1.57185	0.552372	0.819348	1.4981	0.741428	0.961459	1.26028	0.807865	0.987257	1.21996	0.533476	0.836	1.61501	0.537865	0.826786	1.44527
A2A6U3;Q80UG5	12;30	A2A6U3	A2A6U3	Septin-9	Sept9	12	____MERDRITALKRSFEVEEIEPPNSTPPR	296780000	0.51068	1	119.334	2.6e-146	168.08	168.08	130.01	S	2	1;2	S(1)FEVEEIEPPNSTPPR	S(119.33)FEVEEIEPPNS(-119.79)T(-119.33)PPR	0.732285	1.1126	1.53929	0.742083	1.11013	1.47861	1.9663	1.09708	0.558125	1.9545	1.07013	0.553404	NA	NA	NA	NA	NA	NA	1.95824	1.04307	0.534713	1.98736	1.05238	0.522014
A2A6U3;Q80UG5	31;49	A2A6U3	A2A6U3	Septin-9	Sept9	31	EEIEPPNSTPPRRVQTPLLRATVASSSQKFQ	334960000	0.35564	1	146.693	8.04e-14	146.69	92.726	146.69	T	2	1	VQT(1)PLLR	VQT(146.69)PLLR	NA	NA	NA	NA	NA	NA	NA	NA	NA	0.661293	0.900482	1.3757	NA	NA	NA	0.703832	1.15171	1.48448	0.648312	0.94842	1.35863	0.637302	0.84177	1.33701
A2A791	242	A2A791	A2A791	Zinc finger MYM-type protein 4	Zmym4	242	YPFASKESIGSELGNSFASNIRIKEEPLDDE	0	4.341	0.881685	11.3122	0.00011625	46.356	37.078	46.356	S	2	1	ES(0.009)IGS(0.065)ELGNS(0.882)FAS(0.044)NIR	ES(-20)IGS(-11.31)ELGNS(11.31)FAS(-12.99)NIR	NA	NA	NA	NA	NA	NA	NA	NA	NA	NA	NA	NA	NA	NA	NA	NA	NA	NA	NA	NA	NA	NA	NA	NA
A2A791	121	A2A791	A2A791	Zinc finger MYM-type protein 4	Zmym4	121	TDGSLEVERRAAHQESDNENEIQIQNQLKKD	4615900000	0.5191	1	337.972	0	337.97	320.25	337.97	S	2	1	AAHQES(1)DNENEIQIQNQLK	AAHQES(337.97)DNENEIQIQNQLK	1.09164	1.15802	1.07397	1.0944	1.16175	1.07941	1.16747	1.16523	0.975705	1.15177	1.14776	0.985289	1.17829	1.20577	1.03811	1.19313	1.25611	1.05818	1.19165	1.13117	0.921126	1.16013	1.08673	0.908238
A2A791;F6VYE2	1072;732	A2A791	A2A791	Zinc finger MYM-type protein 4	Zmym4	1072	DEEKEKTLSQGESQTSEQELFLDTKIFEKDQ	22724000	0.12923	0.920686	11.1462	1.22e-14	67.827	67.827	67.827	S	2	1	TLSQGES(0.008)QT(0.071)S(0.921)EQELFLDT(0.001)K	T(-50.36)LS(-40.98)QGES(-20.81)QT(-11.15)S(11.15)EQELFLDT(-30.19)K	1.18193	1.10413	0.878579	NA	NA	NA	NA	NA	NA	NA	NA	NA	NA	NA	NA	NA	NA	NA	NA	NA	NA	NA	NA	NA
A2A791;F6VYE2	1065;725	A2A791	A2A791	Zinc finger MYM-type protein 4	Zmym4	1065	MAEMIAEDEEKEKTLSQGESQTSEQELFLDT	19191000	0.0074669	0.929608	11.3329	5.7e-06	57.068	51.258	57.068	S	2	1	T(0.068)LS(0.93)QGES(0.001)QTSEQELFLDTK	T(-11.33)LS(11.33)QGES(-28.32)QT(-33.04)S(-37.49)EQELFLDT(-55.04)K	NA	NA	NA	NA	NA	NA	1.15822	1.09924	0.949949	NA	NA	NA	NA	NA	NA	NA	NA	NA	NA	NA	NA	NA	NA	NA
A2A791;F6VYE2	1540;1200	A2A791	A2A791	Zinc finger MYM-type protein 4	Zmym4	1540	ILMVREVHEELAKAKSEDSDAELSD______	0	-0.42055	1	67.4176	3.27e-05	69.081	63.668	67.418	S	2	3	AKS(1)EDS(1)DAELS(1)D	AKS(67.42)EDS(67.42)DAELS(67.42)D	NA	NA	NA	NA	NA	NA	NA	NA	NA	NA	NA	NA	NA	NA	NA	NA	NA	NA	NA	NA	NA	NA	NA	NA
[truncated: 17,541 more rows]
