# Supplementary material for: Deep Phosphoproteomic Measurements Pinpointing Drug Induced Protective Mechanisms in Neuronal Cells
Source: Front Physiol. 2016 Dec 23;7:635. doi: 10.3389/fphys.2016.00635 (PMC5179568; doi:10.3389/fphys.2016.00635)
Supplement: Supplementary file 2 [file Table2.XLSX]

## Sheet: Table S2
Proteins	Positions within proteins	Leading proteins	Protein	Protein names	Gene names	Position	Sequence window	Intensity	Mass error [ppm]	Localization prob	Score diff	PEP	Score	Delta score	Score for localization	Amino acid	Charge	Number of Phospho (STY)	Phospho (STY) Probabilities	Phospho (STY) Score diffs	Ratio Ab vs Con_HF_24h_Rep1	Ratio GF vs Con_HF_24h_Rep1	Ratio GF vs Ab_HF_24h_Rep1	Ratio Ab vs Con_HF_24h_Rep2	Ratio GF vs Con_HF_24h_Rep2	Ratio GF vs Ab_HF_24h_Rep2	Ratio Ab vs Con_HF_4h_Rep1	Ratio GF vs Con_HF_4h_Rep1	Ratio GF vs Ab_HF_4h_Rep1	Ratio Ab vs Con_HF_4h_Rep2	Ratio GF vs Con_HF_4h_Rep2	Ratio GF vs Ab_HF_4h_Rep2	Ratio Ab vs Con_QE_24h_Rep1	Ratio GF vs Con_QE_24h_Rep1	Ratio GF vs Ab_QE_24h_Rep1	Ratio Ab vs Con_QE_24h_Rep2	Ratio GF vs Con_QE_24h_Rep2	Ratio GF vs Ab_QE_24h_Rep2	Ratio Ab vs Con_QE_4h_Rep1	Ratio GF vs Con_QE_4h_Rep1	Ratio GF vs Ab_QE_4h_Rep1	Ratio Ab vs Con_QE_4h_Rep2	Ratio GF vs Con_QE_4h_Rep2	Ratio GF vs Ab_QE_4h_Rep2
A0A087WNX9;Q91YN9	31;31	A0A087WNX9	A0A087WNX9	BAG family molecular chaperone regulator 2	Bag2	31	CRSSSMADRSSRLLESLDQLELRRKRGTKPD	14948000	-0.69964	1	71.8787	0.000282871	71.879	63.747	71.879	S	2	1	LLES(1)LDQLELR	LLES(71.88)LDQLELR	0.639321	0.674553	1.16578	0.676619	0.783394	1.30391	0.714244	1.11815	1.57154	NA	NA	NA	NA	NA	NA	NA	NA	NA	NA	NA	NA	NA	NA	NA
A0A087WP48;A0A087WQD0;A0A087WPW5;A0A087WQ25;A0A087WRS1;A0A087WP85;A0A087WP14;A0A087WPX0;Q61595;F8VQC7	1186;1210;1215;1233;1238;1238;1243;1267;1290;1290	A0A087WP48	A0A087WP48	Kinectin	Ktn1	1186	LKAAGDTVVIENSDISPEMESPEKETMSVSL	57725000	0.33392	0.988706	20.6738	1.42e-33	86.519	78.945	62.582	S	3	1	AAGDTVVIENS(0.003)DIS(0.989)PEMES(0.008)PEK	AAGDT(-47.51)VVIENS(-25.46)DIS(20.67)PEMES(-20.67)PEK	NA	NA	NA	1.14367	1.13687	0.9278	1.50808	1.15753	0.679472	NA	NA	NA	NA	NA	NA	NA	NA	NA	NA	NA	NA	NA	NA	NA
A0A087WQU0;Q8C134;Q9ERD6	429;429;429	A0A087WQU0	A0A087WQU0	Ras-specific guanine nucleotide-releasing factor RalGPS2	Ralgps2	429	EETSWPAFERNRLYHSLGPVTRVPRNGYRSH	52017000	0.8533	0.999366	34.3566	0.000754017	82.069	49.815	82.069	S	2	1	LYHS(0.999)LGPVTR	LY(-35.72)HS(34.36)LGPVT(-34.36)R	NA	NA	NA	0.864775	0.932169	1.06061	0.790962	1.17591	1.5204	0.767333	1.16928	1.50973	NA	NA	NA	NA	NA	NA	NA	NA	NA	NA	NA	NA
A0A087WSS1;A0A087WRM8;Q148V7;G3X9J4;E9QM90	183;183;183;183;183	A0A087WSS1	A0A087WSS1	Protein 2310035C23Rik	2310035C23Rik	183	TTSGGGQLNRAGSISTLDSLDFARYSDDGNR	68125000	0.86205	0.992179	21.2259	5.24e-14	92.133	87.114	92.133	T	2	2	AGS(0.999)IS(0.008)T(0.992)LDSLDFAR	AGS(31.31)IS(-21.23)T(21.23)LDS(-34.6)LDFAR	1.37132	1.05688	0.816457	1.41581	1.12039	0.791954	2.01073	1.2996	0.670554	1.93602	1.26445	0.607068	NA	NA	NA	NA	NA	NA	NA	NA	NA	NA	NA	NA
A0A087WSS1;A0A087WRM8;Q148V7;G3X9J4;E9QM90	180;180;180;180;180	A0A087WSS1	A0A087WSS1	Protein 2310035C23Rik	2310035C23Rik	180	EPSTTSGGGQLNRAGSISTLDSLDFARYSDD	784330000	-0.0013842	0.999913	40.7145	3.39e-92	157.58	145.16	157.58	S	2	1;2	AGS(1)ISTLDSLDFAR	AGS(40.71)IS(-40.71)T(-57.35)LDS(-121.13)LDFAR	1.35748	1.11471	0.810182	1.38724	1.14468	0.834571	1.73272	1.36951	0.779294	1.93602	1.26445	0.607068	1.43657	1.24805	0.945053	1.4145	1.05892	0.755884	1.59314	1.4505	0.954091	1.69703	1.48195	0.876116
A0A0A0MQC7;A2A5Y6;P10637;B1AQW2	696;712;696;353	A0A0A0MQC7;B1AQW2	A0A0A0MQC7	Microtubule-associated protein	Mapt	696	GAEIVYKSPVVSGDTSPRHLSNVSSTGSIDM	34056000000	-0.59723	0.966389	14.587	5.62e-187	161.04	158.24	159.65	S	1	1;3	SPVVSGDT(0.034)S(0.966)PR	S(-112.92)PVVS(-55.35)GDT(-14.59)S(14.59)PR	1.35782	1.01826	0.740343	1.38341	0.997763	0.728789	1.68636	1.12821	0.696528	1.68119	1.12127	0.682399	1.30862	1.03226	0.80567	1.63015	1.39669	0.878158	1.53799	1.20156	0.780884	1.54515	1.18527	0.772353
A0A0A0MQC7;A2A5Y6;P10637;B1AQW2	491;507;491;148	A0A0A0MQC7;B1AQW2	A0A0A0MQC7	Microtubule-associated protein	Mapt	491	ERGEPPKSGERSGYSSPGSPGTPGSRSRTPS;GSGEPPKSGERSGYSSPGSPGTPGSRSRTPS	2049200000	-0.70953	0.983655	18.7844	2.59e-42	113.63	108.42	53.603	S	2	1;2;3	S(0.044)GY(0.005)S(0.968)S(0.984)PGS(0.992)PGT(0.008)PGS(0.001)R	S(-15.22)GY(-27.78)S(15.22)S(18.78)PGS(21.63)PGT(-21.63)PGS(-34.3)R	NA	NA	NA	NA	NA	NA	1.90316	1.31959	0.697806	1.72352	1.23112	0.720282	1.27299	1.07869	0.857746	NA	NA	NA	2.04276	1.41066	0.711568	1.9839	1.38853	0.711244
A0A0A0MQC7;A2A5Y6;P10637;B1AQW2	692;708;692;349	A0A0A0MQC7;B1AQW2	A0A0A0MQC7	Microtubule-associated protein	Mapt	692	KTDHGAEIVYKSPVVSGDTSPRHLSNVSSTG	17069000000	-1.8055	0.999708	34.7573	5.62e-187	161.04	158.24	126.74	S	2	1;2;3	TDHGAEIVYKS(1)PVVS(1)GDT(0.129)S(0.871)PR	T(-66.79)DHGAEIVY(-40.25)KS(40.25)PVVS(34.76)GDT(-8.31)S(8.31)PR	1.58221	1.32913	0.841795	1.25764	1.02169	0.804383	1.65059	1.27738	0.77261	1.64079	1.25905	0.790328	1.57454	1.21	0.746261	1.28741	1.02316	0.808437	1.42576	1.1861	0.866923	1.46355	1.14704	0.771297
A0A0A0MQC7;A2A5Y6;P10637;B1AQW2	688;704;688;345	A0A0A0MQC7;B1AQW2	A0A0A0MQC7	Microtubule-associated protein	Mapt	688	NAKAKTDHGAEIVYKSPVVSGDTSPRHLSNV	7677800000	0.56181	0.999995	52.8004	5.62e-187	161.04	158.24	149.58	S	2	1;2;3	TDHGAEIVYKS(1)PVVS(0.998)GDT(0.199)S(0.804)PR	T(-81.53)DHGAEIVY(-52.8)KS(52.8)PVVS(25.62)GDT(-6.11)S(6.11)PR	1.38111	1.16056	0.89929	1.06727	1.11321	1.04418	1.65059	1.27738	0.753933	1.72339	1.27545	0.76074	1.57454	1.21	0.746261	1.63015	1.39669	0.878158	1.64898	1.32895	0.815793	1.46355	1.14704	0.771297
A0A0A0MQC7;A2A5Y6;P10637;B1AQW2	648;664;648;305	A0A0A0MQC7;B1AQW2	A0A0A0MQC7	Microtubule-associated protein	Mapt	648	SEKLDFKDRVQSKIGSLDNITHVPGGGNKKI	586340000	-0.82852	1	83.7612	1.98e-119	154.75	139.12	154.75	S	2	1	IGS(1)LDNITHVPGGGNK	IGS(83.76)LDNIT(-83.76)HVPGGGNK	NA	NA	NA	1.59851	1.52299	0.941716	2.07896	1.60228	0.739226	NA	NA	NA	NA	NA	NA	1.81826	1.48255	0.872223	NA	NA	NA	NA	NA	NA
A0A0A0MQC7;A2A5Y6;P10637;B1AQW2	523;539;523;180	A0A0A0MQC7;B1AQW2	A0A0A0MQC7	Microtubule-associated protein	Mapt	523	PTPPTREPKKVAVVRTPPKSPSASKSRLQTA	40362000000	0.26159	1	125.818	3.31e-48	125.82	89.497	125.82	T	2	1;2	VAVVRT(1)PPK	VAVVRT(125.82)PPK	1.26723	1.16844	0.885184	1.29071	1.16256	0.921663	1.50671	1.15701	0.753798	1.63638	1.21444	0.737599	1.33731	1.2093	0.918736	1.34741	1.22827	0.884743	1.5869	1.21987	0.765572	1.5114	1.23299	0.743669
A0A0A6YVV4;A0A0A6YXJ3;Q3TRR0;A0A0R4J2D7	79;79;79;79	A0A0A6YVV4	A0A0A6YVV4	Microtubule-associated protein 9 (Fragment)	Map9	79	TDESLVRKKMNDFHISDDEEKNSPRLSFLKT	1228600000	-0.7724	1	51.5352	1.41e-78	128.05	123.74	51.535	S	2	1	MNDFHIS(1)DDEEK	MNDFHIS(51.54)DDEEK	1.28422	1.2405	0.939712	1.23739	1.14935	0.93216	1.54522	1.25324	0.806806	1.41933	1.31818	0.933826	NA	NA	NA	NA	NA	NA	1.38421	1.11745	0.88328	1.22229	1.23318	0.894424
A0A0A6YW06;J3QNM3;E9QKQ9;Q03173;E9QLZ9	336;340;340;355;355	A0A0A6YW06	A0A0A6YW06	Protein enabled homolog	Enah	336	YATVPRPLNKNSRPSSPVNTPSSQPPAAKSC	141160000	0.78075	0.978777	16.6401	4.84e-33	75.436	75.436	73.928	S	2	1;2	PS(0.021)S(0.979)PVNTPSSQPPAAK	PS(-16.64)S(16.64)PVNT(-54.35)PS(-58.49)S(-58.49)QPPAAK	NA	NA	NA	NA	NA	NA	1.59873	1.09601	0.696809	1.53158	1.06864	0.687994	NA	NA	NA	NA	NA	NA	NA	NA	NA	NA	NA	NA
A0A0A6YXG0;Q9JKK1	2;2	A0A0A6YXG0	A0A0A6YXG0	Syntaxin-6	Stx6	2	______________MSMEDPFFVVKGEVQKA	273290000	0.081559	1	41.2419	8.27e-05	86.911	86.911	41.242	S	2	1	S(1)MEDPFFVVK	S(41.24)MEDPFFVVK	0.838088	1.03608	1.29066	0.755178	1.03422	1.35526	2.05943	1.10774	0.537992	1.75469	1.05745	0.537136	NA	NA	NA	NA	NA	NA	2.20168	1.10793	0.548959	NA	NA	NA
A0A0A6YXG9;A0A0B4J1E5;Q99PM9;Q543C2	187;243;254;254	A0A0A6YXG9	A0A0A6YXG9	Uridine-cytidine kinase 2 (Fragment)	Uck2	187	NGYLNGYTPSRKRQASESSSRPH________	10425000000	-1.6678	0.999798	40.6552	7.47e-16	127.78	127.78	87.641	S	2	1	QAS(1)ESSSRPH	QAS(40.66)ES(-40.66)S(-40.66)S(-45.22)RPH	0.136592	0.143317	1.04121	NA	NA	NA	0.563505	0.679145	1.23894	0.644677	0.800294	1.19235	0.97474	1.0205	1.0129	1.11622	0.950343	0.947076	0.819514	1.08107	1.33124	0.868556	1.10217	1.21486
A0A0G2JDR6;A0A0R4J169;E9QN52;A0A0G2JEP4;A0A0G2JFV5;A0A0G2JEF6;A0A0G2JGZ1	91;91;106;91;128;104;44	A0A0G2JDR6	A0A0G2JDR6	Leucine-rich repeat flightless-interacting protein 2 (Fragment)	Lrrfip2	91	SSRNSASATTPLSGNSSRRGSGDTSSLIDPD	1508300000	2.27	0.759145	5.30795	0	221.86	209.97	60.055	S	2	1;2	NSAS(0.003)AT(0.077)T(0.069)PLS(0.814)GNS(0.759)S(0.279)R	NS(-46.15)AS(-26.31)AT(-11.16)T(-12.45)PLS(8.72)GNS(5.31)S(-5.31)R	NA	NA	NA	0.874641	0.938197	1.08334	0.664984	0.988767	1.4807	NA	NA	NA	1.04972	0.872201	0.817145	0.948446	0.912807	1.02576	0.752951	0.585096	0.899919	NA	NA	NA
A0A0G2JF67;Q8CG03	60;92	A0A0G2JF67	A0A0G2JF67	Phosphodiesterase	Pde5a	60	PHADNTTPGAPARKISASEFDRPLRPIVVKD	179210000	-0.30432	0.999958	43.7588	0.00016228	101.89	87.989	76.326	S	2	1	KIS(1)ASEFDR	KIS(43.76)AS(-43.76)EFDR	1.06441	1.01415	0.967646	1.10875	1.03536	0.948514	1.50464	1.03334	0.693867	1.39341	0.998632	0.710606	NA	NA	NA	NA	NA	NA	NA	NA	NA	NA	NA	NA
A0A0G2JFC9;Q80UK7	474;509	A0A0G2JFC9	A0A0G2JFC9	Spindle assembly abnormal protein 6 homolog	Sass6	474	ATPHSTSNSTIRSGLSPNLNVVDRLNYPSCG	109640000	-0.25578	0.984012	17.8921	0.000713041	76.82	65.7	58.98	S	2	1	S(0.016)GLS(0.984)PNLNVVDR	S(-17.89)GLS(17.89)PNLNVVDR	NA	NA	NA	NA	NA	NA	0.662783	0.954483	1.40752	NA	NA	NA	NA	NA	NA	NA	NA	NA	NA	NA	NA	0.648865	0.984361	1.48038
A0A0G2JFV9;Q9JHI7	108;305	A0A0G2JFV9	A0A0G2JFV9	Exosome complex component RRP45 (Fragment)	Exosc9	108	NQRITAFKMETAPIDTSNIEERAEEIIAEAE	487570000	-0.12719	0.824651	6.72625	1.29e-32	109.54	109.54	61.821	T	2	1	METAPIDT(0.825)S(0.175)NIEER	MET(-38.97)APIDT(6.73)S(-6.73)NIEER	0.99838	0.90254	0.899414	0.958308	0.906699	0.960064	0.531508	1.05655	1.98708	0.634308	0.898159	1.42948	1.14687	0.991897	0.886294	NA	NA	NA	NA	NA	NA	NA	NA	NA
A0A0G2JG95;Q8BX10	43;79	A0A0G2JG95	A0A0G2JG95	Serine/threonine-protein phosphatase PGAM5, mitochondrial (Fragment)	Pgam5	43	REPLSLINLKKRNVESGEDELTSRLDHYKAK	67931000	-0.89241	0.99995	44.1926	3.47e-06	84.508	79.891	82.529	S	2	1	NVES(1)GEDELTSR	NVES(44.19)GEDELT(-44.19)S(-49.38)R	1.45246	0.972796	0.68634	NA	NA	NA	1.52418	0.871062	0.550049	NA	NA	NA	NA	NA	NA	NA	NA	NA	NA	NA	NA	NA	NA	NA
A0A0J9YU82;Q923Q2;F8WIY7	454;572;572	A0A0J9YU82	A0A0J9YU82	StAR-related lipid transfer protein 13	Stard13	454	SLNESEATGVRERRDSGVGASLTRPNRRLRW	1846200000	-0.53776	0.999986	48.8299	3.09e-07	96.208	71.512	83.758	S	3	1	RDS(1)GVGASLTRPNR	RDS(48.83)GVGAS(-48.83)LT(-60.12)RPNR	1.3702	1.21293	0.870944	1.36507	1.21797	0.879088	1.58979	1.30498	0.823945	1.59501	1.28041	0.792405	1.12468	1.04911	0.926234	1.32707	1.18247	0.891874	1.48243	1.18387	0.802101	1.25813	0.9856	0.843639
A0A0J9YUE9;A0A0J9YUN4;P39053;F6TH70;F6RRH9	747;776;776;74;84	A0A0J9YUE9	A0A0J9YUE9	Dynamin-1	Dnm1	747	SWLQVQSVPAGRRSPTSSPTPQRRAPAVPPA	3917000000	0.67007	0.911532	10.6378	3.55e-15	125.36	103.81	125.36	T	2	1;2	S(0.079)PT(0.912)S(0.01)SPTPQR	S(-10.64)PT(10.64)S(-19.71)S(-46.65)PT(-73.75)PQR	NA	NA	NA	1.07456	0.933282	0.872993	1.64743	1.0281	0.624489	NA	NA	NA	0.988628	0.952582	0.947397	1.25781	1.10414	0.844009	2.03458	1.06703	0.503065	0.84601	1.07083	1.14579
A0A0J9YUE9;A0A0J9YUN4;P39053;F6TH70;F6RRH9	745;774;774;72;82	A0A0J9YUE9	A0A0J9YUE9	Dynamin-1	Dnm1	745	DDSWLQVQSVPAGRRSPTSSPTPQRRAPAVP	7297400000	0.036786	0.999739	36.1565	2.73e-26	133.25	118.46	133.23	S	2	1;2	RS(1)PT(0.003)S(0.034)S(0.894)PT(0.069)PQR	RS(36.16)PT(-25.17)S(-14.23)S(11.11)PT(-11.11)PQR	1.05175	0.921367	0.878858	1.0616	0.904183	0.855254	1.74881	1.0999	0.625985	1.68533	1.05458	0.624177	1.18216	0.85569	0.784259	1.1175	0.804414	0.738098	1.68431	1.01024	0.603925	1.74309	0.986738	0.577198
A0A0J9YVB2;Q3UM83;G5E8L6	49;49;49	A0A0J9YVB2	A0A0J9YVB2	Killer cell lectin-like receptor subfamily G member 2	Klrg2	49	PQELPEKSPSPALSGSPRVPPLSLGYGAFRR	119810000	-0.0071825	0.821684	6.63519	7.78e-05	76.759	57.516	68.044	S	2	1	SPSPALS(0.178)GS(0.822)PR	S(-66.61)PS(-57)PALS(-6.64)GS(6.64)PR	1.05418	0.881673	0.856529	1.02537	0.880626	0.875255	0.519582	0.938717	1.68732	0.502965	0.968362	1.71124	NA	NA	NA	NA	NA	NA	NA	NA	NA	NA	NA	NA
A0A0J9YVB2;Q3UM83;G5E8L6	143;143;143	A0A0J9YVB2	A0A0J9YVB2	Killer cell lectin-like receptor subfamily G member 2	Klrg2	143	SPAPSTRFLTVPVPESPAFARRSAPTLQWLP	2051100000	-0.48581	1	63.0286	1.26e-32	113.11	104.81	113.11	S	2	1	FLTVPVPES(1)PAFAR	FLT(-63.03)VPVPES(63.03)PAFAR	0.949394	0.996489	1.00612	1.16471	1.18575	0.924081	0.626178	0.969237	1.59981	0.600124	1.05981	1.74737	NA	NA	NA	NA	NA	NA	0.616721	1.01247	1.69706	0.656182	1.00525	1.58937
NA	NA	NA	NA	NA	NA	NA	NA	NA	NA	NA	NA	NA	NA	NA	NA	NA	NA	NA	NA	NA	NA	NA	NA	NA	NA	NA	NA	NA	NA	NA	NA	NA	NA	NA	NA	NA	NA	NA	NA	NA	NA	NA	NA	NA
NA	NA	NA	NA	NA	NA	NA	NA	NA	NA	NA	NA	NA	NA	NA	NA	NA	NA	NA	NA	NA	NA	NA	NA	NA	NA	NA	NA	NA	NA	NA	NA	NA	NA	NA	NA	NA	NA	NA	NA	NA	NA	NA	NA	NA
A0A0N4SW73;Q8R361	176;176	A0A0N4SW73	A0A0N4SW73	Rab11 family-interacting protein 5	Rab11fip5	176	EIQVTIQFTRNNLSASMFDLSMKDKPRSPFS	51104000	0.20795	0.9939	22.7915	1.17e-15	97.129	90.083	97.129	S	2	1	NNLS(0.005)AS(0.994)MFDLS(0.001)MK	NNLS(-22.79)AS(22.79)MFDLS(-30.56)MK	0.805937	1.0261	1.36887	0.817581	1.22713	1.40919	0.756751	1.57135	2.11929	0.641382	1.36629	2.16264	NA	NA	NA	NA	NA	NA	NA	NA	NA	NA	NA	NA
A0A0R4J0C7;Q99PT3	114;144	A0A0R4J0C7	A0A0R4J0C7	INO80 complex subunit B	Ino80b	114	EGVPLEQYRAWLDEDSNLSPSPLRDLPGDLE	61230000	-0.010716	0.998703	28.3719	1.76e-30	98.684	80.331	74.364	S	2	1;2	AWLDEDS(0.999)NLS(0.108)PS(0.893)PLR	AWLDEDS(28.37)NLS(-9.21)PS(9.21)PLR	1.18362	1.06936	0.898548	1.20285	1.06694	0.913202	0.633166	0.81454	1.28373	0.597504	0.773886	1.3431	NA	NA	NA	NA	NA	NA	NA	NA	NA	NA	NA	NA
A0A0R4J171	22	A0A0R4J171	A0A0R4J171	Rho GTPase-activating protein 7	Dlc1	22	HVMARPLRGPLRRSFSDHIRDSTARALDAIW	704790000	-0.026958	0.999994	52.0039	0.00964161	125.16	59.914	125.16	S	2	1	SFS(1)DHIR	S(-52)FS(52)DHIR	1.43592	1.21768	0.857652	1.43089	1.22609	0.875947	2.32231	1.47498	0.636992	2.30654	1.43213	0.63757	1.70499	1.36078	0.836759	1.58764	1.35124	0.799411	2.45026	1.42434	0.582551	NA	NA	NA
A0A0R4J171;Q9R0Z9;E9QKB1;E9PXD2;Q8K031	584;550;550;1001;477	A0A0R4J171	A0A0R4J171	Rho GTPase-activating protein 7	Dlc1	584	LNEPEEPTDIPERRDSGVGASLTRCNRHRLR	1541300000	0.27098	0.999983	47.6808	3.09e-07	96.208	71.512	96.208	S	2	1	RDS(1)GVGASLTR	RDS(47.68)GVGAS(-47.68)LT(-77.38)R	1.3702	1.21293	0.870944	1.36507	1.21797	0.879088	1.58979	1.30498	0.823945	1.59501	1.28041	0.792405	1.26275	1.15857	0.909234	1.32707	1.18247	0.891874	1.48243	1.18387	0.802101	1.33188	0.990902	0.8583
NA	NA	NA	NA	NA	NA	NA	NA	NA	NA	NA	NA	NA	NA	NA	NA	NA	NA	NA	NA	NA	NA	NA	NA	NA	NA	NA	NA	NA	NA	NA	NA	NA	NA	NA	NA	NA	NA	NA	NA	NA	NA	NA	NA	NA
NA	NA	NA	NA	NA	NA	NA	NA	NA	NA	NA	NA	NA	NA	NA	NA	NA	NA	NA	NA	NA	NA	NA	NA	NA	NA	NA	NA	NA	NA	NA	NA	NA	NA	NA	NA	NA	NA	NA	NA	NA	NA	NA	NA	NA
A0A0U1RQA5;A0A0U1RP20;A0A0U1RQA0;Q3UPI8;O35316	21;21;21;21;21	A0A0U1RQA5	A0A0U1RQA5	Transporter (Fragment)	Slc6a6	21	KLQCLKDFHKDILKPSPGKSPGTRPEDEADG	2710000000	-0.025618	1	107.092	4.26e-22	145.31	145.31	107.09	S	2	1	DILKPS(1)PGK	DILKPS(107.09)PGK	1.10179	0.974268	0.886276	1.06102	0.990795	0.909483	0.560603	0.901497	1.5891	0.580654	0.910016	1.59019	0.989231	0.996571	0.980035	1.07152	1.00452	1.03242	0.511195	0.838606	1.63267	0.576096	0.895841	1.59605
A0A140LHQ9;Q70IV5	607;1049	A0A140LHQ9	A0A140LHQ9	Synemin	Synm	607	VVRESLAKRSSPVPRSPDREDGEEVPAGGIL	165420000	-0.47943	1	48.1511	1.14e-05	50.132	45.005	48.151	S	3	1	S(1)PDREDGEEVPAGGILFK	S(48.15)PDREDGEEVPAGGILFK	NA	NA	NA	1.98877	1.58351	0.799155	1.94112	1.57406	0.818197	2.02399	1.5755	0.797492	NA	NA	NA	NA	NA	NA	NA	NA	NA	NA	NA	NA
A0A140LHY7;Q8BH76;Q9EQ28	414;453;454	A0A140LHY7	A0A140LHY7	DNA polymerase delta subunit 3	Pold3	414	PKKGAAALGKANRQVSITGFFQKK_______	22360000	0.17092	0.987097	18.8367	0.0024231	55.261	55.261	55.261	S	2	1	QVS(0.987)IT(0.013)GFFQK	QVS(18.84)IT(-18.84)GFFQK	0.96444	0.889517	0.909779	0.9874	0.885912	0.908047	1.76766	1.05974	0.586832	NA	NA	NA	NA	NA	NA	NA	NA	NA	NA	NA	NA	NA	NA	NA
A0A140LJA0;A0A140LI86;E9QL08;E9Q9Z4;Q9JJG0;A0A140LIQ6;E9Q8T1;A0A140LIQ1;A0A140LIJ2;A0A140LJ29	819;929;819;929;933;612;2662;355;351;479	A0A140LJA0	A0A140LJA0	Transforming acidic coiled-coil-containing protein 2	Tacc2	819	PDVSISKTALYSRIGSTEVEKPPGLLFQQPD	374500000	0.057764	0.995619	23.5649	0.00043583	86.189	26.258	74.841	S	2	1	IGS(0.996)T(0.004)EVEK	IGS(23.56)T(-23.56)EVEK	1.26329	1.1537	0.915096	1.34111	1.1752	0.82488	1.63189	1.12041	0.69922	NA	NA	NA	NA	NA	NA	NA	NA	NA	NA	NA	NA	1.6612	1.13604	0.718684
A0A140T8I9;E9Q3L2	1378;1439	A0A140T8I9	A0A140T8I9	Phosphatidylinositol 4-kinase alpha	Pi4ka	1378	LTASQLVPPDNQDTRSNLDITVGSRQQATQG	195910000	0.35677	0.999998	57.1454	9.38e-05	94.09	78.928	94.09	S	2	1	S(1)NLDITVGSR	S(57.15)NLDIT(-57.15)VGS(-78.93)R	NA	NA	NA	NA	NA	NA	0.471353	0.980228	2.08187	0.468243	0.957702	2.07979	1.01017	0.888841	0.86793	0.972903	0.871077	0.901148	NA	NA	NA	NA	NA	NA
A2A4P5	149	A2A4P5	A2A4P5	Putative protein PTGES3L	Ptges3l	149	KRPPPAMDDLDDDSDS_______________	103460000	-0.33139	0.823983	6.70363	2.19e-15	85.362	85.362	77.506	S	2	1	RPPPAMDDLDDDS(0.176)DS(0.824)	RPPPAMDDLDDDS(-6.7)DS(6.7)	NA	NA	NA	NA	NA	NA	0.615434	0.937363	1.54285	0.6016	0.950804	1.55894	NA	NA	NA	NA	NA	NA	NA	NA	NA	NA	NA	NA
A2A4P5	147	A2A4P5	A2A4P5	Putative protein PTGES3L	Ptges3l	147	STKRPPPAMDDLDDDSDS_____________	77786000	-1.294	0.95165	12.9408	2.02e-16	87.088	87.088	87.088	S	2	1	RPPPAMDDLDDDS(0.952)DS(0.048)	RPPPAMDDLDDDS(12.94)DS(-12.94)	0.533991	0.8918	1.69869	NA	NA	NA	0.533847	0.931262	1.82088	0.684997	0.911427	1.35296	NA	NA	NA	NA	NA	NA	NA	NA	NA	NA	NA	NA
A2A6U3;Q80UG5	125;143	A2A6U3	A2A6U3	Septin-9	2016-09-09	125	PSRFGLKRAEVLGHKTPEPVPRRTEITIVKP	1124800000	0.90468	1	89.3546	3.34e-14	99.442	40.461	89.355	T	2	1	T(1)PEPVPR	T(89.35)PEPVPR	0.833755	0.983977	1.17598	0.883923	1.01275	1.14233	0.532925	0.803236	1.57185	0.552372	0.819348	1.4981	0.741428	0.961459	1.26028	0.807865	0.987257	1.21996	0.533476	0.836	1.61501	0.537865	0.826786	1.44527
A2A6U3;Q80UG5	12;30	A2A6U3	A2A6U3	Septin-9	2016-09-09	12	____MERDRITALKRSFEVEEIEPPNSTPPR	296780000	0.51068	1	119.334	2.6e-146	168.08	168.08	130.01	S	2	1;2	S(1)FEVEEIEPPNSTPPR	S(119.33)FEVEEIEPPNS(-119.79)T(-119.33)PPR	0.732285	1.1126	1.53929	0.742083	1.11013	1.47861	1.9663	1.09708	0.558125	1.9545	1.07013	0.553404	NA	NA	NA	NA	NA	NA	1.95824	1.04307	0.534713	1.98736	1.05238	0.522014
A2A8V9;E9PUK6;Q52KI8;A2A8V8;E9QKA4	445;450;450;450;450	A2A8V9	A2A8V9	Serine/arginine repetitive matrix protein 1	Srrm1	445	GKVTKHKGTEKRESPSPAPKPRKVELSESEE	40488000000	0.32408	1	41.0881	6.76e-11	106.6	102.24	41.088	S	2	1;2	RES(1)PS(1)PAPKPR	RES(41.09)PS(41.09)PAPKPR	0.870193	0.861468	0.981772	0.872886	0.850994	0.994323	2.22354	1.03484	0.463115	0.871001	0.861119	0.977617	1.30418	1.21364	0.979271	0.885681	0.881882	1.00645	1.02495	0.914551	0.901079	1.15234	0.876132	0.793712
A2A8V9;E9PUK6;Q52KI8;A2A8V8;E9QKA4;F6UK16	567;572;572;558;572;18	A2A8V9	A2A8V9	Serine/arginine repetitive matrix protein 1	Srrm1	567	RRRRSPSPPPARRRRSPSPAPPPPPPPPPPR	27543000000	2.0515	1	77.2211	5.17e-80	130.4	128.18	77.221	S	3	1;2	S(1)PS(1)PAPPPPPPPPPPR	S(77.22)PS(77.22)PAPPPPPPPPPPR	0.715945	0.853022	1.20061	0.787679	0.827517	1.05203	1.40945	0.732502	0.551867	1.33551	0.746394	0.53588	0.79312	0.914452	1.14439	0.787545	0.879463	1.10033	1.39362	0.751904	0.52956	1.39881	0.735587	0.527929
A2A9M5;Q8R1A4;A2A9M4;A0A0U1RNK7;E9PX48	1422;1422;1422;1392;1392	A2A9M5	A2A9M5	Dedicator of cytokinesis protein 7	Dock7	1422	QEMVRRSRGQLERSPSGSAFGSQENLRWRKD	2189400000	0.066252	0.999995	54.1589	0	221.34	155.69	221.34	S	2	1;2	SPS(1)GSAFGSQENLR	S(-54.16)PS(54.16)GS(-58.32)AFGS(-173.4)QENLR	0.949473	1.03996	1.09736	0.951659	1.05413	1.09449	1.52734	1.01916	0.677258	1.52978	1.02316	0.672785	0.968582	1.05664	1.10349	0.980515	1.05151	1.06642	1.57166	1.02814	0.659434	1.55428	1.00557	0.657879
A2A9M5;Q8R1A4;A2A9M4;A0A0U1RNK7;E9PX48;A0A0U1RNY4	1305;1305;1305;1275;1275;692	A2A9M5	A2A9M5	Dedicator of cytokinesis protein 7	Dock7	1305	MAIAGTSVPQLTRPGSFLLTSTSGRQHTTFS	477360000	-2.207	1	65.8298	2.95e-24	118.2	79.196	118.2	S	2	1	PGS(1)FLLTSTSGR	PGS(65.83)FLLT(-65.83)S(-72.05)T(-77.34)S(-81.02)GR	1.21085	0.994138	0.854695	1.17787	1.00699	0.875761	1.5272	1.2263	0.802596	1.54909	1.27517	0.812878	1.03844	0.988774	0.945249	1.06638	0.979952	0.911133	1.50405	1.23194	0.813033	1.5417	1.25055	0.809198
A2AC24;Q91V09;Q32P16	70;70;70	A2AC24	A2AC24	WD repeat-containing protein 13 (Fragment)	Wdr13	70	LRLRGQLLGQRYGPLSEPGSARAYSNSIVRS	270110000	0.49403	0.999374	32.0322	0.000314535	79.639	57.945	79.639	S	2	1;2	YGPLS(0.999)EPGS(0.001)AR	Y(-63.55)GPLS(32.03)EPGS(-32.03)AR	0.874053	0.997034	1.10272	0.902429	1.02115	1.17043	0.661325	0.959929	1.45253	0.649573	0.96534	1.51378	NA	NA	NA	NA	NA	NA	NA	NA	NA	NA	NA	NA
A2AEW9;Q8VD04;A2AEW8	617;631;662	A2AEW9	A2AEW9	GRIP1-associated protein 1	Gripap1	617	SEMNSPSRTQTGDSSSVSSFSYREILKEKES	21179000	-1.5127	0.750035	5.66674	1.02e-90	125.03	97.899	125.03	S	2	2	TQTGDS(0.002)S(0.206)S(0.75)VS(0.236)S(0.749)FS(0.057)YR	T(-102.27)QT(-72.26)GDS(-26.74)S(-5.67)S(5.67)VS(-5.67)S(5.67)FS(-11.3)Y(-52.83)R	NA	NA	NA	NA	NA	NA	0.45303	0.773129	1.75488	NA	NA	NA	NA	NA	NA	NA	NA	NA	NA	NA	NA	NA	NA	NA
A2AIX1;E9QAT4	128;128	A2AIX1	A2AIX1	Protein Sec16a	Sec16a	128	LSQPRADASLFPPASTPSSLPGLEVSRNAEA	62525000	0.70364	0.762015	6.62439	3.42e-48	93.229	84.12	93.229	T	2	1	ADASLFPPAS(0.018)T(0.762)PS(0.166)S(0.054)LPGLEVS(0.001)R	ADAS(-75.82)LFPPAS(-16.32)T(6.62)PS(-6.62)S(-11.5)LPGLEVS(-31.71)R	NA	NA	NA	1.04666	0.957488	0.980324	0.640911	1.214	1.69221	0.537383	1.15137	2.17811	NA	NA	NA	NA	NA	NA	NA	NA	NA	NA	NA	NA
A2AL12;Q8BG05;B2RXM2;J3QNY1;V9GX38	116;116;94;94;61	A2AL12	A2AL12	Heterogeneous nuclear ribonucleoprotein A3	Hnrnpa3	116	DGRVVEPKRAVSREDSVKPGAHLTVKKIFVG	439130000	0.4196	0.999994	51.9414	0.000401201	62.709	36.744	62.709	S	2	1	EDS(1)VKPGAHLTVK	EDS(51.94)VKPGAHLT(-51.94)VK	0.773663	0.890977	1.16877	NA	NA	NA	0.419135	1.0596	2.6342	NA	NA	NA	NA	NA	NA	NA	NA	NA	0.473466	1.17664	2.54135	NA	NA	NA
A2AMP0;F7AAC3;Q3UMG5;F6VQ19	37;54;341;352	A2AMP0	A2AMP0	Leucine-rich repeat and calponin homology domain-containing protein 2 (Fragment)	Lrch2	37	LPSLNKRMPSQPLTDSMEDFYPNKNHGPDSG	49133000	0.52868	0.986983	18.8047	6.58e-27	92.098	87.792	92.098	S	2	1	MPSQPLT(0.013)DS(0.987)MEDFYPNK	MPS(-59.3)QPLT(-18.8)DS(18.8)MEDFY(-47.1)PNK	NA	NA	NA	1.82554	1.64217	0.849685	1.70507	1.36731	0.821004	1.58825	1.47204	0.846276	NA	NA	NA	NA	NA	NA	NA	NA	NA	NA	NA	NA
A2APB8	414	A2APB8	A2APB8	Targeting protein for Xklp2	Tpx2	414	QYKFKARELDPRIFESGPILPKRAPVKPPTQ	286750000	4.282	1	64.1212	1.45e-07	107.17	85.77	64.121	S	2	1	IFES(1)GPILPK	IFES(64.12)GPILPK	1.36075	1.12855	0.827297	1.40422	1.07697	0.766942	0.498466	0.841725	1.62112	0.509418	0.872905	1.6558	NA	NA	NA	NA	NA	NA	0.508771	0.8991	1.73531	0.464459	0.851668	1.818
A2ATI9;Q99JX3	390;410	A2ATI9	A2ATI9	Golgi reassembly stacking protein 2, isoform CRA	Gorasp2	390	GPPSDPVMTTAKADASSLTVDVTSPASKVPT	128910000	-0.14436	0.970669	15.1975	4.59e-95	138.75	138.75	138.75	S	2	1;2	ADAS(0.971)S(0.029)LTVDVTSPASK	ADAS(15.2)S(-15.2)LT(-62.45)VDVT(-120.43)S(-124.39)PAS(-131.3)K	NA	NA	NA	NA	NA	NA	0.454639	0.741026	1.56593	0.451448	0.764366	1.72121	NA	NA	NA	NA	NA	NA	0.579976	0.972655	1.78548	NA	NA	NA
A2BH40;E9QAQ7	632;632	A2BH40	A2BH40	AT-rich interactive domain-containing protein 1A	Arid1a	632	PSMTSSKGGQEDMNLSLQSRPSSLPDLSGSI	34644000	-2.0666	0.986019	18.4835	0.000682536	69.979	54.465	69.979	S	2	1	GGQEDMNLS(0.986)LQS(0.014)R	GGQEDMNLS(18.48)LQS(-18.48)R	NA	NA	NA	NA	NA	NA	0.655561	0.81119	1.36605	NA	NA	NA	NA	NA	NA	NA	NA	NA	NA	NA	NA	NA	NA	NA
A2BIE1	542	A2BIE1	A2BIE1	Protein Qser1	Qser1	542	DEFPVQKLQALQSQASLESSSQRLPDGEVNA	19469000	-0.71466	0.983666	19.6041	5.31e-47	107.78	107.78	107.78	S	2	1	LQALQS(0.002)QAS(0.984)LES(0.011)S(0.002)S(0.001)QR	LQALQS(-25.97)QAS(19.6)LES(-19.6)S(-25.97)S(-32.25)QR	NA	NA	NA	NA	NA	NA	1.79957	1.07775	0.643447	1.8035	0.659218	0.386651	NA	NA	NA	NA	NA	NA	NA	NA	NA	NA	NA	NA
A5D6P2;B7ZNY3;F6S7Z1;A0A0R4J1Y4;E0CZE2;E0CZ83;F6TSJ9;E0CXR8;E9PYJ2;Q99NH2;G3XA13	225;225;245;90;225;225;228;225;225;225;225	A5D6P2;Q99NH2	A5D6P2	Par-3 (Partitioning defective 3) homolog (C. elegans)	Pard3	225	SNQFQRDNARSSLSASHPMVDRWLEKQEQDE	39837000	-1.3581	0.910596	10.2224	0.00121211	71.316	61.516	41.542	S	2	1	S(0.001)S(0.001)LS(0.087)AS(0.911)HPMVDR	S(-27.99)S(-27.99)LS(-10.22)AS(10.22)HPMVDR	NA	NA	NA	NA	NA	NA	1.34664	0.79608	0.652978	NA	NA	NA	NA	NA	NA	NA	NA	NA	NA	NA	NA	NA	NA	NA
A6H8H2;E9Q449	1096;1145	A6H8H2	A6H8H2	DENN domain-containing protein 4C	Dennd4c	1096	LTCPKTSPPHVTRTHSFENVNCHLADSRTRM	129880000	-0.12682	0.999999	58.6991	1.26e-86	146.13	133.5	146.13	S	3	1	THS(1)FENVNCHLADSR	T(-58.7)HS(58.7)FENVNCHLADS(-118.86)R	NA	NA	NA	0.999944	0.927439	0.960829	1.52087	1.08513	0.715684	1.59211	1.06443	0.661874	NA	NA	NA	NA	NA	NA	NA	NA	NA	NA	NA	NA
B1AR76;F7CPM1;B1AR74;F7C0F2;Q0VF62;Q8CCN5	331;350;823;588;808;823	B1AR76	B1AR76	Breast carcinoma-amplified sequence 3 homolog (Fragment)	Bcas3	331	AVSDRRGVSTVTDAASGTFDRSVTLLEVCGS	500860000	-0.43538	0.933887	11.5001	2.07e-94	151.28	133.71	130.02	S	2	1	GVSTVTDAAS(0.934)GT(0.066)FDR	GVS(-86.06)T(-74.92)VT(-59.68)DAAS(11.5)GT(-11.5)FDR	0.762522	0.909422	1.21215	0.749373	0.932412	1.22674	0.565679	0.826999	1.46396	0.545146	0.853737	1.57596	NA	NA	NA	NA	NA	NA	NA	NA	NA	0.709587	0.964435	1.38968
B1ASU9;F6XSD0;B7ZC85;O55047	134;83;102;102	B1ASU9	B1ASU9	Serine/threonine-protein kinase tousled-like 2	Tlk2	134	PLPRRAEQPLYGLDGSAAKEASEEQSALPTL	35949000	0.57855	1	68.8521	7.76e-19	88.945	79.099	88.945	S	2	1	RAEQPLYGLDGS(1)AAK	RAEQPLY(-68.85)GLDGS(68.85)AAK	NA	NA	NA	NA	NA	NA	0.402173	0.565617	1.48787	NA	NA	NA	NA	NA	NA	NA	NA	NA	NA	NA	NA	NA	NA	NA
B2KF50	1098	B2KF50	B2KF50	Protein Uhrf1bp1	Uhrf1bp1	1098	ARLRFFSMKRTVSQQSFDGVSLDSGGPDDRI	28662000	1.7983	0.937483	14.8178	9.23e-06	45.941	43.871	41.908	S	2	2	T(0.097)VS(0.912)QQS(0.937)FDGVS(0.05)LDS(0.004)GGPDDR	T(-11.21)VS(11.21)QQS(14.82)FDGVS(-14.82)LDS(-27.05)GGPDDR	1.00659	1.14845	1.19267	NA	NA	NA	3.64427	1.73542	0.484391	NA	NA	NA	NA	NA	NA	NA	NA	NA	NA	NA	NA	NA	NA	NA
B7FAU9;Q8BTM8;B7FAV1	2328;2336;2272	B7FAU9	B7FAU9	Filamin, alpha	Flna	2328	FVVPVASPSGDARRLTVSSLQESGLKVNQPA	89015000	0.53589	0.986964	21.8231	0.000188073	88.561	69.462	49.537	T	2	1	RLT(0.987)VS(0.006)S(0.006)LQESGLK	RLT(21.82)VS(-21.82)S(-21.82)LQES(-41.89)GLK	0.810495	0.894997	1.11766	0.766068	0.787417	1.04552	0.501162	0.870306	1.81132	NA	NA	NA	NA	NA	NA	NA	NA	NA	NA	NA	NA	NA	NA	NA
B7FAU9;Q8BTM8;B7FAV1	968;968;944	B7FAU9	B7FAU9	Filamin, alpha	Flna	968	GDHIPKSPFSVGVSPSLDLSKIKVSGLGDKV	1401400000	0.089169	0.998716	30.4189	2.13e-249	199.41	180.11	186.36	S	2	1	SPFSVGVSPS(0.999)LDLS(0.001)K	S(-151.15)PFS(-109.6)VGVS(-34.23)PS(30.42)LDLS(-30.42)K	0.677481	0.816225	1.20061	0.669273	0.812133	1.21258	0.622147	0.859273	1.39401	0.576213	0.852312	1.46654	NA	NA	NA	NA	NA	NA	0.655864	0.881388	1.33699	0.65668	0.876924	1.35289
B7FAU9;Q8BTM8;B7FAV1	2591;2599;2535	B7FAU9	B7FAU9	Filamin, alpha	Flna	2591	KAGNNMLLVGVHGPRTPCEEILVKHMGSRLY	613950000	-1.2267	1	64.1212	5.78e-17	98.156	79.579	64.121	T	2	1	T(1)PCEEILVK	T(64.12)PCEEILVK	NA	NA	NA	NA	NA	NA	0.597937	0.81608	1.30858	NA	NA	NA	NA	NA	NA	0.603867	0.767065	1.19235	NA	NA	NA	NA	NA	NA
B7FAU9;Q8BTM8;F6Z2C0	1742;1750;33	B7FAU9	B7FAU9	Filamin, alpha	Flna	1742	PFQVTALAGDQPTVQTPLRSQQLAPQYNYPQ	530090000	0.56463	0.998666	28.7435	1.74e-235	149.93	145.72	149.93	T	3	1	FGGEHVPNSPFQVTALAGDQPT(0.001)VQT(0.999)PLR	FGGEHVPNS(-133.96)PFQVT(-119.42)ALAGDQPT(-28.74)VQT(28.74)PLR	0.771997	0.843347	1.06779	0.744783	0.847713	1.1602	0.485797	0.965445	1.59669	0.655433	0.982442	1.52561	NA	NA	NA	NA	NA	NA	NA	NA	NA	NA	NA	NA
B7ZMZ7;B2RQ71;E9PWR4	145;89;89	B7ZMZ7	B7ZMZ7	Dip2c protein	Dip2c	145	YHRRRSSGSRDERYRSDVHTEAVQAALAKHK	234300000	-0.08256	0.937317	12.5299	2.59e-63	118.36	100	54.225	S	2	1	Y(0.052)RS(0.937)DVHT(0.01)EAVQAALAK	Y(-12.53)RS(12.53)DVHT(-19.58)EAVQAALAK	1.09502	0.974082	0.896632	1.05248	0.964061	0.931189	0.528317	0.724462	1.4042	0.567623	0.834412	1.48211	NA	NA	NA	NA	NA	NA	NA	NA	NA	NA	NA	NA
B7ZMZ7;B2RQ71;E9PWR4	320;264;264	B7ZMZ7	B7ZMZ7	Dip2c protein	Dip2c	320	PVSSRVSAKIQQLVNTLKRPKRPPLREFFVD	1018200000	-0.52724	1	140.142	5.57e-16	140.14	94.313	140.14	T	2	1	IQQLVNT(1)LK	IQQLVNT(140.14)LK	1.21772	1.05694	0.868791	1.25111	1.11084	0.863612	0.611583	0.913471	1.50138	0.6127	0.909303	1.46716	1.24647	1.13679	0.922	1.28844	1.09709	0.919964	0.606676	0.949111	1.55711	0.580951	0.923403	1.4902
B7ZNX6;B2RUJ2;Q80TH2	485;485;485	B7ZNX6	B7ZNX6	Erbb2ip protein	Erbb2ip	485	EREAPPREGNLKRYPTPYPDELKNMVKTVQT	41791000	-1.2046	0.994582	24.1038	0.00720189	81.278	17.053	81.278	T	2	1	Y(0.002)PT(0.995)PY(0.004)PDELK	Y(-28.07)PT(24.1)PY(-24.1)PDELK	NA	NA	NA	NA	NA	NA	0.628544	0.767555	1.20329	NA	NA	NA	NA	NA	NA	NA	NA	NA	0.65312	0.824969	1.31306	NA	NA	NA
B9EJ86;A0A0R4J150	808;766	B9EJ86	B9EJ86	Oxysterol-binding protein-related protein 8	Osbpl8	808	VVKGYSSPEPDIQDSSGSEAQSVKPSTRRKK	376710000	0.01425	0.82097	5.77174	5.07e-105	108.24	108.24	108.24	S	3	2	GYSSPEPDIQDS(0.821)S(0.821)GS(0.346)EAQS(0.011)VKPS(0.001)T(0.001)R	GY(-98.84)S(-76.82)S(-63.79)PEPDIQDS(5.77)S(5.77)GS(-5.77)EAQS(-22.62)VKPS(-33.43)T(-33.43)R	1.11167	0.859324	0.765752	1.18395	0.811878	0.688724	1.42087	0.836123	0.594763	1.74766	0.801576	0.463705	NA	NA	NA	NA	NA	NA	NA	NA	NA	NA	NA	NA
B9EJ86;A0A0R4J150	807;765	B9EJ86	B9EJ86	Oxysterol-binding protein-related protein 8	Osbpl8	807	KVVKGYSSPEPDIQDSSGSEAQSVKPSTRRK	376710000	0.01425	0.820971	5.77174	5.07e-105	108.24	108.24	108.24	S	3	2	GYSSPEPDIQDS(0.821)S(0.821)GS(0.346)EAQS(0.011)VKPS(0.001)T(0.001)R	GY(-98.84)S(-76.82)S(-63.79)PEPDIQDS(5.77)S(5.77)GS(-5.77)EAQS(-22.62)VKPS(-33.43)T(-33.43)R	1.11167	0.859324	0.765752	1.18395	0.811878	0.688724	1.42087	0.836123	0.594763	1.74766	0.801576	0.463705	NA	NA	NA	NA	NA	NA	NA	NA	NA	NA	NA	NA
B9EJ86;A0A0R4J150	810;768	B9EJ86	B9EJ86	Oxysterol-binding protein-related protein 8	Osbpl8	810	KGYSSPEPDIQDSSGSEAQSVKPSTRRKKGI	276850000	0.674	0.893379	6.88627	8.17e-92	101.84	100.03	101.84	S	3	2	GYSSPEPDIQDS(0.544)S(0.544)GS(0.893)EAQS(0.017)VKPS(0.001)T(0.001)R	GY(-90.41)S(-65.78)S(-50.8)PEPDIQDS(0)S(0)GS(6.89)EAQS(-17.92)VKPS(-33.79)T(-33.79)R	1.11167	0.859324	0.765752	NA	NA	NA	1.42087	0.836123	0.594763	1.74766	0.801576	0.463705	NA	NA	NA	NA	NA	NA	NA	NA	NA	NA	NA	NA
B9EJ86;A0A0R4J150	314;272	B9EJ86	B9EJ86	Oxysterol-binding protein-related protein 8	Osbpl8	314	RANNLHSGDNFQLNDSEIERQHFKDQDLYSD	271890000	-0.46356	1	82.7888	2.54e-95	122.8	122.8	107.2	S	3	1	ANNLHSGDNFQLNDS(1)EIER	ANNLHS(-82.79)GDNFQLNDS(82.79)EIER	0.969189	1.0201	1.03482	0.988593	1.05018	1.0305	0.665988	1.00332	1.50439	0.666437	1.01947	1.52727	NA	NA	NA	NA	NA	NA	NA	NA	NA	NA	NA	NA
B9EKI3;D6RJK7	112;112	B9EKI3	B9EKI3	TATA element modulatory factor	Tmf1	112	FSAFLSPSDAHTIQKSPVVSKPPSKSQRPEE	67575000	-0.33546	0.999931	43.0945	0.00486886	53.448	42.189	53.448	S	2	1	S(1)PVVSKPPSK	S(43.09)PVVS(-43.09)KPPS(-46.97)K	NA	NA	NA	NA	NA	NA	0.654832	0.897719	1.4175	0.646415	0.886116	1.39075	NA	NA	NA	NA	NA	NA	NA	NA	NA	NA	NA	NA
D3YTP0;Q8CI59;A0A0R4J1G9;E9QN92	17;17;17;55	D3YTP0	D3YTP0	Metalloreductase STEAP3 (Fragment)	Steap3	17	SGEMDKPLISRRLVDSDGSLAEVPKEAPKVG	2644600000	-0.042178	1	42.3484	1.87e-117	172.26	135.67	42.348	S	2	1;2	RLVDS(1)DGS(1)LAEVPK	RLVDS(42.35)DGS(42.35)LAEVPK	0.812082	0.943473	1.11735	0.778623	1.07395	1.3566	1.40299	0.842381	0.582436	1.34932	0.800151	0.58021	0.92026	1.01813	1.11702	0.913235	1.01798	1.09311	1.34577	0.807502	0.588247	1.41956	0.807437	0.587157
D3YU73;F6XQD0;D3Z4N3;O08739	85;93;85;85	D3YU73	D3YU73	AMP deaminase 3 (Fragment)	Ampd3	85	ETAKRKKSFKMIRSQSLSLQMPTQQDWKGPP	9364800	0.90104	0.762778	5.61163	0.000270795	47.68	45.377	47.68	S	2	1	S(0.21)QS(0.763)LS(0.028)LQMPTQQDWK	S(-5.61)QS(5.61)LS(-14.41)LQMPT(-39.02)QQDWK	NA	NA	NA	NA	NA	NA	2.0487	1.51761	0.71875	NA	NA	NA	NA	NA	NA	NA	NA	NA	NA	NA	NA	NA	NA	NA
D3YUS5;E9PW37	1068;1093	D3YUS5	D3YUS5	Protein Rasal2	Rasal2	1068	PKVRAIQRQQTQQVQSPVDSATMSPVERTAA	25387000	0.1034	0.977804	17.3923	2.07e-13	76.21	66.695	51.566	S	3	1	QQT(0.002)QQVQS(0.978)PVDS(0.018)AT(0.002)MSPVER	QQT(-26.41)QQVQS(17.39)PVDS(-17.39)AT(-27.16)MS(-35.84)PVER	NA	NA	NA	NA	NA	NA	1.59612	1.22141	0.706298	NA	NA	NA	NA	NA	NA	NA	NA	NA	NA	NA	NA	NA	NA	NA
D3YUW8;D3YUX1;Q0VGT3;Q8BZH4;B9EIG6	28;28;28;28;28	D3YUW8	D3YUW8	Pogo transposable element with ZNF domain	Pogz	28	EELEPWQKISDVIEDSVVEDYNSVDKTTSVS	9226700	-0.57952	0.996534	25.3235	3.03e-05	51.31	49.382	51.31	S	2	1	ISDVIEDS(0.997)VVEDYNS(0.003)VDK	IS(-39.18)DVIEDS(25.32)VVEDY(-33.75)NS(-25.32)VDK	NA	NA	NA	NA	NA	NA	0.760547	1.3673	1.57455	NA	NA	NA	NA	NA	NA	NA	NA	NA	NA	NA	NA	NA	NA	NA
D3YXP6;Q9D1G2	66;66	D3YXP6	D3YXP6	Phosphomevalonate kinase	Pmvk	66	YAREHGLDFQRLLDASTYKETYRRDMICWGE	30377000	0.78373	0.913123	10.2162	0.00223507	82.417	39.109	82.417	S	2	1	LLDAS(0.913)T(0.087)YK	LLDAS(10.22)T(-10.22)Y(-64.6)K	NA	NA	NA	NA	NA	NA	0.659358	1.00602	1.51115	0.648359	0.963516	1.56828	NA	NA	NA	NA	NA	NA	NA	NA	NA	NA	NA	NA
NA	NA	NA	NA	NA	NA	NA	NA	NA	NA	NA	NA	NA	NA	NA	NA	NA	NA	NA	NA	NA	NA	NA	NA	NA	NA	NA	NA	NA	NA	NA	NA	NA	NA	NA	NA	NA	NA	NA	NA	NA	NA	NA	NA	NA
D3YZC9;E9Q4Q2;D3YZD0;Q64213;F8WHF9	8;8;8;8;8	D3YZC9	D3YZC9	Splicing factor 1	Sf1	8	________MATGANATPLDFPSKKRKRSRWN	238560000	0.57589	0.999976	46.917	3.29e-18	95.205	86.377	95.205	T	2	1	ATGANAT(1)PLDFPSK	AT(-53.84)GANAT(46.92)PLDFPS(-46.92)K	NA	NA	NA	1.08324	0.957859	0.889678	0.709292	1.11609	1.54233	0.723704	1.13116	1.54887	NA	NA	NA	NA	NA	NA	0.696461	1.3299	1.88822	0.71068	1.3469	1.8878
D3Z0R8;Q8BGB2	183;183	D3Z0R8	D3Z0R8	Tetratricopeptide repeat protein 7A	Ttc7	183	EAFVIKGLSLERLPNSVASHIRLTEREEEVV	264060000	0.24004	0.999733	35.7266	2.24e-09	112.08	93.507	112.08	S	2	1	LPNS(1)VASHIR	LPNS(35.73)VAS(-35.73)HIR	0.761431	0.946195	1.24677	0.77248	0.897146	1.15803	0.656923	1.00304	1.46188	0.597284	0.887841	1.52343	NA	NA	NA	NA	NA	NA	0.669332	0.940096	1.45374	0.698425	0.924094	1.39814
D3Z0V9;Q9D666;D3Z5Q2;D3Z3N5;Q3TSM1;F7BX07	139;139;139;139;139;45	D3Z0V9	D3Z0V9	SUN domain-containing protein 1	Sun1	139	SLRSATVLRHPVLDESLIREQTKVDHFWGLD	482240000	1.7715	1	41.5773	4.16e-15	121.56	121.56	41.577	S	2	1	HPVLDES(1)LIR	HPVLDES(41.58)LIR	NA	NA	NA	1.05159	0.959563	0.905174	0.655864	0.965973	1.4333	0.694732	0.991549	1.4572	NA	NA	NA	NA	NA	NA	0.689242	0.977047	1.36782	0.7044	0.979909	1.432
D3Z216;Q99K90;D3Z564	450;450;376	D3Z216	D3Z216	TGF-beta-activated kinase 1 and MAP3K7-binding protein 2 (Fragment)	Tab2	450	HHPPKSRVLGGNSATSPRVVVTQPNTKYTFK	922100000	-0.00098712	0.991894	20.8776	2.07e-54	154.13	147.04	113.53	S	2	1	VLGGNSAT(0.008)S(0.992)PR	VLGGNS(-58.33)AT(-20.88)S(20.88)PR	NA	NA	NA	NA	NA	NA	0.442011	0.734498	1.66997	0.444567	0.723193	1.64241	NA	NA	NA	0.825465	0.842126	1.02032	0.435099	0.788192	1.79687	0.478706	0.754591	1.68728
D3Z3C1	7	D3Z3C1	D3Z3C1	Fas apoptotic inhibitory molecule 1	Faim	7	_________MASGDDSPIFEDDESPLYSLEK	61789000	-1.6503	0.835121	7.04583	6.68e-148	140.31	140.31	140.31	S	2	1	AS(0.165)GDDS(0.835)PIFEDDESPLYSLEK	AS(-7.05)GDDS(7.05)PIFEDDES(-92.98)PLY(-130.36)S(-107.43)LEK	1.99037	1.81099	0.852129	NA	NA	NA	2.09272	1.51091	0.763776	2.19939	1.6737	0.804198	NA	NA	NA	NA	NA	NA	NA	NA	NA	NA	NA	NA
D3Z5R4;E9Q2D0;P0C7L0	161;161;161	D3Z5R4	D3Z5R4	WAS/WASL-interacting protein family member 3	Wipf3	161	RLPIKAISGPLPAPASPRLGNASETHSSARP	12616000000	-0.28864	0.999999	59.4658	1.03e-15	97.235	87.436	97.235	S	2	1	AISGPLPAPAS(1)PR	AIS(-59.47)GPLPAPAS(59.47)PR	0.790183	0.867145	1.12683	0.798063	0.877982	1.10586	0.642094	0.858603	1.34579	0.637934	0.86253	1.35867	0.8169	0.89335	1.08397	0.838036	0.910916	1.09085	0.629759	0.918381	1.395	0.648367	0.881419	1.34621
D3Z656;Q8CHC4;E9Q7S0;F7BQW7	1200;1160;1160;1175	D3Z656	D3Z656	Synaptojanin-1	Synj1	1200	PPSPGVARREIEAPKSPGTARKDNIGRNQPS	174560000	-1.658	0.998991	29.9585	3.86e-107	134.37	96.071	125.5	S	2	1	EIEAPKS(0.999)PGT(0.001)AR	EIEAPKS(29.96)PGT(-29.96)AR	NA	NA	NA	NA	NA	NA	2.56551	1.84376	0.750066	2.34129	1.73127	0.800077	NA	NA	NA	NA	NA	NA	NA	NA	NA	NA	NA	NA
D3Z656;Q8CHC4;E9Q7S0;F7BQW7	1187;1147;1147;1162	D3Z656	D3Z656	Synaptojanin-1	Synj1	1187	PAPARKEFGGVGAPPSPGVARREIEAPKSPG	48199000	0.63016	1	78.7803	1.57e-10	97.384	84.212	78.78	S	2	1	EFGGVGAPPS(1)PGVAR	EFGGVGAPPS(78.78)PGVAR	NA	NA	NA	2.11837	1.50873	0.730679	2.35106	1.86115	0.740972	NA	NA	NA	NA	NA	NA	NA	NA	NA	NA	NA	NA	NA	NA	NA
D3Z6Z7;Q8C2K5	823;845	D3Z6Z7	D3Z6Z7	MCG125477, isoform CRA	Rasal3	823	EERPQRRPRPVLRTQSVPARRPTHRRPSAGS	456110000	0.13212	0.99895	29.7817	0.0123867	64.711	27.5	49.418	S	2	1	T(0.001)QS(0.999)VPAR	T(-29.78)QS(29.78)VPAR	0.685831	0.672015	0.958589	0.708772	0.691704	1.03047	0.599794	0.87397	1.45731	0.632336	0.946885	1.49654	0.746801	0.814085	1.05608	NA	NA	NA	NA	NA	NA	NA	NA	NA
D3Z6Z7;Q8C2K5	863;885	D3Z6Z7	D3Z6Z7	MCG125477, isoform CRA	Rasal3	863	MGPAPCGRAWTRASASLPRKPSVPWQRQMDQ	487490000	0.49233	0.999743	35.9034	0.00707997	82.287	32.572	68.224	S	2	1	ASAS(1)LPR	AS(-35.9)AS(35.9)LPR	0.776352	0.784144	1.02047	0.782178	0.79086	0.995222	0.520105	0.840727	1.61301	0.522808	0.849974	1.62112	0.821203	0.804138	0.971793	0.78718	0.832589	1.07621	0.499473	0.831982	1.65326	0.481569	0.83314	1.71758
D3Z6Z7;Q8C2K5;A0A0R4J1U7	234;256;234	D3Z6Z7	D3Z6Z7	MCG125477, isoform CRA	Rasal3	234	LGAYTPRDGPPSALGSRESLATLSELDLGAE	849360000	-0.78141	0.997975	26.9266	1.49e-13	101.89	86.877	101.89	S	2	1;2	DGPPS(0.002)ALGS(0.998)R	DGPPS(-26.93)ALGS(26.93)R	0.751696	0.897314	1.19772	0.759397	0.907846	1.20587	0.455368	1.00009	2.37207	NA	NA	NA	NA	NA	NA	NA	NA	NA	1.10559	0.758269	0.69174	1.11855	0.76335	0.691004
D3Z6Z7;Q8C2K5;A0A0R4J1U7	237;259;237	D3Z6Z7	D3Z6Z7	MCG125477, isoform CRA	Rasal3	237	YTPRDGPPSALGSRESLATLSELDLGAERDV	81595000	1.8536	0.999956	43.5653	7.98e-14	109.72	87.666	109.72	S	2	1;2	ES(1)LATLSELDLGAER	ES(43.57)LAT(-43.57)LS(-82.19)ELDLGAER	NA	NA	NA	NA	NA	NA	0.455368	1.00009	2.37207	NA	NA	NA	NA	NA	NA	NA	NA	NA	NA	NA	NA	NA	NA	NA
D3Z710;Q91W40	498;501	D3Z710	D3Z710	Kinesin light chain 3	Klc3	498	LSTRHLSEAPRTLSISTQDLSPR________	428500000	-0.074733	0.838067	6.99517	4.88e-11	93.478	76.859	57.173	S	2	1;2	TLS(0.006)IS(0.838)T(0.212)QDLS(0.945)PR	T(-40.52)LS(-21.87)IS(7)T(-7)QDLS(11.56)PR	0.966623	0.946056	0.974024	0.982473	0.975701	0.97833	0.723131	1.07842	1.50481	0.734432	1.08549	1.48294	NA	NA	NA	1.00134	0.949145	0.932072	0.755224	1.03852	1.35779	0.782328	1.06012	1.41611
D6RDC1;D6RIR0;D6RFP3;Q8K1A5	18;18;18;18	D6RDC1	D6RDC1	Transmembrane protein 41B	Tmem41b	18	KGRVADRSPTEMLHSTPAGDRAVRTQGSAAP	66616000	-0.15786	0.805708	6.17724	3e-17	95.662	74.348	95.662	T	2	1	SPTEMLHS(0.194)T(0.806)PAGDR	S(-71.61)PT(-59.63)EMLHS(-6.18)T(6.18)PAGDR	NA	NA	NA	NA	NA	NA	0.661201	1.03373	1.60095	0.650676	1.03423	1.53703	NA	NA	NA	NA	NA	NA	NA	NA	NA	NA	NA	NA
E9PUM4	1843	E9PUM4	E9PUM4	Talin-2	Tln2	1843	MVDAIAEAMSKLDEGTPPEPKGTFVDYQTTV	216290000	-0.60835	1	65.0429	0.00291979	75.102	56.477	65.043	T	2	1	LDEGT(1)PPEPK	LDEGT(65.04)PPEPK	NA	NA	NA	NA	NA	NA	1.75239	1.14874	0.74594	NA	NA	NA	1.38546	1.29267	0.81886	1.43484	1.36193	0.923035	NA	NA	NA	1.60989	1.34187	0.811904
E9PUU4	1410	E9PUU4	E9PUU4	Gem-associated protein 5	Gemin5	1410	EPSRDEPSQEAERAPSQPPSPTREERNAPVS	1527500000	-0.16289	1	88.4451	5.64e-44	125.61	117.82	109.04	S	2	2	APS(1)QPPS(0.999)PT(0.001)REER	APS(88.45)QPPS(32.66)PT(-32.66)REER	0.880783	0.769499	0.870367	NA	NA	NA	1.51166	0.927969	0.623896	0.908287	0.739924	0.815037	0.769534	0.700271	0.861196	0.838745	0.768839	0.915997	0.863728	0.687897	0.811842	0.854876	0.858512	0.925041
E9PV26	209	E9PV26	E9PV26	Protein Prr36	Prr36	209	RVLSADSLGPTSGAPSPAITRRSRAPATEVG	160370000	0.27832	0.983115	18.0361	3.32e-135	141.36	141.36	141.36	S	2	1;2	VLSADSLGPTS(0.001)GAPS(0.983)PAIT(0.015)R	VLS(-99.45)ADS(-81.36)LGPT(-33.8)S(-29.83)GAPS(18.04)PAIT(-18.04)R	0.822772	0.889227	1.1088	0.818268	0.861508	1.05823	0.512332	0.832944	1.58796	0.52187	0.804027	1.57825	NA	NA	NA	NA	NA	NA	NA	NA	NA	NA	NA	NA
E9PVC6;E9Q9E1;E9PVC5;Q6NZJ6;A0A0J9YUS5	1011;1051;1052;1058;761	E9PVC6	E9PVC6	Eukaryotic translation initiation factor 4 gamma 1	Eif4g1	1011	PINRGLPLVDDGGWNTVPISKGSRPIDTSRL	16810000	1.203	0.990926	20.3824	1.58e-08	66.732	57.195	66.732	T	2	1	GLPLVDDGGWNT(0.991)VPIS(0.009)K	GLPLVDDGGWNT(20.38)VPIS(-20.38)K	NA	NA	NA	1.20667	1.39859	0.981874	0.822684	1.39237	2.10983	NA	NA	NA	NA	NA	NA	NA	NA	NA	NA	NA	NA	NA	NA	NA
E9PW82;B1AYL0;Q62205	449;449;449	E9PW82	E9PW82	Sodium channel protein type 9 subunit alpha	Scn9a	449	QEEAEAIAAAAAEYTSLGRSRIMGLSESSSE	20194000	-0.24631	0.916449	10.4089	1.67e-106	134.07	134.07	122.22	S	2	1	EQEEAEAIAAAAAEYT(0.083)S(0.916)LGR	EQEEAEAIAAAAAEY(-38.11)T(-10.41)S(10.41)LGR	NA	NA	NA	NA	NA	NA	0.694683	1.28214	1.9243	NA	NA	NA	NA	NA	NA	NA	NA	NA	NA	NA	NA	NA	NA	NA
E9PW82;B1AYL0;Q62205;F8VPQ7	682;682;693;684	E9PW82	E9PW82	Sodium channel protein type 9 subunit alpha	Scn9a	682	MLNDPHLRQRAMSRASILTNTVEELEESRQK	85229000	0.83976	0.999981	47.2565	2.06e-162	173.87	153.26	145.43	S	2	1;2	AS(1)ILTNTVEELEESR	AS(47.26)ILT(-47.26)NT(-86.86)VEELEES(-124.56)R	0.734839	0.827313	1.13456	0.808311	0.902734	1.19099	0.729858	1.0479	1.50689	0.658274	1.11286	1.73626	NA	NA	NA	NA	NA	NA	NA	NA	NA	NA	NA	NA
E9PWG6	390	E9PWG6	E9PWG6	Protein Ncapg	Ncapg	390	IQGFPVVNEEQKGDFTFIGDLMKREFIGQQL	17069000	-0.21435	1	50.0878	0.0045157	57.434	47.43	50.088	T	2	1	GDFT(1)FIGDLMK	GDFT(50.09)FIGDLMK	1.3998	1.22799	0.810533	NA	NA	NA	0.765142	1.15381	1.51333	0.667554	1.09053	1.66867	NA	NA	NA	NA	NA	NA	NA	NA	NA	NA	NA	NA
E9PWX8;E9QPR4;A0A0A6YXG1;Q811L6	1176;1191;1201;1368	E9PWX8	E9PWX8	Microtubule-associated serine/threonine-protein kinase 4	Mast4	1176	APKLSGQRYRSGRRKSAGSIPLSPLARTPSP	315980000	0.55288	0.9998	36.9797	7.82e-09	89.992	84.934	84.753	S	2	1;2	S(1)AGSIPLSPLAR	S(36.98)AGS(-36.98)IPLS(-82.22)PLAR	1.05457	1.12821	1.08634	1.05453	1.11666	1.05637	1.67852	1.23404	0.715892	1.71208	1.22058	0.709692	1.10316	1.15698	1.0307	1.10732	1.13552	1.04406	1.67586	1.1943	0.711118	1.73686	1.25463	0.73394
NA	NA	NA	NA	NA	NA	NA	NA	NA	NA	NA	NA	NA	NA	NA	NA	NA	NA	NA	NA	NA	NA	NA	NA	NA	NA	NA	NA	NA	NA	NA	NA	NA	NA	NA	NA	NA	NA	NA	NA	NA	NA	NA	NA	NA
NA	NA	NA	NA	NA	NA	NA	NA	NA	NA	NA	NA	NA	NA	NA	NA	NA	NA	NA	NA	NA	NA	NA	NA	NA	NA	NA	NA	NA	NA	NA	NA	NA	NA	NA	NA	NA	NA	NA	NA	NA	NA	NA	NA	NA
E9PZM7	827	E9PZM7	E9PZM7	Protein Scaf11	Scaf11	827	PRTRRSRFHSPSTTWSPNKDAAQEKRRAQSP	2739100000	-0.17997	0.999825	38.0362	1.71e-117	163.44	159.65	163.44	S	2	1;2	FHS(1)PSTTWS(1)PNK	FHS(35.56)PS(-35.56)T(-46.37)T(-38.04)WS(38.04)PNK	0.918402	1.03877	1.1257	0.897175	0.935983	1.04728	1.52418	1.04413	0.716588	1.49021	1.86253	0.903387	NA	NA	NA	0.923967	1.0329	1.10795	0.943649	0.943884	0.990128	0.901476	0.901215	0.9871
E9PZP8;F6RXM1	2708;213	E9PZP8	E9PZP8	Protein Herc1	Herc1	2708	PTRRAQTPPISSLPASPSDEVGRRQSLTSPD	408110000	-0.69448	0.964612	14.3972	2.58e-74	135.13	127.26	55.852	S	3	1;2;3	RAQT(0.997)PPIS(0.502)S(0.502)LPAS(0.965)PS(0.035)DEVGR	RAQT(21.89)PPIS(0)S(0)LPAS(14.4)PS(-14.4)DEVGR	0.846809	0.93593	1.1463	0.818808	0.939322	1.18706	1.58154	0.93377	0.64644	NA	NA	NA	NA	NA	NA	NA	NA	NA	NA	NA	NA	1.12894	0.828703	0.701641
E9Q027;Q8C5L3;E9Q8D5	52;93;93	E9Q027	E9Q027	CCR4-NOT transcription complex subunit 2	Cnot2	52	QQSALGLPMRGMSNNTPQLNRSLSQGTQLPS	376580000	-0.45972	0.999978	46.5322	1.12e-05	91.812	88.693	91.812	T	2	1	GMSNNT(1)PQLNR	GMS(-46.53)NNT(46.53)PQLNR	NA	NA	NA	NA	NA	NA	0.636027	1.01933	1.59825	0.637162	1.02203	1.59538	NA	NA	NA	NA	NA	NA	NA	NA	NA	0.666971	1.03982	1.59156
E9Q1W0;E9Q1T1;A0A0G2JGS4;Q8CCM0;Q6PHZ2	315;315;315;315;315	E9Q1W0	E9Q1W0	Calcium/calmodulin-dependent protein kinase type II subunit delta	Camk2d	315	LKGAILTTMLATRNFSAAKSLLKKPDGVKIN	200050000	1.0851	1	118.622	7.63e-13	118.62	100.41	118.62	S	2	2	NFS(1)AAKS(1)LLK	NFS(118.62)AAKS(118.62)LLK	0.791826	1.43109	1.77649	0.836448	1.49934	1.74888	4.74365	1.98788	0.422496	4.79881	1.95288	0.409283	NA	NA	NA	NA	NA	NA	4.92518	1.97322	0.432254	NA	NA	NA
E9Q1W0;E9Q1T1;A0A0G2JGS4;Q8CCM0;Q6PHZ2	319;319;319;319;319	E9Q1W0	E9Q1W0	Calcium/calmodulin-dependent protein kinase type II subunit delta	Camk2d	319	ILTTMLATRNFSAAKSLLKKPDGVKINNKAN	200050000	1.0851	1	118.622	7.63e-13	118.62	100.41	118.62	S	2	2	NFS(1)AAKS(1)LLK	NFS(118.62)AAKS(118.62)LLK	0.791826	1.43109	1.77649	0.836448	1.49934	1.74888	4.74365	1.98788	0.422496	4.79881	1.95288	0.409283	NA	NA	NA	NA	NA	NA	4.92518	1.97322	0.432254	NA	NA	NA
E9Q3G8	610	E9Q3G8	E9Q3G8	Protein Nup153	Nup153	610	PAKILREGSVLDILKTPGFASPKVDSPALQP	163140000	-0.49831	1	75.4613	0	242.05	235.11	116.45	T	2	2	EGSVLDILKT(1)PGFAS(1)PK	EGS(-75.46)VLDILKT(75.46)PGFAS(97.9)PK	1.41679	0.897291	0.963803	1.24087	1.06105	0.805695	0.619396	0.92449	1.51655	0.708081	0.959212	1.37653	NA	NA	NA	NA	NA	NA	NA	NA	NA	NA	NA	NA
E9Q3G8	344	E9Q3G8	E9Q3G8	Protein Nup153	Nup153	344	IPSAVSSPLNSPLDRSGIDNTVFQAKKEKVD	505560000	0.36938	1	78.8868	2.06e-56	157.56	129.38	150.69	S	2	1	S(1)GIDNTVFQAK	S(78.89)GIDNT(-78.89)VFQAK	NA	NA	NA	0.818043	0.805166	0.988021	0.634363	0.878033	1.3751	0.636169	0.828797	1.28673	NA	NA	NA	NA	NA	NA	0.639625	0.918021	1.36626	0.723751	0.9366	1.34412
E9Q3G8	615	E9Q3G8	E9Q3G8	Protein Nup153	Nup153	615	REGSVLDILKTPGFASPKVDSPALQPTTTSS	320020000	0.19698	1	96.2517	0	242.05	235.11	108.55	S	2	1;2	EGSVLDILKT(1)PGFAS(1)PK	EGS(-69.86)VLDILKT(69.86)PGFAS(96.25)PK	1.41679	0.897291	0.963803	1.24087	1.06105	0.805695	0.619396	0.92449	1.51655	0.708081	0.959212	1.37653	NA	NA	NA	NA	NA	NA	1.19886	1.04969	0.922819	1.15414	1.09517	0.911644
E9Q3I8;E9Q3I9;E9Q3I4;E9Q3I5;Q9Z0R4;E9Q0N0;F6ZLP6	971;976;934;976;971;976;31	E9Q3I8	E9Q3I8	Intersectin-1	Itsn1	971	KSYVKLISGPVRKSTSIDTGPTESPASLKRV	128150000	-0.73954	0.958119	16.6093	3.42e-31	96.012	96.012	66.264	S	2	1	S(0.021)T(0.021)S(0.958)IDTGPTESPASLK	S(-16.61)T(-16.61)S(16.61)IDT(-44.13)GPT(-51.36)ES(-56.32)PAS(-58.81)LK	NA	NA	NA	NA	NA	NA	1.86822	1.17721	0.626723	1.9545	1.20481	0.646955	NA	NA	NA	NA	NA	NA	NA	NA	NA	1.49093	1.11774	0.734494
E9Q3K3;A0A087WRF2;Q8BXK8	649;783;836	E9Q3K3	E9Q3K3	Arf-GAP with GTPase, ANK repeat and PH domain-containing protein 1	Agap1	649	LLQYGCPDERFVLMATPNLSRKSNSRNNSSG	519470000	-0.53124	0.998501	28.2362	1.46e-06	100.11	92.66	100.11	T	2	1	FVLMAT(0.999)PNLS(0.001)R	FVLMAT(28.24)PNLS(-28.24)R	0.959522	1.03988	1.0025	0.937484	0.963876	1.03054	0.67017	1.05227	1.52134	0.65342	1.09349	1.82887	NA	NA	NA	NA	NA	NA	NA	NA	NA	0.729048	1.08949	1.48456
NA	NA	NA	NA	NA	NA	NA	NA	NA	NA	NA	NA	NA	NA	NA	NA	NA	NA	NA	NA	NA	NA	NA	NA	NA	NA	NA	NA	NA	NA	NA	NA	NA	NA	NA	NA	NA	NA	NA	NA	NA	NA	NA	NA	NA
NA	NA	NA	NA	NA	NA	NA	NA	NA	NA	NA	NA	NA	NA	NA	NA	NA	NA	NA	NA	NA	NA	NA	NA	NA	NA	NA	NA	NA	NA	NA	NA	NA	NA	NA	NA	NA	NA	NA	NA	NA	NA	NA	NA	NA
E9Q5B0;U5LHW9;U5LK24	335;335;346	E9Q5B0	E9Q5B0	Calmodulin-regulated spectrin-associated protein 3	Camsap3	335	DFVQAKDLPDGHVAVSPRNTETVPSQNNSGS	774620000	1.1071	1	68.845	3.04e-14	104.21	104.21	68.845	S	2	1	DLPDGHVAVS(1)PR	DLPDGHVAVS(68.84)PR	NA	NA	NA	NA	NA	NA	2.12917	1.36505	0.638396	2.17485	1.41096	0.64982	2.22771	1.56393	0.708769	2.13689	1.58355	0.775308	2.10234	1.59191	0.762813	1.8904	1.67977	0.879272
NA	NA	NA	NA	NA	NA	NA	NA	NA	NA	NA	NA	NA	NA	NA	NA	NA	NA	NA	NA	NA	NA	NA	NA	NA	NA	NA	NA	NA	NA	NA	NA	NA	NA	NA	NA	NA	NA	NA	NA	NA	NA	NA	NA	NA
NA	NA	NA	NA	NA	NA	NA	NA	NA	NA	NA	NA	NA	NA	NA	NA	NA	NA	NA	NA	NA	NA	NA	NA	NA	NA	NA	NA	NA	NA	NA	NA	NA	NA	NA	NA	NA	NA	NA	NA	NA	NA	NA	NA	NA
E9Q5C9	610	E9Q5C9	E9Q5C9	Protein Nolc1	Nolc1	610	ADEATTPQAKKVKLETPNTFPKRKKGERRAS	5298300000	1.0047	1	96.0959	2.86e-13	132.79	132.79	96.096	T	2	1;2	VKLET(1)PNT(1)FPK	VKLET(96.1)PNT(96.1)FPK	1.05777	1.05847	1.00965	1.01132	1.05597	1.02633	1.32284	0.884006	0.660555	1.302	0.873746	0.667989	1.05521	1.06326	0.962673	0.970023	1.0354	1.0319	1.30758	0.884959	0.679637	1.3249	0.931874	0.710481
E9Q5E0;Q921S6;Q63943;E9QKT0	436;436;443;435	E9Q5E0	E9Q5E0	Myocyte-specific enhancer factor 2D	Mef2d	436	HISIKSEPVSPSRERSPAPPPPAVFPAARPE	98621000	-0.05204	1	52.5272	2.77e-14	76.573	75.037	52.527	S	3	1	ERS(1)PAPPPPAVFPAAR	ERS(52.53)PAPPPPAVFPAAR	NA	NA	NA	0.853413	0.775232	0.95962	0.527739	0.65645	1.35181	0.534749	0.729905	1.34497	NA	NA	NA	NA	NA	NA	NA	NA	NA	NA	NA	NA
E9Q5E0;Q921S6;Q63943;E9QKT0	192;192;192;191	E9Q5E0	E9Q5E0	Myocyte-specific enhancer factor 2D	Mef2d	192	RLLSPQQPALQRNSVSPGLPQRPASAGAMLG	1165700000	-0.19801	0.999999	59.4742	7.74e-19	134.56	125.05	134.56	S	2	1	NSVS(1)PGLPQR	NS(-59.47)VS(59.47)PGLPQR	0.970449	0.960145	0.986141	0.985319	0.942857	0.982277	0.616397	0.981654	1.60459	0.613169	0.97781	1.61344	1.02217	1.00244	0.962012	0.974755	0.96439	1.00336	0.578257	0.94302	1.64427	0.568889	0.940807	1.61497
E9Q616	3139	E9Q616	E9Q616	Protein Ahnak	Ahnak	3139	GKVKGSKFKMPFLSISSPKVSMPDVELNLKG	54047000	-0.53677	0.784441	6.65927	8.01e-12	114.87	106.27	107.39	S	2	1	MPFLS(0.046)IS(0.784)S(0.169)PK	MPFLS(-12.29)IS(6.66)S(-6.66)PK	NA	NA	NA	0.88417	0.979179	1.11929	0.63732	0.972488	1.54711	0.632998	0.96735	1.53693	NA	NA	NA	NA	NA	NA	NA	NA	NA	NA	NA	NA
E9Q616	5099	E9Q616	E9Q616	Protein Ahnak	Ahnak	5099	MNLKGPSLKGDLGASSPSMKLHAPGLDLKGV	1523000000	-0.0074375	0.960129	14.0072	4.28e-18	118.58	105.25	104.7	S	2	1	GDLGAS(0.002)S(0.96)PS(0.038)MK	GDLGAS(-27.49)S(14.01)PS(-14.01)MK	0.890573	0.930068	1.0512	0.91072	0.952538	1.04997	0.620896	1.00522	1.65697	0.601241	1.00831	1.70615	0.919247	0.959428	1.06889	0.884276	0.959739	1.13598	NA	NA	NA	0.555251	0.920838	1.65029
E9Q616;G5E8K8	42;42	E9Q616	E9Q616	Protein Ahnak	Ahnak	42	AQRDDGVFVQEVMQNSPAARTGVVKEGDQIV	141940000	0.46884	1	90.4641	5.03e-202	172.81	157.92	90.464	S	2	1	DDGVFVQEVMQNS(1)PAAR	DDGVFVQEVMQNS(90.46)PAAR	0.703983	0.838145	1.12013	1.08246	1.13765	1.04521	0.646386	0.901511	1.29184	0.747228	1.12114	1.37404	NA	NA	NA	NA	NA	NA	NA	NA	NA	NA	NA	NA
E9Q6Q8;H7BX82;E0CX53;Q8BYJ6;F6SUV7	598;598;598;598;311	E9Q6Q8	E9Q6Q8	TBC1 domain family member 4	Tbc1d4	598	SRGANRMRGRLGSMDSFERANSLASEKDFSP	181450000	-0.29199	1	54.9505	0.000172597	100.22	93.632	54.951	S	2	1;2	LGS(1)MDS(1)FER	LGS(54.95)MDS(54.95)FER	1.03678	1.23343	1.22503	1.14615	1.3528	1.18159	3.31646	1.24994	0.3772	3.21677	1.3689	0.431553	NA	NA	NA	NA	NA	NA	NA	NA	NA	1.50172	0.933157	0.770117
E9Q7S1;R4GML0;O88466;F6UL00	1290;1313;1313;67	E9Q7S1	E9Q7S1	Zinc finger protein 106	Zfp106	1290	DLPGINRGEETAKGSSGSEACSSSFLRLSFT	37270000	-0.11173	0.94908	12.8036	0.00012713	62.94	58.425	55.437	S	2	1	GS(0.05)S(0.949)GS(0.001)EACSSSFLR	GS(-12.8)S(12.8)GS(-29.44)EACS(-45.23)S(-45.23)S(-47.7)FLR	NA	NA	NA	NA	NA	NA	1.89697	0.995738	0.571834	1.65803	0.994128	0.622547	NA	NA	NA	NA	NA	NA	NA	NA	NA	NA	NA	NA
E9Q9B7	1372	E9Q9B7	E9Q9B7	Protein Kidins220	Kidins220	1372	NTLGLDEGAPRHSNLSWQSQTRRTPSLSSLN	40849000	-0.6706	0.998428	29.0721	3.94e-08	101.75	89.834	101.75	S	2	1	HSNLS(0.998)WQS(0.001)QTR	HS(-70.43)NLS(29.07)WQS(-29.07)QT(-34.73)R	NA	NA	NA	NA	NA	NA	1.62859	0.66221	0.429221	1.64189	0.713146	0.454517	NA	NA	NA	NA	NA	NA	NA	NA	NA	NA	NA	NA
E9Q9J4;Q6ZQB6;A0A087WPZ7	1179;1066;65	E9Q9J4	E9Q9J4	Inositol hexakisphosphate and diphosphoinositol-pentakisphosphate kinase 2	Ppip5k2	1179	SSMATRSSPGMRRKISLNTYTPTKILPTPPA	243470000	0.025447	0.998307	28.4391	6.19e-10	105.17	88.821	93.237	S	2	1	KIS(0.998)LNT(0.001)YTPTK	KIS(28.44)LNT(-28.44)Y(-61.08)T(-35.8)PT(-67.91)K	1.03199	1.16681	1.13507	1.00501	1.12999	1.11041	3.1379	1.18686	0.388301	3.16327	1.18994	0.373726	0.975549	1.09699	1.16081	0.930149	1.06945	1.14412	NA	NA	NA	NA	NA	NA
E9Q9Q2	1007	E9Q9Q2	E9Q9Q2	Protein R3hdm1	R3hdm1	1007	SRHGNRGRRQAKKAASTDLGAGEAVVGKVLE	1986800000	0.30543	0.993062	21.5573	7.83e-109	154.48	148.28	137.69	S	2	1	AAS(0.993)T(0.007)DLGAGEAVVGK	AAS(21.56)T(-21.56)DLGAGEAVVGK	0.923883	1.2697	1.36135	0.965823	1.24383	1.31362	2.16122	1.22778	0.581947	2.18974	1.25842	0.574552	0.944893	1.3252	1.37182	0.938995	1.32575	1.37608	2.0501	1.15782	0.579791	2.29816	1.17911	0.539716
E9Q9Q2;A0A087WPF0;Q80ZH9;A0A087WP65;A0A087WQI5	362;306;362;75;53	E9Q9Q2	E9Q9Q2	Protein R3hdm1	R3hdm1	362	STENELKYSEPRPWSSTDSDSSLRNLKPAVT	137390000	0.3249	0.987197	20.8103	1.43e-15	108.63	100.5	108.63	S	2	1	PWS(0.008)S(0.987)T(0.005)DSDSSLR	PWS(-20.81)S(20.81)T(-23.35)DS(-43.26)DS(-57.6)S(-56.11)LR	0.755939	1.2573	1.55588	0.722407	1.13603	1.59928	2.72151	1.16369	0.421966	2.7893	1.25164	0.457403	NA	NA	NA	NA	NA	NA	NA	NA	NA	NA	NA	NA
E9Q9Q2;A0A087WPF0;Q80ZH9;A0A087WP65;A0A087WQI5	381;325;381;94;72	E9Q9Q2	E9Q9Q2	Protein R3hdm1	R3hdm1	381	DSSLRNLKPAVTKASSFSGISVLTRGDSSGS	1044500000	-0.15945	0.990128	20.9276	0.000297341	64.52	60.658	64.52	S	2	1	AS(0.008)S(0.99)FS(0.002)GISVLTR	AS(-20.93)S(20.93)FS(-27.34)GIS(-43.27)VLT(-56.18)R	0.883517	1.07833	1.23543	NA	NA	NA	1.84855	0.975909	0.526382	NA	NA	NA	0.889184	1.08173	1.21597	0.896013	1.07175	1.22316	1.96378	1.00318	0.518649	1.95112	1.02744	0.539141
E9QAF9;Q0VGY8	1596;1603	E9QAF9	E9QAF9	Protein TANC1	Tanc1	1596	GTGCGHFGDRLGASQSLQLQRSESGTAYPLP	45111000	-2.1104	0.997482	25.9786	5.71e-11	83.204	74.407	74.587	S	2	1	LGAS(0.003)QS(0.997)LQLQR	LGAS(-25.98)QS(25.98)LQLQR	0.993484	0.973526	1.0142	0.962076	0.959575	1.00872	0.540133	0.890178	1.53661	NA	NA	NA	NA	NA	NA	NA	NA	NA	NA	NA	NA	NA	NA	NA
E9QAF9;Q0VGY8	60;60	E9QAF9	E9QAF9	Protein TANC1	Tanc1	60	TEDTYRVSLAKGVSMSLPSSPLLPRQSLLTQ	337550000	-1.1358	0.99981	37.4007	3.61e-47	124.29	115.69	122.49	S	2	1;2	GVSMS(1)LPS(0.247)S(0.753)PLLPR	GVS(-37.4)MS(37.4)LPS(-4.83)S(4.83)PLLPR	1.00634	1.0076	0.987986	1.01059	0.994227	1.01679	0.648408	0.874227	1.35015	0.641409	0.967079	1.6721	NA	NA	NA	NA	NA	NA	NA	NA	NA	NA	NA	NA
E9QAF9;Q0VGY8	1554;1561	E9QAF9	E9QAF9	Protein TANC1	Tanc1	1554	NSSTKIQVSSQNPPPSPMPGRVSAAPAVSRN	131960000	0.37787	0.999998	57.34	9.92e-60	118.37	107.32	115.42	S	2	1	IQVSSQNPPPS(1)PMPGR	IQVS(-63.65)S(-57.34)QNPPPS(57.34)PMPGR	0.905709	0.919084	1.00935	0.98092	1.04317	1.06784	0.428695	0.811433	1.88813	0.423635	0.79569	1.90175	NA	NA	NA	NA	NA	NA	NA	NA	NA	NA	NA	NA
E9QKK1;Q6RT24	811;811	E9QKK1	E9QKK1	Centromere-associated protein E	Cenpe	811	EEIGNTRDDLATSQLSRRGSDGEWQALESLH	29705000	0.035222	0.954811	13.4935	0.000345976	79.886	71.186	79.886	S	2	1	DDLAT(0.002)S(0.043)QLS(0.955)R	DDLAT(-25.86)S(-13.49)QLS(13.49)R	NA	NA	NA	NA	NA	NA	4.49563	1.15914	0.26581	NA	NA	NA	NA	NA	NA	NA	NA	NA	NA	NA	NA	NA	NA	NA
E9QLH9;Q571I4	885;691	E9QLH9	E9QLH9	Tyrosine-protein kinase SgK223	D8Ertd82e	885	WAPALGLANSKGGCGSPSLQCRAATSTSSSQ	13464000	0.24895	0.982851	17.5826	0.00110613	55.196	49.882	55.196	S	2	1	GGCGS(0.983)PS(0.017)LQCR	GGCGS(17.58)PS(-17.58)LQCR	NA	NA	NA	NA	NA	NA	0.78037	1.22096	1.97211	NA	NA	NA	NA	NA	NA	NA	NA	NA	NA	NA	NA	NA	NA	NA
E9QLW6;E9Q1Q1	67;67	E9QLW6	E9QLW6	Microtubule-associated serine/threonine-protein kinase 2	Mast2	67	PLGHDSREQDMVTGLSPLLFRKLSNPDIFAP	71844000	-0.0065695	0.999826	37.604	7.22e-58	138.66	110.03	138.66	S	2	1	EQDMVTGLS(1)PLLFR	EQDMVT(-37.6)GLS(37.6)PLLFR	NA	NA	NA	0.775304	0.844432	1.20101	0.667914	0.93196	1.56239	0.539713	0.880886	1.66317	NA	NA	NA	NA	NA	NA	NA	NA	NA	NA	NA	NA
E9QLW6;E9Q1Q1;B1AST8;Q60592;B1AST7	1254;1261;1193;1194;1200	E9QLW6	E9QLW6	Microtubule-associated serine/threonine-protein kinase 2	Mast2	1254	LLHTSRSLSSLNRSLSSGESGPGSPTHSHSL	26932000	0.063644	0.930024	11.4958	4.31e-26	74.123	69.366	66.017	S	3	1	S(0.004)LS(0.93)S(0.066)GESGPGSPTHSHSLSPR	S(-23.67)LS(11.5)S(-11.5)GES(-42.13)GPGS(-50.72)PT(-53.99)HS(-56.94)HS(-56.29)LS(-52.79)PR	NA	NA	NA	NA	NA	NA	2.12642	1.39761	0.691632	2.10535	1.40255	0.668456	NA	NA	NA	NA	NA	NA	NA	NA	NA	NA	NA	NA
E9QLW6;E9Q1Q1;B1AST8;Q60592;B1AST7	1577;1583;1516;1517;1522	E9QLW6	E9QLW6	Microtubule-associated serine/threonine-protein kinase 2	Mast2	1577	TGATLGSPRVDVPGLSPRKLSRPQAFEEATN	249970000	-0.10253	1	53.1362	0.000809343	85.522	72.514	53.136	S	2	1	VDVPGLS(1)PR	VDVPGLS(53.14)PR	NA	NA	NA	0.899819	0.883049	0.962544	0.439177	0.89809	1.99976	0.431384	0.86947	2.03038	NA	NA	NA	NA	NA	NA	0.389791	0.953805	2.3876	0.40595	0.913735	2.24633
E9QP76;Q14B46	193;196	E9QP76	E9QP76	Rhotekin-2	Rtkn2	193	SLTNTPRKLAKKLKTSISKATGRKISAALQE	836780000	0.30482	0.949727	13.3856	0.00948284	87.123	7.6343	83.775	S	2	1	LKT(0.044)S(0.95)IS(0.007)K	LKT(-13.39)S(13.39)IS(-21.5)K	NA	NA	NA	NA	NA	NA	1.9132	1.07768	0.564787	0.537796	0.880373	1.66971	NA	NA	NA	NA	NA	NA	1.08386	0.96832	0.907037	1.24195	1.0159	0.773366
F2Z3U3;F2Z4B7;G5E867;S4R2K5	572;624;624;161	F2Z3U3	F2Z3U3	Protein Raph1	Raph1	572	SGVSDTLPTGHIRSQSTVSSIFSEAWKRGTQ	94869000	-0.23499	0.992977	21.6843	9.46e-55	127.97	121.06	98.062	S	2	1	SQS(0.993)T(0.007)VSSIFSEAWK	S(-35.86)QS(21.68)T(-21.68)VS(-46.57)S(-52.44)IFS(-68.96)EAWK	NA	NA	NA	1.28036	1.33576	1.09904	0.697476	1.17779	1.64606	0.746111	1.30346	1.61957	NA	NA	NA	NA	NA	NA	NA	NA	NA	NA	NA	NA
NA	NA	NA	NA	NA	NA	NA	NA	NA	NA	NA	NA	NA	NA	NA	NA	NA	NA	NA	NA	NA	NA	NA	NA	NA	NA	NA	NA	NA	NA	NA	NA	NA	NA	NA	NA	NA	NA	NA	NA	NA	NA	NA	NA	NA
NA	NA	NA	NA	NA	NA	NA	NA	NA	NA	NA	NA	NA	NA	NA	NA	NA	NA	NA	NA	NA	NA	NA	NA	NA	NA	NA	NA	NA	NA	NA	NA	NA	NA	NA	NA	NA	NA	NA	NA	NA	NA	NA	NA	NA
F6RJ39;B8JJ90;Q9JIX8;B8JJ91	771;134;825;121	F6RJ39;Q9JIX8	F6RJ39	Apoptotic chromatin condensation inducer in the nucleus (Fragment)	Acin1	771	EKKESSMPKSFKRKISVVSATKGVQAGNSDT	5334600000	0.40035	0.999998	57.6353	1.07e-54	169.6	95.072	169.6	S	2	1	KIS(1)VVSATK	KIS(57.64)VVS(-57.64)AT(-110.56)K	1.08477	1.10298	1.00031	0.95329	1.06363	1.10317	3.53504	1.31796	0.376545	3.1856	1.27431	0.393119	NA	NA	NA	1.02399	1.04721	1.07188	3.73995	1.3167	0.364976	3.65589	1.33086	0.369003
F6RJ39;Q52KR6;Q9JIX8;B8JJ91	909;189;975;271	F6RJ39;Q52KR6;Q9JIX8	F6RJ39	Apoptotic chromatin condensation inducer in the nucleus (Fragment)	Acin1	909	PPPVEHEVKKVTLGDTLTRRSISQQKSGVSI	31241000	0.59714	0.960661	13.8844	0.00696332	70.089	49.117	70.089	T	2	1	VTLGDT(0.961)LT(0.039)R	VT(-41.81)LGDT(13.88)LT(-13.88)R	NA	NA	NA	NA	NA	NA	0.686003	1.07753	1.54088	0.621897	0.962661	1.60566	NA	NA	NA	NA	NA	NA	NA	NA	NA	NA	NA	NA
F6RJ39;Q52KR6;Q9JIX8;B8JJ91	1037;317;1103;399	F6RJ39;Q52KR6;Q9JIX8	F6RJ39	Apoptotic chromatin condensation inducer in the nucleus (Fragment)	Acin1	1037	QDELDYHRGLLVDRPSETKAEEQGAPRPLHP	202520000	0.4921	0.993336	21.7339	2.2e-32	132.24	132.24	132.24	S	2	1	GLLVDRPS(0.993)ET(0.007)K	GLLVDRPS(21.73)ET(-21.73)K	0.970922	0.990754	1.03276	0.941961	0.998226	1.0449	0.551689	0.867441	1.52487	0.728516	0.728993	1.22921	NA	NA	NA	NA	NA	NA	0.723508	1.11976	1.57393	NA	NA	NA
NA	NA	NA	NA	NA	NA	NA	NA	NA	NA	NA	NA	NA	NA	NA	NA	NA	NA	NA	NA	NA	NA	NA	NA	NA	NA	NA	NA	NA	NA	NA	NA	NA	NA	NA	NA	NA	NA	NA	NA	NA	NA	NA	NA	NA
F6V5S5;Q60806;Q6P571	38;59;59	F6V5S5	F6V5S5	Serine/threonine-protein kinase PLK (Fragment)	Plk3	38	PRAPDPPGRLITDPLSGRTYTKGRLLGKGGF	19669000	1.5947	0.946318	12.4621	0.00647296	52.247	9.6483	52.247	S	2	1	LIT(0.054)DPLS(0.946)GR	LIT(-12.46)DPLS(12.46)GR	NA	NA	NA	NA	NA	NA	0.558828	0.733186	1.29049	NA	NA	NA	NA	NA	NA	NA	NA	NA	NA	NA	NA	NA	NA	NA
F6Z9T5;E9Q9D6;Q148X5;Q80TM6	622;857;891;923	F6Z9T5	F6Z9T5	R3H domain-containing protein 2 (Fragment)	R3hdm2	622	LKHGNRGKRQALKSASTDLGTADVVLGRVLE	409990000	0.75046	0.976478	16.7868	1.28e-181	181.72	181.72	181.72	S	2	1	S(0.003)AS(0.976)T(0.02)DLGTADVVLGR	S(-25.04)AS(16.79)T(-16.79)DLGT(-114.07)ADVVLGR	NA	NA	NA	0.683504	1.03625	1.497	2.11872	1.0746	0.511134	2.08591	1.05561	0.516227	NA	NA	NA	NA	NA	NA	2.1367	1.01084	0.47843	2.16454	1.05123	0.491136
F8VPP8	368	F8VPP8	F8VPP8	Protein Zc3h7b	Zc3h7b	368	LPYSEARLGALDSFGSARGSLDKPDSFLEET	348000000	0.0037117	1	46.3177	9.21e-24	127.03	113.75	46.318	S	2	1;2	LGALDS(1)FGS(1)AR	LGALDS(46.32)FGS(46.32)AR	1.13005	0.949903	0.845947	1.09605	1.012	0.920775	0.598473	0.825118	1.38403	0.618974	0.826288	1.33334	1.07974	1.0314	0.937668	1.25507	1.05303	0.860084	1.22815	0.828397	0.733244	0.742396	0.813344	1.16376
F8VQ70	85	F8VQ70	F8VQ70	Protein Scaper	Scaper	85	ECKITSTTGEKHFDKSPTKTRHPRKIDLRAR	4328500000	0.16003	0.999904	40.1551	3.87e-83	174.77	155.16	118.71	S	3	1	HFDKS(1)PTK	HFDKS(40.16)PT(-40.16)K	NA	NA	NA	0.866148	0.984407	1.11857	3.34865	1.19857	0.36691	2.23249	1.15444	0.512822	1.04252	0.984805	1.36873	0.852105	1.0438	1.20636	0.943898	0.970538	1.10904	0.911393	0.98256	1.11099
F8VQ95;Q6Y685	253;253	F8VQ95	F8VQ95	Transforming acidic coiled-coil-containing protein 1	Tacc1	253	LRKKMAPEPEMLMEGSPLPKASSPWLPDGLD	58230000	-2.2095	1	41.6151	3.41e-07	82.635	62.966	41.615	S	2	1	MAPEPEMLMEGS(1)PLPK	MAPEPEMLMEGS(41.62)PLPK	NA	NA	NA	NA	NA	NA	1.30395	0.976992	0.538096	NA	NA	NA	NA	NA	NA	NA	NA	NA	NA	NA	NA	NA	NA	NA
F8VQC9;Q8BTY2	1048;951	F8VQC9;Q8BTY2	F8VQC9	Anion exchange protein	Slc4a7	1048	KEKEEAERMLQDDEDTVHLPFERGSLLQIPV	21253000	0.18325	1	58.7119	7.94e-05	58.712	56.052	58.712	T	3	1	MLQDDEDT(1)VHLPFER	MLQDDEDT(58.71)VHLPFER	NA	NA	NA	NA	NA	NA	0.589931	0.879843	1.55615	NA	NA	NA	NA	NA	NA	NA	NA	NA	NA	NA	NA	NA	NA	NA
F8VQL9;E9Q9V3;E9PY55;Q9WU42;E9Q701;F6Z4B2;D3Z2J5	1460;1285;1424;1425;1426;508;873	F8VQL9	F8VQL9	Nuclear receptor corepressor 2	Ncor2	1460	PLAPRPLKEGSITQGTPLKYDSGAPSTGTKK	885860000	-0.81253	0.999975	46.0884	5.61e-23	125.73	109.86	125.73	T	2	1	EGSITQGT(1)PLK	EGS(-62.55)IT(-46.09)QGT(46.09)PLK	0.934686	0.973573	1.05491	0.952401	0.963714	1.01106	0.71474	1.11169	1.50855	0.744774	1.12184	1.49706	NA	NA	NA	0.899498	0.945058	1.01954	0.684573	1.08271	1.53129	0.723515	1.07697	1.49104
NA	NA	NA	NA	NA	NA	NA	NA	NA	NA	NA	NA	NA	NA	NA	NA	NA	NA	NA	NA	NA	NA	NA	NA	NA	NA	NA	NA	NA	NA	NA	NA	NA	NA	NA	NA	NA	NA	NA	NA	NA	NA	NA	NA	NA
NA	NA	NA	NA	NA	NA	NA	NA	NA	NA	NA	NA	NA	NA	NA	NA	NA	NA	NA	NA	NA	NA	NA	NA	NA	NA	NA	NA	NA	NA	NA	NA	NA	NA	NA	NA	NA	NA	NA	NA	NA	NA	NA	NA	NA
F8WHJ1;Q3U2I3	482;482	F8WHJ1	F8WHJ1	FTS and Hook-interacting protein	Fam160a2	482	SPPRPEHASWARGPGSPSVDSSSVVTVPRPS	20533000	-2.999	0.999691	35.1028	5.59e-39	102.07	94.592	96.379	S	2	1	GPGS(1)PSVDSSSVVTVPR	GPGS(35.1)PS(-35.1)VDS(-64.03)S(-68.86)S(-68.86)VVT(-82.02)VPR	NA	NA	NA	NA	NA	NA	0.726831	1.04928	1.77131	0.771429	1.12858	1.55759	NA	NA	NA	NA	NA	NA	NA	NA	NA	NA	NA	NA
NA	NA	NA	NA	NA	NA	NA	NA	NA	NA	NA	NA	NA	NA	NA	NA	NA	NA	NA	NA	NA	NA	NA	NA	NA	NA	NA	NA	NA	NA	NA	NA	NA	NA	NA	NA	NA	NA	NA	NA	NA	NA	NA	NA	NA
NA	NA	NA	NA	NA	NA	NA	NA	NA	NA	NA	NA	NA	NA	NA	NA	NA	NA	NA	NA	NA	NA	NA	NA	NA	NA	NA	NA	NA	NA	NA	NA	NA	NA	NA	NA	NA	NA	NA	NA	NA	NA	NA	NA	NA
F8WHT3;F7AYW2;Q7TPM1	417;345;417	F8WHT3	F8WHT3	Protein PRRC2B	Prrc2b	417	KWNNWDPRRQRALSLSSADSTDAKRTQEEGK	145340000	-2.1804	0.999951	42.0082	3.59e-06	74.703	62.033	74.703	S	2	3;4	ALS(1)LS(1)S(0.999)ADS(0.778)T(0.223)DAKR	ALS(53.35)LS(42.01)S(29.94)ADS(5.45)T(-5.45)DAKR	NA	NA	NA	NA	NA	NA	2.20166	1.0448	0.471773	3.09156	1.0592	0.329406	NA	NA	NA	NA	NA	NA	NA	NA	NA	NA	NA	NA
F8WIP7;Q61103;D3Z5N6	74;118;118	F8WIP7	F8WIP7	Zinc finger protein ubi-d4 (Fragment)	Dpf2	74	DQTLKKEGLISQDGSSLEALLRTDPLEKRGA	36096000	-1.2777	0.949895	12.7788	2.29e-52	128.79	97.47	89.859	S	2	1	EGLISQDGS(0.05)S(0.95)LEALLR	EGLIS(-49.95)QDGS(-12.78)S(12.78)LEALLR	0.96004	1.13032	1.14857	NA	NA	NA	0.498466	0.879473	2.47081	NA	NA	NA	NA	NA	NA	NA	NA	NA	NA	NA	NA	NA	NA	NA
F8WIP7;Q61103;D3Z5N6	98;142;142	F8WIP7	F8WIP7	Zinc finger protein ubi-d4 (Fragment)	Dpf2	98	PLEKRGAPDPRVDDDSLGEFPVSNSRARKRI	4959900000	0.23368	1	106.311	3.23e-145	169.49	163.83	156.08	S	2	1	VDDDS(1)LGEFPVSNSR	VDDDS(106.31)LGEFPVS(-106.31)NS(-117.2)R	0.992021	1.05916	1.06738	1.03535	1.03894	1.03623	0.615861	0.765146	1.25058	0.615913	0.760674	1.24229	1.02181	1.07597	1.0536	1.01952	1.06544	1.0487	0.605969	0.737476	1.22066	0.610011	0.737777	1.23367
G3UVV3	1642	G3UVV3	G3UVV3	MCG1556, isoform CRA	Zfp407	1642	SFTEKWALNNHMKLHTGEKPFKCTWPTCHYS	126820000	0.10345	1	40.1539	0.00116212	68.355	31.028	40.154	T	3	1	LHT(1)GEKPFK	LHT(40.15)GEKPFK	1.44098	1.01525	0.731502	NA	NA	NA	0.696967	1.10694	1.59347	NA	NA	NA	NA	NA	NA	NA	NA	NA	0.624993	1.17612	1.661	0.629943	1.14106	1.718
G3UXH4;G3UZM9;Q8BWW9	3;3;3	G3UXH4	G3UXH4	Serine/threonine-protein kinase N2	Pkn2	3	_____________MASNPDRGEILLTELQGD	15482000	-0.0071096	1	63.1471	6.26e-32	87.468	73.805	83.059	S	3	1	AS(1)NPDRGEILLTELQGDSR	AS(63.15)NPDRGEILLT(-63.15)ELQGDS(-82.56)R	NA	NA	NA	NA	NA	NA	0.659344	1.15082	1.40815	1.41782	1.06442	0.85183	NA	NA	NA	NA	NA	NA	NA	NA	NA	NA	NA	NA
NA	NA	NA	NA	NA	NA	NA	NA	NA	NA	NA	NA	NA	NA	NA	NA	NA	NA	NA	NA	NA	NA	NA	NA	NA	NA	NA	NA	NA	NA	NA	NA	NA	NA	NA	NA	NA	NA	NA	NA	NA	NA	NA	NA	NA
G3UZ19;G3UYN4;G3UXM5;G3UWV4;Q69Z98	235;253;393;446;424	G3UZ19	G3UZ19	Serine/threonine-protein kinase BRSK2 (Fragment)	Brsk2	235	QRSRSISGASSGLSTSPLSSPRVTPHPSPRG	40340000	0.37775	0.789371	6.10399	1.62e-67	114.21	100.1	79.935	S	2	1;2	SISGASSGLS(0.015)T(0.194)S(0.789)PLS(0.093)S(0.907)PR	S(-50.76)IS(-40.24)GAS(-43.66)S(-47.91)GLS(-17.2)T(-6.1)S(6.1)PLS(-9.95)S(9.95)PR	NA	NA	NA	NA	NA	NA	1.55059	0.998888	0.488434	1.7096	1.17277	0.731993	NA	NA	NA	NA	NA	NA	NA	NA	NA	NA	NA	NA
G3UZ19;G3UYN4;G3UXM5;G3UWV4;Q69Z98	239;257;397;450;428	G3UZ19	G3UZ19	Serine/threonine-protein kinase BRSK2 (Fragment)	Brsk2	239	SISGASSGLSTSPLSSPRVTPHPSPRGSPLP	33936000	0.37775	0.907365	9.955	1.62e-67	114.21	100.1	79.935	S	2	2	SISGASSGLS(0.015)T(0.194)S(0.789)PLS(0.093)S(0.907)PR	S(-50.76)IS(-40.24)GAS(-43.66)S(-47.91)GLS(-17.2)T(-6.1)S(6.1)PLS(-9.95)S(9.95)PR	NA	NA	NA	NA	NA	NA	1.55059	0.998888	0.488434	1.7096	1.17277	0.731993	NA	NA	NA	NA	NA	NA	NA	NA	NA	NA	NA	NA
G3UZ19;G3UYN4;G3UXM5;G3UWV4;Q69Z98	194;212;352;383;383	G3UZ19	G3UZ19	Serine/threonine-protein kinase BRSK2 (Fragment)	Brsk2	194	SPMLNRHGKRRPERKSMEVLSVTDGGSPVPA	396310000	-1.0851	1	73.2936	8.37e-69	123.29	123.29	111.11	S	2	1;2	S(1)MEVLSVTDGGS(1)PVPAR	S(73.29)MEVLS(-52.16)VT(-36.05)DGGS(36.05)PVPAR	1.20894	1.18999	0.995085	0.796567	1.20661	1.87006	2.03054	1.23404	0.601955	2.0142	1.21089	0.598036	NA	NA	NA	NA	NA	NA	NA	NA	NA	NA	NA	NA
G3X9V2;P30999;E9Q8Z6;E9Q8Z8;E9Q986;D3Z7H6;E9Q907;E9Q905;E9Q8Z4;E9Q8Z9;D3Z2H2;E9Q901;E9Q904;E9Q8Z5;E9Q906;E9Q903	230;230;230;230;129;129;129;129;166;176;176;176;176;230;129;176	G3X9V2	G3X9V2	Catenin (Cadherin associated protein), delta 1, isoform CRA	Ctnnd1	230	RHYEDGYPGGSDNYGSLSRVTRIEERYRPSM	202190000	-0.60587	0.994797	23.3719	4.07e-237	188.07	179.93	188.07	S	2	1	HYEDGYPGGS(0.001)DNYGS(0.995)LS(0.005)R	HY(-175.32)EDGY(-113.93)PGGS(-32.01)DNY(-87.01)GS(23.37)LS(-23.37)R	NA	NA	NA	NA	NA	NA	0.613577	0.879301	1.46459	0.60524	0.862003	1.41774	NA	NA	NA	NA	NA	NA	0.596797	0.908287	1.44987	NA	NA	NA
G5E896;D6RE33;A0A0R4J1Q0;Q3UJB9;F6ZJ27	683;623;683;683;264	G5E896	G5E896	Enhancer of mRNA decapping 4, isoform CRA	Edc4	683	LTLNSSSSSLQASPRSLLPGLLPGPADKLIS	644400000	0.30344	1	48.2163	0.000227711	62.813	36.835	48.216	S	2	1	S(1)LLPGLLPGPADK	S(48.22)LLPGLLPGPADK	0.835657	0.908935	1.08273	0.825816	0.896728	1.08489	0.477172	0.889708	1.75644	0.529288	0.862473	1.69131	NA	NA	NA	NA	NA	NA	0.50514	0.852905	1.74022	0.515595	0.860903	1.67631
G5E8L8;Q61083	26;26	G5E8L8	G5E8L8	Mitogen activated protein kinase kinase kinase 2	Map3k2	26	MQDLAVLHKASRPALSLQETRKAKPSSPKKQ	50983000	-0.77716	0.997175	25.478	0.00240996	63.473	40.005	63.473	S	2	1	PALS(0.997)LQET(0.003)R	PALS(25.48)LQET(-25.48)R	NA	NA	NA	0.833129	0.774827	0.955798	0.600825	0.943093	1.5204	NA	NA	NA	NA	NA	NA	NA	NA	NA	NA	NA	NA	NA	NA	NA
G5E8R8;Q6P5G6	288;266	G5E8R8	G5E8R8	UBX domain-containing protein 7	Ubxn7	288	KKCARSESLIDASEDSQLEAAIRASLQETHF	307880000	-0.80163	0.999954	43.3573	0	259.16	259.16	156.87	S	2	1;2	SESLIDASEDS(1)QLEAAIR	S(-110.3)ES(-97.71)LIDAS(-43.36)EDS(43.36)QLEAAIR	1.12046	1.15117	1.02903	1.13591	1.18215	1.04935	0.483087	0.818332	1.70905	0.477813	0.805481	1.71487	NA	NA	NA	NA	NA	NA	NA	NA	NA	NA	NA	NA
H3BK48;H3BKH2;H3BK44;E9PY90;Q8R311;E9Q3S2;H3BJS0;H3BL19;H3BJI6;H3BKL6	543;554;519;530;537;552;563;483;511;459	H3BK48	H3BK48	cTAGE family member 5	Ctage5	543	PLRLSPLLPGGGGRGSRGPENLLDHQMNTER	592610000	-0.62821	1	83.0847	3.03e-20	84.946	78.018	84.946	S	3	1	GS(1)RGPENLLDHQMNTER	GS(83.08)RGPENLLDHQMNT(-83.08)ER	NA	NA	NA	1.21714	1.14112	0.920186	0.575335	0.930948	1.65469	0.587245	0.938376	1.59631	NA	NA	NA	NA	NA	NA	0.524123	0.932105	1.75057	0.557644	0.941571	1.6552
H3BKF6;H3BK24;P53564;H3BJQ9;E9QKE9;H3BLS0	639;754;765;767;676;759	H3BKF6	H3BKF6	Protein CASP (Fragment)	Cux1	639	STVSTYPPLAISLKKTPAAPETSTAALPSAP	42562000	0.52026	0.999992	53.061	4.66e-19	72.316	71.318	72.316	T	2	1	T(1)PAAPETSTAALPSAPALK	T(53.06)PAAPET(-53.06)S(-57.15)T(-60.89)AALPS(-71)APALK	NA	NA	NA	NA	NA	NA	0.661063	0.963664	1.55117	0.764286	0.940386	1.28455	NA	NA	NA	NA	NA	NA	NA	NA	NA	NA	NA	NA
H7BX26;Q6A065;A0A0A6YXK7	872;872;107	H7BX26	H7BX26	Centrosomal protein of 170 kDa	Cep170	872	ALALTSASRLRERSDSLDTDSSMDTTLILKD	155300000	-0.70401	0.997192	25.5042	2.38e-242	191.78	183.92	191.78	S	2	1	S(0.003)DS(0.997)LDTDSSMDTTLILK	S(-25.5)DS(25.5)LDT(-74.3)DS(-110.21)S(-129.68)MDT(-144.62)T(-148.87)LILK	1.17405	1.1967	0.989109	1.16527	1.17902	1.01152	1.69929	1.19863	0.701631	1.71277	1.56011	0.895891	NA	NA	NA	NA	NA	NA	NA	NA	NA	NA	NA	NA
H9KV01;H9KV15;Q9QX47;H9KV00	1708;1708;1708;1708	H9KV01	H9KV01	Protein SON	Son	1708	LDLPSTNFVCKDVEDSLPIKESAQAVAVALS	39777000	-0.14784	1	62.4662	0.00260696	62.466	56.431	62.466	S	2	1	DVEDS(1)LPIK	DVEDS(62.47)LPIK	NA	NA	NA	NA	NA	NA	0.486829	0.697947	1.49598	0.44618	0.713716	1.55541	NA	NA	NA	NA	NA	NA	0.504032	0.707366	1.46346	NA	NA	NA
I1E4X4;H3BKK4;I1E4X6;Q4KWH5;H3BKX1	990;1020;1028;1029;115	I1E4X4	I1E4X4	Phosphoinositide phospholipase C	Plch1	990	RKDPHFSNFNKKLSSSSSALLHKDANQGPTA	33195000	-0.89866	0.789342	7.06933	2.72e-06	98.942	51.64	86.944	S	2	1	LSS(0.025)S(0.789)S(0.155)S(0.031)ALLHK	LS(-44.63)S(-15.07)S(7.07)S(-7.07)S(-14.05)ALLHK	2.50993	1.9024	0.778302	NA	NA	NA	1.70768	1.30309	0.8217	NA	NA	NA	NA	NA	NA	NA	NA	NA	NA	NA	NA	NA	NA	NA
I7HIP8;A2BG75;A2BG77;P97863;A2BG76	327;327;327;328;327	I7HIP8	I7HIP8	Nuclear factor 1	Nfib	327	PTTMKKPEKPLFSSTSPQDSSPRLSTFPQHH	3242100000	0.11736	0.985647	18.4929	0	235.26	193.68	165.16	S	2	1;2	PLFSST(0.014)S(0.986)PQDSSPR	PLFS(-73.23)S(-46.66)T(-18.49)S(18.49)PQDS(-35.14)S(-40.66)PR	1.00422	1.02745	1.01533	1.20172	0.990552	1.17136	1.77715	1.16275	0.648883	1.08516	1.09281	0.965117	NA	NA	NA	NA	NA	NA	1.13759	1.04563	0.920373	1.10595	1.04215	0.94967
I7HJS5	170	I7HJS5	I7HJS5	Multiple PDZ domain protein (Fragment)	Mpdz	170	IGVAKPLPIDTPDAESIAESRFESQFSPDND	150850000	0.31169	0.998837	29.342	1.58e-218	186.56	180.91	186.56	S	2	1	PLPIDTPDAES(0.999)IAES(0.001)R	PLPIDT(-64.12)PDAES(29.34)IAES(-29.34)R	0.949158	1.09773	1.13209	NA	NA	NA	0.680184	1.02674	1.62008	0.660618	0.979407	1.5335	NA	NA	NA	NA	NA	NA	NA	NA	NA	NA	NA	NA
J3QJV7;O35551	323;407	J3QJV7	J3QJV7	Rab GTPase-binding effector protein 1	Rabep1	323	KSDNDMFKDGLRRAQSTDSLGTSSSLQSKAL	4345900000	0.36493	0.999505	33.0487	0	222.24	215.39	222.24	S	2	1;2	AQS(1)TDS(1)LGTSSSLQSK	AQS(33.05)T(-33.05)DS(59.53)LGT(-59.53)S(-72.1)S(-78.33)S(-84.53)LQS(-127.98)K	1.87457	1.00593	0.563714	1.7991	0.999536	0.57539	1.50904	1.07502	0.712264	1.03595	1.05451	1.01704	1.13594	1.12924	0.987182	1.17336	1.09436	0.950517	1.52719	1.10944	0.708401	1.46839	1.08335	0.755874
L7N209;J3KMK0;Q69ZS7	63;63;63	L7N209;Q69ZS7	L7N209	HBS1-like protein	Hbs1l	63	PEEEYGYEDLRESSNSLLNHQLSEIDQARLY	134600000	-0.31707	0.996177	24.1673	0	202.52	186.8	153.19	S	3	1	ESS(0.004)NS(0.996)LLNHQLSEIDQAR	ES(-51.57)S(-24.17)NS(24.17)LLNHQLS(-84.77)EIDQAR	NA	NA	NA	0.832555	0.88415	1.12053	0.619657	0.806443	1.31627	0.571553	0.81627	1.39086	NA	NA	NA	NA	NA	NA	NA	NA	NA	NA	NA	NA
O09000;A2A468;Q05BA5	847;846;846	O09000	O09000	Nuclear receptor coactivator 3	Ncoa3	847	PQPVQSVRPPYNRAVSLDSPVSVGSGPPVKN	699540000	-1.2299	1	70.4547	5.89e-180	178.72	178.72	178.72	S	2	1	AVS(1)LDSPVSVGSGPPVK	AVS(70.45)LDS(-70.45)PVS(-121.2)VGS(-155.24)GPPVK	0.893521	0.968938	1.12436	0.788703	0.984117	1.24461	2.46413	1.21035	0.480286	3.08287	1.41375	0.463653	0.903026	1.11902	1.20915	0.916252	0.959433	1.09589	2.25184	1.06705	0.450231	2.25085	1.18419	0.486601
O54916;E9Q632;F6R6F1;D3Z2E3;B1AV20;Q80XA6;A2AFI8;B9EI38	766;739;726;676;489;492;618;619	O54916	O54916	RalBP1-associated Eps domain-containing protein 1	Reps1	766	IRRNKETNTVLARLNSELQQQLKDVLEERIS	147780000	0.31096	1	139.191	1.09e-185	200.79	164.68	139.19	S	2	1	LNS(1)ELQQQLK	LNS(139.19)ELQQQLK	1.01813	1.10751	1.03801	NA	NA	NA	1.88142	1.23783	0.661553	1.84804	1.26714	0.665206	NA	NA	NA	NA	NA	NA	NA	NA	NA	NA	NA	NA
O70279;Q3UFM6	394;395	O70279	O70279	Protein DGCR14	Dgcr14	394	RRVTENLASLTPKGLSPAMSPALQRLVSRTA	494430000	0.84259	1	56.0365	1.63e-18	110.12	98.205	56.036	S	2	1;2	GLS(1)PAMS(1)PALQR	GLS(56.04)PAMS(56.04)PALQR	0.84807	1.02858	1.24429	0.850083	1.02898	1.22457	0.636825	0.830335	1.29392	0.885397	0.859737	1.27416	NA	NA	NA	NA	NA	NA	0.709818	0.883865	1.25484	0.79006	0.918418	1.11287
O70318	86	O70318	O70318	Band 4.1-like protein 2	Epb41l2	86	RGISRFIPPWLKKQRSYNLVVAKDGGDKKEP	600560000	0.60644	1	75.4776	0.000110997	132.85	71.29	123.51	S	2	1	S(1)YNLVVAK	S(75.48)Y(-75.48)NLVVAK	0.946378	1.23424	1.28129	1.01359	1.23931	1.23779	3.37657	1.37892	0.410294	3.13169	1.33215	0.433193	0.971041	1.26731	1.26358	1.04159	1.32387	1.27736	2.90043	1.33593	0.448183	NA	NA	NA
O88700;E9PZ97	513;516	O88700	O88700	Bloom syndrome protein homolog	Blm	513	NSHLQKSFVSSNWAETPRMENRNESTDFPGS	40734000	-0.24555	0.999373	32.1488	2.57e-08	90.872	80.751	90.872	T	2	1;2	S(1)FVSS(0.001)NWAET(0.999)PR	S(54.06)FVS(-47.56)S(-32.15)NWAET(32.15)PR	1.35726	0.841447	0.712316	NA	NA	NA	0.709856	1.19635	1.56811	0.778144	1.20927	1.60088	NA	NA	NA	NA	NA	NA	NA	NA	NA	NA	NA	NA
O88700;E9PZ97	499;502	O88700	O88700	Bloom syndrome protein homolog	Blm	499	FSATPKNLFERPLLNSHLQKSFVSSNWAETP	60788000	-0.07816	1	102.4	2.77e-08	114.76	83.94	102.4	S	2	1	PLLNS(1)HLQK	PLLNS(102.4)HLQK	NA	NA	NA	NA	NA	NA	0.632121	0.95722	1.45087	0.606095	0.877865	1.50879	NA	NA	NA	NA	NA	NA	NA	NA	NA	NA	NA	NA
O88852	88	O88852	O88852	Testis-specific Y-encoded-like protein 1	Tspyl1	88	ESPPSVRGPAAAVFVTPKYVEKAQETRGAES	21070000	-0.44818	1	97.7971	4.72e-06	97.797	81.599	97.797	T	2	1	GPAAAVFVT(1)PK	GPAAAVFVT(97.8)PK	NA	NA	NA	NA	NA	NA	0.692469	1.32113	1.67506	0.652399	1.18115	1.69587	NA	NA	NA	NA	NA	NA	NA	NA	NA	NA	NA	NA
O89032	405	O89032	O89032	SH3 and PX domain-containing protein 2A	Sh3pxd2a	405	ALAIPERTTSKLAQGSPAVARIAPQRAQISS	1015400000	0.3803	1	68.4635	9.07e-07	113.99	56.64	68.463	S	2	1	LAQGS(1)PAVAR	LAQGS(68.46)PAVAR	0.99892	0.971198	0.971633	1.00268	0.988616	0.97584	0.413701	0.916422	2.21668	0.422752	0.91851	2.18517	0.982686	1.03121	1.07147	1.00246	1.07133	1.03458	0.418473	0.957031	2.33911	0.407237	0.947881	2.37047
P04627;E9Q0P8;B1AUN8	186;223;186	P04627	P04627	Serine/threonine-protein kinase A-Raf	Araf	186	PSNLSVNELLTPQGPSPFTQQRDQEHFSFPA	215650000	1.0943	0.940273	12.0902	3.02e-170	132.61	132.61	132.61	S	3	1;2	QQEAPSNLSVNELLT(0.002)PQGPS(0.94)PFT(0.058)QQR	QQEAPS(-110.34)NLS(-95.04)VNELLT(-27.64)PQGPS(12.09)PFT(-12.09)QQR	0.867459	0.859799	0.989737	0.918888	0.853869	0.862424	0.556998	0.914469	1.57559	NA	NA	NA	NA	NA	NA	NA	NA	NA	NA	NA	NA	NA	NA	NA
P0CG14	201	P0CG14	P0CG14	Chromosome transmission fidelity protein 8 homolog isoform 2	Chtf8	201	TGPPNPRPVGLGPGPSPNLRSSFLGTNPAPR	52449000	0.01517	1	106.597	5.87e-11	106.6	92.417	106.6	S	2	1	PVGLGPGPS(1)PNLR	PVGLGPGPS(106.6)PNLR	1.11376	0.977176	0.8708	NA	NA	NA	0.640223	0.916051	1.33757	0.744057	1.00906	1.35722	NA	NA	NA	NA	NA	NA	NA	NA	NA	NA	NA	NA
P14873	1151	P14873	P14873	Microtubule-associated protein 1B	Map1b	1151	PRDVMSDETNNEETESPSQEFVNITKYESSL	4002200000	-0.86648	0.99691	25.091	0	372.62	362.87	372.62	S	2	1	DVMSDETNNEETES(0.997)PS(0.003)QEFVNITK	DVMS(-270.57)DET(-237.56)NNEET(-55.54)ES(25.09)PS(-25.09)QEFVNIT(-101.91)K	1.35793	1.29217	0.93149	1.35461	1.20012	0.879398	1.50423	1.19592	0.819476	1.44457	1.2151	0.848197	NA	NA	NA	NA	NA	NA	1.38234	1.19397	0.885537	1.40103	1.21446	0.883671
P14873	1251	P14873	P14873	Microtubule-associated protein 1B	Map1b	1251	LDIKDVSDERLSPAKSPSLSPSPPSPIEKTP	40438000000	0.059906	0.999936	42.1561	0	248.02	241.61	248.02	S	2	1;2;3;4;5	LSPAKS(1)PSLSPSPPS(1)PIEK	LS(-55.74)PAKS(42.16)PS(-42.16)LS(-55.78)PS(-34.42)PPS(34.42)PIEK	1.48296	1.16809	0.776396	1.49287	1.21241	0.807203	1.50946	1.22188	0.815204	1.26482	1.11035	0.850636	1.23725	1.23654	0.982049	1.24136	1.22181	0.981081	1.26211	1.11773	0.885213	1.2543	0.975702	0.753836
P14873	1307	P14873	P14873	Microtubule-associated protein 1B	Map1b	1307	VSPGVTQAVVEEHCASPEEKTLEVVSPSQSV	46013000000	-1.1836	1	126.21	0	282.62	273.7	177.1	S	3	1;2;3	SVSPGVTQAVVEEHCAS(1)PEEK	S(-169.63)VS(-153.81)PGVT(-126.21)QAVVEEHCAS(126.21)PEEK	1.03592	1.08919	1.09819	1.15965	1.19734	1.03426	1.80865	1.11401	0.594472	1.49104	1.25734	0.833953	1.14379	1.10976	0.94244	1.16067	1.10766	0.970003	1.58843	1.1976	0.762363	1.55013	1.16555	0.743178
P15331;G5E846;G3X981	33;33;33	P15331	P15331	Peripherin	Prph	33	SISSTSYRRTFGPPPSLSPGAFSYSSSSRFS	38932000	0.72824	0.99987	43.6681	4.6e-15	75.301	70.629	75.301	S	2	2	TFGPPPS(1)LS(0.997)PGAFS(0.002)YSSSSR	T(-49.86)FGPPPS(43.67)LS(27.18)PGAFS(-27.18)Y(-44.26)S(-35.69)S(-39.75)S(-38.85)S(-38.85)R	NA	NA	NA	0.574593	0.749206	1.28676	0.607249	1.06862	1.6815	NA	NA	NA	NA	NA	NA	NA	NA	NA	NA	NA	NA	NA	NA	NA
P15331;G5E846;G3X981	85;85;85	P15331	P15331	Peripherin	Prph	85	PRAGALRLPSERLDFSMAEALNQEFLATRSN	12433000	0.63807	0.999982	47.3905	4.81e-05	49.188	49.188	49.188	S	3	1	LDFS(1)MAEALNQEFLATR	LDFS(47.39)MAEALNQEFLAT(-47.39)R	NA	NA	NA	NA	NA	NA	0.700502	0.99752	1.6866	0.531977	1.38721	2.19908	NA	NA	NA	NA	NA	NA	NA	NA	NA	NA	NA	NA
P19426;G3UY39	115;115	P19426	P19426	Negative elongation factor E	Nelfe	115	EKGPVPTFQPFQRSMSADEDLQEPSRRPQRK	524650000	-0.90317	0.999994	52.5356	6.42e-196	193.31	188.21	193.31	S	2	1	SMS(1)ADEDLQEPSR	S(-52.54)MS(52.54)ADEDLQEPS(-164.21)R	0.794425	0.843591	1.05542	0.80965	0.874713	1.12218	1.35905	0.854184	0.615852	1.45201	0.813148	0.58348	0.730455	0.748195	1.1479	NA	NA	NA	NA	NA	NA	NA	NA	NA
P19426;G3UY39	131;131	P19426	P19426	Negative elongation factor E	Nelfe	131	ADEDLQEPSRRPQRKSLYESFVSSSDRLREL	505570000	-0.137	1	79.0331	1.55e-76	160.78	160.78	139.58	S	2	1	S(1)LYESFVSSSDR	S(79.03)LY(-80.35)ES(-79.03)FVS(-123.8)S(-127.2)S(-130.3)DR	1.00923	1.0794	1.08489	1.02598	1.10811	1.0635	1.62322	0.997277	0.609844	1.66809	1.02084	0.611304	NA	NA	NA	NA	NA	NA	1.59591	0.990957	0.626281	1.63036	0.990153	0.605506
P20357	1358	P20357	P20357	Microtubule-associated protein 2	Map2	1358	EAQAEPKDGSPDAPATPEKEEVAFSEYKTET	254510000	0.75551	0.99996	44.0285	6.14e-26	76.294	76.294	76.294	T	2	2	DGS(1)PDAPAT(1)PEKEEVAFSEYK	DGS(73.87)PDAPAT(44.03)PEKEEVAFS(-44.03)EY(-63.48)K	1.4097	1.22069	0.884916	1.45721	1.32394	0.898821	1.62941	1.31853	0.830202	1.63265	1.32378	0.819626	NA	NA	NA	NA	NA	NA	NA	NA	NA	NA	NA	NA
P20357	1352	P20357	P20357	Microtubule-associated protein 2	Map2	1352	EIEMAAEAQAEPKDGSPDAPATPEKEEVAFS	254510000	0.75551	1	73.8698	6.14e-26	76.294	76.294	76.294	S	2	2	DGS(1)PDAPAT(1)PEKEEVAFSEYK	DGS(73.87)PDAPAT(44.03)PEKEEVAFS(-44.03)EY(-63.48)K	1.4097	1.22069	0.884916	1.45721	1.32394	0.898821	1.62941	1.31853	0.830202	1.63265	1.32378	0.819626	NA	NA	NA	NA	NA	NA	NA	NA	NA	NA	NA	NA
P20357;G3UZE9;G3UZK9;F7ALC8	283;365;125;219	P20357	P20357	Microtubule-associated protein 2	Map2	283	PTESKKDEWGLAAPISPGPLTPMREKDVLED	110880000	-0.23959	1	40.2804	1.11e-47	93.21	76.831	40.28	S	3	1;2	KDEWGLAAPIS(1)PGPLT(1)PMR	KDEWGLAAPIS(40.28)PGPLT(40.28)PMR	1.23561	1.12811	1.00908	NA	NA	NA	1.62102	1.27133	0.772215	1.54537	1.31031	0.799018	NA	NA	NA	NA	NA	NA	NA	NA	NA	NA	NA	NA
P20357;Q80X35;Q80ZL4;Q3TLQ0	1783;421;422;453	P20357	P20357	Microtubule-associated protein 2	Map2	1783	HAKARVDHGAEIITQSPSRSSVASPRRLSNV	41093000000	1.0427	0.991428	22.576	0	225.54	213.02	225.54	S	2	1;3;4	VDHGAEIIT(0.003)QS(0.991)PS(0.005)R	VDHGAEIIT(-25.06)QS(22.58)PS(-22.58)R	0.93427	0.919142	0.999124	0.947384	0.940574	1.0094	1.50574	1.20184	0.832801	1.43685	0.972352	0.661967	0.995219	0.941884	0.955794	0.973875	0.912994	0.918707	1.47869	1.07885	0.702454	1.46327	1.04847	0.722216
P20357;Q80X35;Q80ZL4;Q3TLQ0;G3UZJ2;G3UWW1;G3UZV6	1625;263;264;264;137;194;239	P20357	P20357	Microtubule-associated protein 2	Map2	1625	PPSYSSRTPGTPGTPSYPRTPGTPKSGILVP	55342000	-0.96676	0.806265	6.22079	5.03e-23	114.56	106.32	114.56	S	2	2	T(1)PGT(0.001)PGT(0.193)PS(0.806)YPR	T(37.37)PGT(-28.56)PGT(-6.22)PS(6.22)Y(-40.84)PR	NA	NA	NA	NA	NA	NA	0.513735	0.637962	1.27438	NA	NA	NA	NA	NA	NA	NA	NA	NA	NA	NA	NA	NA	NA	NA
P20357;Q80X35;Q80ZL4;Q3TLQ0;G3UZJ2;G3UWW1;G3UZV6	1620;258;259;259;132;189;234	P20357	P20357	Microtubule-associated protein 2	Map2	1620	ITPGTPPSYSSRTPGTPGTPSYPRTPGTPKS	1022300000	-0.27239	0.999995	55.3786	7.27e-40	137.62	101.11	73.057	T	2	1;2;3	T(1)PGT(1)PGT(0.963)PS(0.037)Y(0.001)PR	T(67.55)PGT(55.38)PGT(14.21)PS(-14.21)Y(-31)PR	1.13692	0.998679	0.886513	1.13524	1.02319	0.901042	0.607607	0.737976	1.25889	0.812962	0.865209	1.0956	1.15529	1.06974	0.886243	1.22627	1.1234	0.892987	0.954123	0.936122	0.983251	0.98437	0.935404	0.914915
P20357;Q80X35;Q80ZL4;Q3TLQ0;G3UZJ2;G3UWW1;G3UZV6	1617;255;256;256;129;186;231	P20357	P20357	Microtubule-associated protein 2	Map2	1617	STAITPGTPPSYSSRTPGTPGTPSYPRTPGT	566030000	-0.27239	1	67.5545	4.03e-28	119.99	105.01	73.057	T	2	1;2;3	T(1)PGT(1)PGT(0.963)PS(0.037)Y(0.001)PR	T(67.55)PGT(55.38)PGT(14.21)PS(-14.21)Y(-31)PR	0.729775	1.02851	1.04512	0.998774	1.00094	1.01994	0.513735	0.637962	1.27438	0.479371	0.618986	1.2507	NA	NA	NA	0.983006	0.980562	0.984615	0.673599	0.791922	1.16004	0.638076	0.73553	1.1555
P29341	502	P29341	P29341	Polyadenylate-binding protein 1	Pabpc1	502	TQTMGPRPAAAAAAATPAVRTVPQYKYAAGV	77982000	1.9575	1	57.9727	3.18e-43	127.83	121.94	57.973	T	2	1	PAAAAAAAT(1)PAVR	PAAAAAAAT(57.97)PAVR	NA	NA	NA	NA	NA	NA	0.572199	1.02603	1.82307	0.586486	1.06702	1.89406	NA	NA	NA	NA	NA	NA	NA	NA	NA	NA	NA	NA
P32299	376	P32299	P32299	B2 bradykinin receptor	Bdkrb2	376	PVQMENSMGTLRTSISVERQIHKLQDWAGKK	187370000	-0.96876	0.999997	56.7903	0.000586194	72.928	15.339	72.928	S	2	1	TSIS(1)VER	T(-58.77)S(-56.79)IS(56.79)VER	NA	NA	NA	1.61595	1.35118	0.836203	1.69833	1.44847	0.830161	1.75689	1.44881	0.843099	1.7207	1.37757	0.774024	1.65072	1.37814	0.791713	NA	NA	NA	NA	NA	NA
P35546	901	P35546	P35546	Proto-oncogene tyrosine-protein kinase receptor Ret	Ret	901	GRKMKISDFGLSRDVYEEDSYVKKSKGRIPV	10326000	1.8492	0.999981	44.8297	0.000984505	70.942	70.942	70.942	Y	2	1;2	DVY(1)EEDS(0.57)Y(0.43)VKK	DVY(44.83)EEDS(1.22)Y(-1.22)VKK	NA	NA	NA	NA	NA	NA	0.658477	0.978574	1.58339	NA	NA	NA	NA	NA	NA	NA	NA	NA	NA	NA	NA	NA	NA	NA
P35601	68	P35601	P35601	Replication factor C subunit 1	Rfc1	68	SKPKQHSKKKRIIYDSDSESEETVQVKNAKK	2975800000	-0.90004	1	71.7978	1.71e-266	200.29	200.29	179.19	S	2	1;2	IIYDS(1)DS(1)ESEETVQVK	IIY(-74.35)DS(71.8)DS(34.14)ES(-34.14)EET(-69.74)VQVK	1.11236	1.05601	0.917837	1.10159	1.11504	0.981326	1.60341	0.952573	0.596363	1.65527	0.982257	0.594319	NA	NA	NA	NA	NA	NA	NA	NA	NA	NA	NA	NA
P35831	434	P35831	P35831	Tyrosine-protein phosphatase non-receptor type 12	Ptpn12	434	ESAIEHIDKKLERNLSFEIKKVPLQEGPKSF	1662900000	-0.56268	1	69.3749	0.00810335	89.827	35.761	69.375	S	2	1	NLS(1)FEIK	NLS(69.37)FEIK	0.96893	1.04169	1.05068	1.01162	1.00188	1.02985	1.79875	0.943051	0.519543	1.12853	0.828155	0.753089	1.01097	1.0614	1.00281	1.03865	1.02368	1.02135	1.95782	0.959522	0.494421	1.96785	0.955503	0.497699
P35831	448	P35831	P35831	Tyrosine-protein phosphatase non-receptor type 12	Ptpn12	448	LSFEIKKVPLQEGPKSFDGNTLLNRGHAIKI	418000000	-0.46367	1	104.632	1.09e-69	165.09	123.01	157.03	S	2	1	S(1)FDGNTLLNR	S(104.63)FDGNT(-104.63)LLNR	0.773089	1.02193	1.31467	0.796443	1.05793	1.3536	1.58842	1.06515	0.681218	1.49104	1.02173	0.67537	NA	NA	NA	0.802334	1.0367	1.26881	1.63581	0.896508	0.554843	1.6417	0.88907	0.540782
P41971;G3UVX2	115;115	P41971	P41971	ETS domain-containing protein Elk-3	Elk3	115	ISRESLLLQDGDCKVSPEGREVHRHGLSSLK	277710000	0.68279	1	97.4319	3.02e-48	107.78	95.579	107.78	S	3	1	ESLLLQDGDCKVS(1)PEGR	ES(-97.43)LLLQDGDCKVS(97.43)PEGR	0.852548	0.96289	1.12106	0.885948	0.966368	1.1164	0.775968	1.33118	1.75083	0.843864	1.38489	1.62497	NA	NA	NA	NA	NA	NA	0.865696	0.963813	1.12837	0.845083	0.861379	1.10817
P48722	599	P48722	P48722	Heat shock 70 kDa protein 4L	Hspa4l	599	IQSSLYRQLTQDLLNSYIENEGKMIMQDKLE	7390200	1.4987	0.993906	22.5356	2.26e-09	70.452	70.452	70.452	S	2	1	QLT(0.001)QDLLNS(0.994)Y(0.006)IENEGK	QLT(-32.57)QDLLNS(22.54)Y(-22.54)IENEGK	NA	NA	NA	NA	NA	NA	0.719045	1.0743	1.56852	NA	NA	NA	NA	NA	NA	NA	NA	NA	NA	NA	NA	NA	NA	NA
P48722;E0CY23;A0A0N4SW76	74;74;74	P48722	P48722	Heat shock 70 kDa protein 4L	Hspa4l	74	NVRNTIHGFKKLHGRSFDDPIVQTERIRLPY	199080000	0.20394	1	85.2456	4.98e-10	105.19	97.826	89.26	S	2	1	S(1)FDDPIVQTER	S(85.25)FDDPIVQT(-85.25)ER	0.855755	1.0357	1.20071	0.81325	0.999235	1.20587	1.58512	1.17758	0.738103	1.68643	1.21699	0.711104	1.06547	1.01927	0.943865	1.05635	1.0469	0.970302	1.8794	1.06451	0.605754	1.86633	1.15745	0.610354
P48754	1422	P48754	P48754	Breast cancer type 1 susceptibility protein homolog	Brca1	1422	GAAILTSKNINENPVSQNLKSACDDKFQLQH	190760000	0.37465	1	173.441	4.81e-140	180.11	170.66	173.44	S	2	1	NINENPVS(1)QNLK	NINENPVS(173.44)QNLK	1.05061	1.372	1.23986	1.08694	1.38492	1.31186	0.762845	1.1887	1.50668	0.79265	1.17135	1.46384	NA	NA	NA	NA	NA	NA	0.806878	1.17206	1.42824	NA	NA	NA
P51954;B7ZWK0	432;432	P51954	P51954	Serine/threonine-protein kinase Nek1	Nek1	432	SGEVKASFFGIGGAVSPSPCSPRGQYEHYHA	78820000	-0.13472	0.994801	21.093	2.08e-81	122.22	113.8	85.595	S	2	2	ASFFGIGGAVS(0.995)PS(0.331)PCS(0.674)PR	AS(-63.88)FFGIGGAVS(21.09)PS(-3.12)PCS(3.12)PR	NA	NA	NA	1.28171	1.32057	1.01594	0.79535	1.30914	1.79854	1.13963	1.65845	1.49945	NA	NA	NA	NA	NA	NA	NA	NA	NA	NA	NA	NA
P53349;F8VQ72;D3YVX9	287;287;129	P53349	P53349	Mitogen-activated protein kinase kinase kinase 1	Map3k1	287	VPFQSGRITPPRRAPSPDGFSPYSPEETSRR	72538000	0.041528	0.999569	33.7831	1.02e-08	62.082	58.441	62.082	S	3	1	RAPS(1)PDGFSPYSPEETSR	RAPS(33.78)PDGFS(-33.78)PY(-50.19)S(-56.69)PEET(-61.54)S(-61.54)R	1.47891	1.23135	0.819147	NA	NA	NA	1.69035	1.12161	0.690375	1.66037	1.14676	0.716015	NA	NA	NA	NA	NA	NA	NA	NA	NA	NA	NA	NA
P53995;A2ATQ5	547;547	P53995	P53995	Anaphase-promoting complex subunit 1	Anapc1	547	LDGVGTPKPLSKLLGSMDEVVLLSPVPELRD	5803000	0.17305	0.999993	51.3673	1.45e-06	57.484	55.974	57.484	S	2	1	LLGS(1)MDEVVLLSPVPELR	LLGS(51.37)MDEVVLLS(-51.37)PVPELR	NA	NA	NA	NA	NA	NA	1.26313	0.841283	0.589036	0.755281	0.882967	1.46976	NA	NA	NA	NA	NA	NA	NA	NA	NA	NA	NA	NA
P54276	261	P54276	P54276	DNA mismatch repair protein Msh6	Msh6	261	KKRRVISDSESDIGGSDVEFKPDTKQEGSSD	373670000	-1.5094	1	74.9952	2.8e-202	148.05	141.56	128.37	S	2	1;2;4	VIS(1)DS(1)ES(1)DIGGS(1)DVEFKPDTK	VIS(123.49)DS(119.11)ES(113.91)DIGGS(75)DVEFKPDT(-75)K	NA	NA	NA	1.05233	1.02461	0.884749	1.54949	0.99551	0.61211	1.46498	0.982898	0.681693	NA	NA	NA	NA	NA	NA	1.52123	1.04877	0.817632	NA	NA	NA
P54276	252	P54276	P54276	DNA mismatch repair protein Msh6	Msh6	252	GPRRSSRQVKKRRVISDSESDIGGSDVEFKP	110260000	-1.5094	1	123.489	2.8e-202	148.05	141.56	128.37	S	2	1;2;4	VIS(1)DS(1)ES(1)DIGGS(1)DVEFKPDTK	VIS(123.49)DS(119.11)ES(113.91)DIGGS(75)DVEFKPDT(-75)K	NA	NA	NA	0.870153	1.03136	1.24585	1.54949	0.99551	0.61211	1.46498	0.982898	0.681693	NA	NA	NA	NA	NA	NA	NA	NA	NA	NA	NA	NA
P55012;E9QM38	72;73	P55012	P55012	Solute carrier family 12 member 2	Slc12a2	72	GTPAAGDGLGRPLGPTPSQSRFQVDPVSENA	38976000	-0.1693	0.919837	13.6077	0.00965226	58.098	42.158	48.568	T	2	1	PLGPT(0.92)PS(0.04)QS(0.04)R	PLGPT(13.61)PS(-13.61)QS(-13.61)R	0.491768	0.610541	0.993127	NA	NA	NA	0.411748	0.663079	1.97835	0.571194	0.640691	1.42958	NA	NA	NA	NA	NA	NA	NA	NA	NA	NA	NA	NA
P55012;E9QM38	210;211	P55012	P55012	Solute carrier family 12 member 2	Slc12a2	210	DTHTNTYYLRTFGHNTMDAVPRIDHYRHTAA	1194700000	0.7168	1	66.8925	1.86e-09	91.812	84.202	66.893	T	2	1;2	T(1)FGHNT(1)MDAVPR	T(66.89)FGHNT(66.89)MDAVPR	NA	NA	NA	NA	NA	NA	0.631598	0.851875	1.38414	0.714479	0.938319	1.33126	NA	NA	NA	NA	NA	NA	0.66911	1.02424	1.48342	0.6922	0.891332	1.29584
P58044	7	P58044	P58044	Isopentenyl-diphosphate Delta-isomerase 1	Idi1	7	_________MPEINTSHLDEKQVQLLAEMCI	66732000	-0.12197	0.846412	7.41225	9.97e-37	141.55	106.27	141.55	S	2	1	PEINT(0.154)S(0.846)HLDEK	PEINT(-7.41)S(7.41)HLDEK	NA	NA	NA	NA	NA	NA	0.637472	0.801026	1.32406	0.60131	0.858411	1.35099	NA	NA	NA	NA	NA	NA	NA	NA	NA	NA	NA	NA
P58871;Z4YJL4	1212;550	P58871	P58871	182 kDa tankyrase-1-binding protein	Tnks1bp1	1212	DLARRLGTGESEEPRSLGVGEKDWTSSVEAR	1159300000	1.0781	1	81.0814	6.19e-54	111.38	111.38	88.945	S	2	1	S(1)LGVGEKDWTSSVEAR	S(81.08)LGVGEKDWT(-81.08)S(-83.74)S(-85.73)VEAR	0.901916	1.01374	1.16846	0.941646	1.07067	1.2349	0.569461	0.927969	1.63484	0.590017	0.963858	1.64926	0.880555	1.07244	1.20781	0.683226	0.968782	1.42884	0.557169	0.970135	1.77429	0.481832	0.905595	2.07234
P59240	145	P59240	P59240	Nephrocystin-4	Nphp4	145	SCGFGILRIFGNKPESPTSAAQDKRLRLYHG	706860000	-0.32362	0.935714	12.5765	6.27e-78	128.29	112.06	87.352	S	3	1	IFGNKPES(0.936)PT(0.052)S(0.013)AAQDK	IFGNKPES(12.58)PT(-12.58)S(-18.71)AAQDK	1.55948	1.35578	0.872737	1.59289	1.36787	0.846596	1.51592	1.21327	0.699667	1.78571	1.34293	0.748053	1.53891	1.40188	0.880159	1.54078	1.36815	0.894079	1.54949	1.32786	0.862732	1.64239	1.39216	0.822155
NA	NA	NA	NA	NA	NA	NA	NA	NA	NA	NA	NA	NA	NA	NA	NA	NA	NA	NA	NA	NA	NA	NA	NA	NA	NA	NA	NA	NA	NA	NA	NA	NA	NA	NA	NA	NA	NA	NA	NA	NA	NA	NA	NA	NA
P70336;F8VPK5	1374;1374	P70336	P70336	Rho-associated protein kinase 2	Rock2	1374	ARSSPRTSMKIQQNQSIRRPSRQLAPNKPS_	783460000	0.30978	1	106.618	0.00111807	106.62	18.123	106.62	S	2	1	IQQNQS(1)IR	IQQNQS(106.62)IR	NA	NA	NA	NA	NA	NA	0.509003	0.745317	1.44951	0.4984	0.738984	1.48014	1.59332	1.36607	0.946922	NA	NA	NA	NA	NA	NA	0.480089	0.77064	1.57798
P70460	235	P70460	P70460	Vasodilator-stimulated phosphoprotein	Vasp	235	PGLAAAIAGAKLRKVSKQEEASGGPLAPKAE	6887700000	-0.19126	1	71.6483	1.25e-68	123.6	123.6	109.22	S	2	1	KVS(1)KQEEASGGPLAPK	KVS(71.65)KQEEAS(-71.65)GGPLAPK	1.14592	0.982749	0.892654	0.99064	0.978448	0.997536	3.40835	1.08523	0.317966	3.44415	1.0876	0.314705	0.873623	0.970678	1.13974	0.849407	0.976275	1.15803	3.32456	1.04824	0.307596	3.23153	1.02555	0.308511
P70677	26	P70677	P70677	Caspase-3	Casp3	26	KSINNFEVKTIHGSKSVDSGIYLDSSYKMDY	31814000	0.0544	0.999882	39.2991	9.24e-08	84.508	80.646	76.341	S	2	1	S(1)VDSGIYLDSSYK	S(39.3)VDS(-39.3)GIY(-67.34)LDS(-73.58)S(-74.38)Y(-75.82)K	1.02874	1.11005	1.0614	1.04727	1.05028	1.02419	1.82365	1.33039	0.733509	NA	NA	NA	NA	NA	NA	NA	NA	NA	NA	NA	NA	NA	NA	NA
P81122	723	P81122	P81122	Insulin receptor substrate 2	Irs2	723	VGRTFPVNGGGYKASSPAESSPEDSGYMRMW	1090300000	0.14293	0.996215	24.1122	2.17e-62	116.91	110.29	106	S	2	1;2;3	AS(0.004)S(0.996)PAES(0.095)S(0.901)PEDS(0.004)GYMR	AS(-24.11)S(24.11)PAES(-9.76)S(9.76)PEDS(-23.44)GY(-62.3)MR	1.0043	1.10752	1.09386	1.0332	1.01465	0.991709	1.51881	1.30847	0.828321	1.37322	1.22647	0.914672	0.916777	1.01774	1.0473	NA	NA	NA	NA	NA	NA	NA	NA	NA
P81122	347	P81122	P81122	Insulin receptor substrate 2	Irs2	347	QTGLVRRSRTDSLAATPPAAKCTSCRVRTAS	1730000000	1.9226	1	73.7953	0.000291805	80.411	66.13	77.505	T	2	1;2	T(0.003)DS(0.997)LAAT(1)PPAAK	T(-24.99)DS(24.99)LAAT(73.8)PPAAK	NA	NA	NA	NA	NA	NA	0.770603	1.54612	2.0193	0.458411	1.54116	3.56928	0.997666	1.67808	1.44722	0.991497	1.67046	1.46717	0.965139	1.25833	1.1775	0.969943	1.16081	1.07034
P83741	1256	P83741	P83741	Serine/threonine-protein kinase WNK1	Wnk1	1256	SLTQVVHSAGRRFIVSPVPESRLRESKVFTS	460410000	0.13193	1	71.9978	1.06e-09	113.24	113.24	113.24	S	2	1	FIVS(1)PVPESR	FIVS(72)PVPES(-72)R	1.05244	0.879936	0.835849	1.05508	0.885344	0.840439	0.601431	1.08724	1.77047	0.615968	1.09178	1.76927	NA	NA	NA	1.10538	0.869879	0.792785	0.596339	0.982187	1.67051	0.607356	0.956439	1.49961
P97492	203	P97492	P97492	Regulator of G-protein signaling 14	Rgs14	203	AEGRPLREPGSSHLGSPDTARKKPKLKPGKS	108570000	0.22136	0.991247	22.784	1.86e-15	79.942	79.942	50.255	S	3	1	PLREPGS(0.002)S(0.002)HLGS(0.991)PDT(0.005)AR	PLREPGS(-27.49)S(-27.49)HLGS(22.78)PDT(-22.78)AR	1.59436	1.31766	0.822135	1.61842	1.29994	0.797894	1.75872	1.37796	0.798356	1.7824	1.50553	0.860696	NA	NA	NA	NA	NA	NA	NA	NA	NA	NA	NA	NA
P97792	332	P97792	P97792	Coxsackievirus and adenovirus receptor homolog	Cxadr	332	QYNQVPSEDFERAPQSPTLAPAKVAAPNLSR	3419400000	-0.73344	0.993813	22.0579	1.12e-17	118.52	105.95	118.52	S	2	1	APQS(0.994)PT(0.006)LAPAK	APQS(22.06)PT(-22.06)LAPAK	3.20099	2.30733	0.726453	3.18757	2.30495	0.731103	2.59468	1.94612	0.74435	2.66023	1.9697	0.743994	3.2044	2.27263	0.714181	3.30705	2.31948	0.703866	2.81563	2.02491	0.730924	2.77563	2.06185	0.741652
P97820;A0A0A6YWR8;E9PVG7;A0A0A6YW53;B7ZNR9;F8VPL5;A0A0A6YXE5;A0A0A6YVR7;B2RUE8;A0A0A6YWM8;A0A0A6YWJ2	619;620;674;674;597;628;185;182;543;597;32	P97820;B2RUE8	P97820	Mitogen-activated protein kinase kinase kinase kinase 4	Map4k4	619	SDSDEVPPRVPVRTTSRSPVLSRRDSPLQGG;YDPADRAREVPVRTTSRSPVLSRRDSPLQGG	919480000	0.091522	0.926828	14.0425	2.27e-05	95.417	80.738	73.722	S	2	1;2	T(0.037)T(0.037)S(0.927)RS(1)PVLSR	T(-14.04)T(-14.04)S(14.04)RS(39.4)PVLS(-45.96)R	NA	NA	NA	NA	NA	NA	1.59475	1.01367	0.692558	1.57791	1.01468	0.693538	NA	NA	NA	NA	NA	NA	NA	NA	NA	0.985158	1.10883	1.07421
Q0KL02	2634	Q0KL02	Q0KL02	Triple functional domain protein	Trio	2634	AVIMENPDGTLKKSTSWHTALRLRKKSEKKD	30154000	0.37382	0.927787	14.136	0.00599222	52.903	43.248	43.68	S	2	1	S(0.036)T(0.036)S(0.928)WHT(0.001)ALR	S(-14.14)T(-14.14)S(14.14)WHT(-31.76)ALR	NA	NA	NA	1.12405	0.852419	0.773058	1.54701	1.10379	0.739329	1.59956	1.17405	0.714354	NA	NA	NA	NA	NA	NA	NA	NA	NA	NA	NA	NA
Q0KL02	2512	Q0KL02	Q0KL02	Triple functional domain protein	Trio	2512	PASRPSSFTFPGDSDSLQRQTHRHAAPSKDT	546920000	-1.6552	0.989005	19.5402	7.26e-249	195.77	187.85	181.4	S	2	1	PSSFTFPGDS(0.011)DS(0.989)LQR	PS(-125.85)S(-99.05)FT(-71.27)FPGDS(-19.54)DS(19.54)LQR	0.959387	0.959936	0.989882	NA	NA	NA	0.552803	0.86449	1.53246	0.576227	0.928386	1.66795	1.001	0.995338	0.98742	NA	NA	NA	0.62067	0.89249	1.44788	0.593773	0.903852	1.51946
Q149C2;A0A087WQD8	409;438	Q149C2	Q149C2	TRAF3-interacting protein 1	Traf3ip1	409	PGSARPAPPRVKRQESTETLVVDRSGSGKTV	2262500000	-0.61964	0.96351	14.2725	3.13e-65	156.67	135.43	131.45	S	2	1	RQES(0.964)T(0.036)ETLVVDR	RQES(14.27)T(-14.27)ET(-33.17)LVVDR	1.25654	1.15432	0.909285	1.1122	1.09589	1.00144	4.15489	2.99473	0.672778	2.35563	1.42729	0.509115	1.24488	1.1424	0.911413	1.23221	1.11045	0.906888	2.49127	1.29325	0.52076	2.49886	1.29709	0.515306
Q3T9A3;Q05512;F6ZS70;E9QMP6;E9Q9N6;E9PYX3;A0A0R4J227;A0A0R4J0B1;F6ZEX4;F7A3Q3;F7CVZ7;F6UY70;F7CRG8	533;566;557;566;512;512;512;512;146;128;103;54;59	Q3T9A3	Q3T9A3	Serine/threonine-protein kinase MARK2	Mark2	533	EVPRPSTAPQRVPVASPSAHNISSSSGAPDR	2297000000	0.61307	0.995421	23.3987	7.1e-97	124.88	114.53	73.831	S	2	1	VPVAS(0.995)PS(0.005)AHNISSSSGAPDR	VPVAS(23.4)PS(-23.4)AHNIS(-50.14)S(-50.14)S(-53.8)S(-53.8)GAPDR	1.03382	0.981463	0.952273	1.01186	0.974634	0.963071	0.634294	0.872587	1.38081	0.637976	0.891389	1.41266	NA	NA	NA	1.02127	0.993928	0.987841	0.642812	0.876161	1.41214	0.629044	0.902238	1.41152
Q3T9A3;Q05512;F6ZS70;E9QMP6;F6ZEX4;F7CVZ7;F7CRG8	499;532;523;532;112;69;25	Q3T9A3	Q3T9A3	Serine/threonine-protein kinase MARK2	Mark2	499	AAVSAARPRQHQKSMSASVHPNKASGLPPTE	267510000	0.2873	0.999726	36.2281	7.19e-08	97.463	92.997	97.463	S	2	1	SMS(1)ASVHPNK	S(-44.43)MS(36.23)AS(-36.23)VHPNK	NA	NA	NA	NA	NA	NA	0.694848	1.17622	1.72485	0.701958	1.18219	1.69494	1.45456	1.4943	1.00813	1.4241	1.26597	0.883208	0.723134	1.24114	1.6426	0.781443	1.18475	1.55467
Q3TB04;Q8BIE6;H3BIZ7	307;601;616	Q3TB04	Q3TB04	FERM domain-containing protein 4A	Frmd4a	307	DYDKSPLKPKMWSESSLDEPYEKVKKRSSHG	82558000	0.6029	0.949836	12.7804	7.27e-31	120.32	112.45	76.82	S	2	1	MWSES(0.05)S(0.95)LDEPYEK	MWS(-40.22)ES(-12.78)S(12.78)LDEPY(-66.75)EK	1.07802	1.50037	1.44007	NA	NA	NA	3.08893	1.51447	0.449073	3.60894	1.60615	0.435197	NA	NA	NA	NA	NA	NA	NA	NA	NA	NA	NA	NA
Q3TB04;Q8BIE6;H3BIZ7	560;854;869	Q3TB04	Q3TB04	FERM domain-containing protein 4A	Frmd4a	560	QEGHYSVKAQFKTSNSYTAGGLFKESWRGGG	23847000	-0.27646	0.942182	15.1806	0.000617872	52.527	45.841	44.252	S	2	1	T(0.005)S(0.005)NS(0.942)Y(0.029)T(0.019)AGGLFK	T(-22.59)S(-22.59)NS(15.18)Y(-15.18)T(-16.99)AGGLFK	NA	NA	NA	NA	NA	NA	0.59546	1.06242	1.48537	0.73628	1.14351	1.37165	NA	NA	NA	NA	NA	NA	NA	NA	NA	NA	NA	NA
Q3TKT4;A0A0R4J170;G3UX35	699;699;504	Q3TKT4	Q3TKT4	Transcription activator BRG1	Smarca4	699	VEEKKKIPDPDSDDVSEVDARHIIENAKQDV	135180000	3.7448	1	51.3012	2.78e-06	67.76	53.677	51.301	S	2	1;2	KIPDPDS(1)DDVS(1)EVDAR	KIPDPDS(51.3)DDVS(51.3)EVDAR	NA	NA	NA	0.570937	0.783093	1.32023	0.622326	0.787142	1.37676	NA	NA	NA	NA	NA	NA	NA	NA	NA	NA	NA	NA	NA	NA	NA
Q3TLM7;Q8C080;Q8BLP0	51;51;51	Q3TLM7	Q3TLM7	Sorting nexin-16	Snx16	51	SSTSSKGQLEDSAVGSLKQTNVQDQMDSASS	994160000	0.032443	0.999998	56.5488	6.15e-35	130.47	111.65	114.63	S	2	1	GQLEDSAVGS(1)LK	GQLEDS(-56.55)AVGS(56.55)LK	1.32564	1.26101	0.959454	1.37036	1.35709	0.973268	0.663017	0.935438	1.42187	0.681178	0.955735	1.41899	1.05513	1.00186	0.928909	1.10495	1.06315	0.950857	0.661946	0.972194	1.4599	0.688798	0.970573	1.41016
Q3TS38;O70475	474;474	Q3TS38	Q3TS38	UDP-glucose 6-dehydrogenase	Ugdh	474	IETIGKKVSSKRIPYTPGEIPKFSLQDPPNK	682970000	0.12999	0.999982	47.5162	2.39e-08	109	99.675	100.73	T	2	1	IPYT(1)PGEIPK	IPY(-47.52)T(47.52)PGEIPK	0.768441	0.776323	1.00986	0.746684	0.767952	1.0278	0.535278	0.841696	1.5785	0.554413	0.871081	1.56101	0.851789	0.831441	0.981347	0.875179	0.852227	0.989355	NA	NA	NA	NA	NA	NA
Q3U3T8;E9QK36;F6R9F0	1282;1283;812	Q3U3T8	Q3U3T8	WD repeat-containing protein 62	Wdr62	1282	VALTSSIKDHEPAPLSWGNHEARASLKLTLS	421490000	0.05414	1	50.8308	3.74e-146	171.98	162.92	50.831	S	3	1	DHEPAPLS(1)WGNHEAR	DHEPAPLS(50.83)WGNHEAR	0.832371	0.918771	1.09118	0.862761	0.923184	1.08334	0.507284	0.733614	1.41127	0.539231	0.729806	1.36646	NA	NA	NA	0.798105	0.878841	1.09383	0.486352	0.766074	1.64145	0.464279	0.678706	1.32729
Q3U5U6;P14901	252;252	Q3U5U6	Q3U5U6	Heme oxygenase 1	Hmox1	252	RQRPASLVQDTAPAETPRGKPQISTSSSQTP	191180000	0.098091	0.999843	38.028	1.47e-38	100.39	82.498	94.456	T	3	1	QRPASLVQDTAPAET(1)PR	QRPAS(-74.77)LVQDT(-38.03)APAET(38.03)PR	NA	NA	NA	NA	NA	NA	0.817718	1.2658	1.59388	0.819043	1.21108	1.4982	NA	NA	NA	NA	NA	NA	0.777407	1.06103	1.35246	0.790462	1.11507	1.32395
Q3UFP6;P70445	2;2	Q3UFP6	Q3UFP6	Eif4ebp2 protein	Eif4ebp2	2	______________MSASAGGSHQPSQSRAI	127930000	-0.43217	0.946465	12.476	0.00274734	60.764	60.764	60.764	S	2		S(0.946)AS(0.054)AGGSHQPSQSR	S(12.48)AS(-12.48)AGGS(-47.97)HQPS(-59.94)QS(-59.94)R	NA	NA	NA	NA	NA	NA	0.651902	0.848125	1.32281	0.68992	0.876682	1.30593	NA	NA	NA	NA	NA	NA	NA	NA	NA	NA	NA	NA
Q3UFT3	613	Q3UFT3	Q3UFT3	GRB2-associated and regulator of MAPK protein	Garem1	613	TRVKSDSVDPKSPFGSPSAEALSSRLSWPNH	358510000	0.9332	0.999942	42.3721	2.31e-64	136.66	125.08	111.4	S	2	1;2	S(1)PFGS(1)PSAEALSSR	S(87.42)PFGS(42.37)PS(-42.37)AEALS(-72.67)S(-72.13)R	0.927855	0.976608	1.05491	0.933468	1.02775	1.08447	1.5693	1.06282	0.66465	1.57101	0.99742	0.687185	NA	NA	NA	NA	NA	NA	1.75664	0.772539	0.4125	NA	NA	NA
Q3UGY8	588	Q3UGY8	Q3UGY8	Brefeldin A-inhibited guanine nucleotide-exchange protein 3	Arfgef3	588	FLSVDCRTRSYGSRYSESNFSVDDQDLSRTE	34340000	-0.87379	0.918459	11.7533	0.00029925	58.024	49.554	52.185	S	2	1;2	Y(0.02)S(0.918)ES(0.061)NFS(0.001)VDDQDLSR	Y(-16.71)S(11.75)ES(-11.75)NFS(-31.75)VDDQDLS(-51.5)R	1.14705	0.797236	0.651451	NA	NA	NA	0.377743	0.764234	2.12459	0.375814	0.775667	2.30415	NA	NA	NA	NA	NA	NA	NA	NA	NA	NA	NA	NA
Q3UH60;B2RQC7;D3Z5G8;Q8BWT5;F8WI56;D3Z7D3	280;47;47;231;270;270	Q3UH60	Q3UH60	Disco-interacting protein 2 homolog B	Dip2b	280	PVNSRVSTKIQQLLNTLKRPKRPPLKEFFVD	1727700000	0.35789	1	120.033	6.15e-10	129.74	30.242	120.03	T	2	1	IQQLLNT(1)LK	IQQLLNT(120.03)LK	1.16303	1.04136	0.889903	1.17652	1.04684	0.892467	0.646482	0.923835	1.44972	0.615237	0.921089	1.50464	1.15518	1.07699	0.920812	1.18376	1.06171	0.909618	0.638267	0.960631	1.50244	0.676778	0.945662	1.44725
Q3UHF7;A0A087WQF9	41;41	Q3UHF7	Q3UHF7	Transcription factor HIVEP2	Hivep2	41	WRQEQSAVLKMSTFSSQEGPRQPQIDPEQIG	15638000	0.72081	0.958883	13.6934	2.04e-07	83.692	64.961	55.531	S	2	1	MSTFS(0.041)S(0.959)QEGPR	MS(-51.67)T(-38.22)FS(-13.69)S(13.69)QEGPR	NA	NA	NA	NA	NA	NA	2.21831	0.957776	0.459332	NA	NA	NA	NA	NA	NA	NA	NA	NA	NA	NA	NA	NA	NA	NA
Q3UHJ0	618	Q3UHJ0	Q3UHJ0	AP2-associated protein kinase 1	Aak1	618	TTPPPTIQGQKVGSLTPPSSPKTQRAGHRRI	8922900000	-0.52019	0.999993	51.0776	4.61e-37	146.27	146.27	146.27	T	2	1;2;3	VGSLT(1)PPS(0.701)S(0.299)PK	VGS(-57.96)LT(51.08)PPS(3.7)S(-3.7)PK	0.898642	0.934714	1.04007	0.905669	0.934626	1.0602	1.53669	0.959031	0.624572	1.484	0.971611	0.639054	0.98634	1.01497	1.02163	1.00026	1.01142	1.00216	1.08315	1.0427	0.974482	1.07555	1.05693	0.989995
Q3UHU5;B8JJI7;H3BL83	1187;738;876	Q3UHU5	Q3UHU5	Microtubule cross-linking factor 1	Mtcl1	1187	VLKCRLEQLEEKTEKSLGELDSSAEGKGALK	56538000	0.22805	1	64.9691	2.2e-06	85.493	67.756	85.493	S	2	1	S(1)LGELDSSAEGK	S(64.97)LGELDS(-64.97)S(-69.13)AEGK	NA	NA	NA	NA	NA	NA	0.641365	0.804847	1.29849	0.635673	0.78523	1.20855	NA	NA	NA	NA	NA	NA	NA	NA	NA	NA	NA	NA
Q3UHX2;B2RTB0	170;170	Q3UHX2	Q3UHX2	28 kDa heat- and acid-stable phosphoprotein	Pdap1	170	RKKEEERKAKDDATLSGKRMQSLSLNK____	43180000	-2.2531	0.969	14.9496	0.00146458	73.082	54.125	73.082	S	2	1	DDAT(0.031)LS(0.969)GKR	DDAT(-14.95)LS(14.95)GKR	NA	NA	NA	NA	NA	NA	0.504037	0.888011	1.54566	NA	NA	NA	NA	NA	NA	NA	NA	NA	NA	NA	NA	NA	NA	NA
Q3UHX2;B2RTB0	178;178	Q3UHX2	Q3UHX2	28 kDa heat- and acid-stable phosphoprotein	Pdap1	178	AKDDATLSGKRMQSLSLNK____________	1378800000	0.1358	0.999407	32.2685	0.000257541	110.84	84.72	92.866	S	2	1	MQS(0.001)LS(0.999)LNK	MQS(-32.27)LS(32.27)LNK	0.886702	0.928411	1.06295	0.866181	0.885344	1.06267	0.719224	1.16411	1.63432	0.642774	1.1492	1.76138	1.14254	0.917036	0.832906	0.91183	0.851369	0.865216	0.555285	1.04645	1.92313	0.5368	1.01705	1.94716
Q3UHX2;B2RTB0	176;176	Q3UHX2	Q3UHX2	28 kDa heat- and acid-stable phosphoprotein	Pdap1	176	RKAKDDATLSGKRMQSLSLNK__________	3001900000	0.082709	0.999761	36.2089	1.21e-06	120.77	83.215	110.38	S	2	1	MQS(1)LSLNK	MQS(36.21)LS(-36.21)LNK	0.945748	0.983919	1.07407	0.944313	0.96609	1.04821	0.656524	0.989351	1.50377	0.563307	0.96973	1.7347	1.00027	0.961976	0.943782	0.966835	0.957343	0.994673	0.6524	0.970178	1.49325	0.597176	0.972273	1.59679
Q3UIL6;A0A0U1RPA0	904;823	Q3UIL6	Q3UIL6	Pleckstrin homology domain-containing family A member 7	Plekha7	904	RPHPPQLRKVMSPLQSPTKAKPQAEDEAPPR	153830000	0.75742	0.985767	18.4043	1.66e-15	94.532	82.474	51.535	S	2	1;2	KVMS(1)PLQS(0.986)PT(0.014)K	KVMS(38.74)PLQS(18.4)PT(-18.4)K	1.26667	1.31801	1.05017	1.1952	0.936875	0.796644	1.66504	1.08405	0.637658	1.64217	1.0316	0.619599	NA	NA	NA	NA	NA	NA	NA	NA	NA	NA	NA	NA
Q3UJH4;P52651;V9GXJ4	141;141;144	Q3UJH4	Q3UJH4	Homeobox protein Rhox5	Rhox5	141	QHRLRELESILQRTNSFDVPREDLDRLMDAC	503700000	0.40593	0.999428	32.4247	0.000743428	72.2	59.164	61.958	S	2	1	T(0.001)NS(0.999)FDVPR	T(-32.42)NS(32.42)FDVPR	1.13658	1.37965	1.18175	0.993284	1.06361	1.07197	1.88184	1.28105	0.680563	1.92113	1.33542	0.693217	0.966954	1.06482	1.07478	1.01525	1.12074	1.07714	2.15818	1.53719	0.693779	2.14656	1.47561	0.684337
Q3UJU9;A3KGH5;A3KGH6;A3KGH7	46;46;46;46	Q3UJU9	Q3UJU9	Regulator of microtubule dynamics protein 3	Rmdn3	46	YSQRWKRTQRHGRSHSLPNSLDYAQASERGR	1822200000	1.0534	0.99959	33.8668	1.25e-68	135.76	114.49	135.76	S	2	1;2	SHS(1)LPNS(1)LDYAQASER	S(-33.87)HS(33.87)LPNS(50.54)LDY(-58.73)AQAS(-50.54)ER	0.825698	0.850415	1.0748	0.85618	0.869937	0.998063	0.558126	1.12763	2.03105	NA	NA	NA	0.890447	0.892082	1.01282	0.884104	0.910011	1.01727	0.826235	1.01259	1.22328	0.790448	0.984462	1.2507
Q3UJU9;A3KGH5;A3KGH6;A3KGH7	50;50;50;50	Q3UJU9	Q3UJU9	Regulator of microtubule dynamics protein 3	Rmdn3	50	WKRTQRHGRSHSLPNSLDYAQASERGRQVTQ	116700000	1.0534	0.99999	50.5377	1.94e-66	135.76	114.49	135.76	S	2	2	SHS(1)LPNS(1)LDYAQASER	S(-33.87)HS(33.87)LPNS(50.54)LDY(-58.73)AQAS(-50.54)ER	0.825698	0.850415	1.0748	0.809616	0.8704	1.07941	0.558126	1.12763	2.03105	NA	NA	NA	NA	NA	NA	NA	NA	NA	NA	NA	NA	NA	NA	NA
Q3ULL6;F6Q8N5	169;45	Q3ULL6	Q3ULL6	Protein Upf3b	Upf3b	169	IEDDPEYRKFLESYATDNEKMTSTPETLLEE	74797000	-0.31468	0.999999	62.4066	1.06e-16	122.12	95.998	122.12	T	2	1	FLESYAT(1)DNEK	FLES(-62.41)Y(-67.08)AT(62.41)DNEK	NA	NA	NA	1.71214	1.34411	0.801707	1.82846	1.21453	0.543573	2.31122	1.27662	0.52638	NA	NA	NA	NA	NA	NA	NA	NA	NA	NA	NA	NA
Q3UM45;F6TGJ2	24;9	Q3UM45	Q3UM45	Protein phosphatase 1 regulatory subunit 7	Ppp1r7	24	QQQSQEMMEVDRRVESEESGDEEGKKHGGGG	7742700000	-0.25459	1	58.6928	2.17e-245	203.06	203.06	58.693	S	2	1;2	VES(1)EES(1)GDEEGKK	VES(58.69)EES(58.69)GDEEGKK	0.899722	0.903918	1.03791	0.914151	0.935565	1.01982	0.530779	0.659601	1.29111	0.728434	0.721069	1.04535	0.864152	0.987059	1.13096	0.854265	0.846989	1.08755	1.1437	0.763655	0.819723	1.03802	0.938257	0.953996
Q3UPF5;D3Z5I1	513;513	Q3UPF5	Q3UPF5	Zinc finger CCCH-type antiviral protein 1	Zc3hav1	513	SAVTGGKEAVYSGVQSLRSHVLAMPGETTTP	862750000	0.85642	1	73.3829	5.96e-129	181.71	151.7	181.71	S	2	1	EAVYSGVQS(1)LR	EAVY(-112.04)S(-73.38)GVQS(73.38)LR	0.727839	0.868917	1.20967	0.733274	0.882121	1.20566	0.441089	0.917976	1.89645	0.480157	0.951944	1.90839	NA	NA	NA	0.724632	1.01374	1.34516	NA	NA	NA	NA	NA	NA
Q3UUT0;G3X9H1;D3Z729;Q8BMB3;D3YUV9	13;13;13;13;13	Q3UUT0	Q3UUT0	Eukaryotic translation initiation factor 4E type 2	Eif4e2	13	___MNNKFDALKDDDSGDHDQNEENSTQKDG	53122000	-1.4052	0.999959	45.2369	4.69e-50	92.412	87.888	92.412	S	3	1	FDALKDDDS(1)GDHDQNEENSTQK	FDALKDDDS(45.24)GDHDQNEENS(-45.24)T(-49.75)QK	NA	NA	NA	NA	NA	NA	1.59777	1.05367	0.700644	NA	NA	NA	NA	NA	NA	NA	NA	NA	NA	NA	NA	NA	NA	NA
Q3UW53	581	Q3UW53	Q3UW53	Protein Niban	Fam129a	581	NLFEDNMALPSESVSSLTDLKTAMGSNQASP	1783900000	0.95821	0.872381	8.89799	1.5e-189	162.02	150.92	162.02	S	2	1	HNLFEDNMALPSES(0.003)VS(0.112)S(0.872)LT(0.012)DLK	HNLFEDNMALPS(-49.76)ES(-24.76)VS(-8.9)S(8.9)LT(-18.52)DLK	1.34375	1.37432	0.980227	1.26439	1.33402	1.076	1.64523	1.34241	0.825567	1.69705	1.36934	0.823914	NA	NA	NA	NA	NA	NA	NA	NA	NA	NA	NA	NA
Q3UW53	591	Q3UW53	Q3UW53	Protein Niban	Fam129a	591	SESVSSLTDLKTAMGSNQASPARRVSAILPG	2190600000	-1.7979	1	64.4744	3.9e-12	101.05	97.041	93.495	S	2	1;2	TAMGS(1)NQAS(1)PAR	T(-64.47)AMGS(64.47)NQAS(83.96)PAR	1.61665	1.35219	0.829378	1.55261	1.33309	0.836967	1.8319	1.29276	0.734081	1.71277	1.34963	0.794969	1.2722	1.03535	0.789	1.2433	0.989195	0.812497	1.47051	1.29861	0.88236	1.467	1.22191	0.863629
Q3UW53	595	Q3UW53	Q3UW53	Protein Niban	Fam129a	595	SSLTDLKTAMGSNQASPARRVSAILPGAPDN	4247300000	-1.0925	1	78.9182	4.13e-231	190.06	166.71	169.15	S	2	1;2	TAMGSNQAS(1)PAR	T(-155.56)AMGS(-78.92)NQAS(78.92)PAR	1.61665	1.35219	0.829378	1.23491	0.957372	0.813629	1.8319	1.29276	0.734081	1.71277	1.34963	0.794969	1.46993	1.36724	0.931285	1.39678	1.18634	0.897397	1.60367	1.21403	0.741449	1.62012	1.25289	0.794077
Q3V1H1	578	Q3V1H1	Q3V1H1	Cytoskeleton-associated protein 2	Ckap2	578	DSKTEAGCIIRYNVSSTPRLQSMKKMQHDKN	87153000	-0.82535	0.832877	6.61719	0.00599944	73.887	51.65	55.806	S	2	1;2	YNVS(0.934)S(0.833)T(0.233)PR	Y(-46.03)NVS(10.65)S(6.62)T(-6.62)PR	NA	NA	NA	NA	NA	NA	1.20663	0.505745	0.379508	NA	NA	NA	NA	NA	NA	NA	NA	NA	1.16885	0.950205	0.82614	1.20771	0.931039	0.778037
Q3V1V3;A2APY6	651;651	Q3V1V3	Q3V1V3	ESF1 homolog	Esf1	651	KKRLKKKQKALAEEDSEDELPSDVDFNDPYF	125580000	-1.6857	0.999998	56.2648	4.9e-106	99.997	98.638	99.997	S	3	1;2	ALAEEDS(1)EDELPSDVDFNDPYFAEEVKK	ALAEEDS(56.26)EDELPS(-56.26)DVDFNDPY(-87.35)FAEEVKK	NA	NA	NA	NA	NA	NA	1.41798	0.895681	0.617587	1.39713	0.832915	0.679315	NA	NA	NA	NA	NA	NA	NA	NA	NA	NA	NA	NA
Q3V300	540	Q3V300	Q3V300	Kinesin-like protein KIF22	Kif22	540	KAVVMPLQRIQKQRESSNQIQLLKKGPKRKL	31552000	-0.18502	0.953519	13.1206	4.84e-25	119.54	119.54	119.54	S	2	1	QRES(0.954)S(0.046)NQIQLLK	QRES(13.12)S(-13.12)NQIQLLK	NA	NA	NA	NA	NA	NA	0.607552	1.12429	1.729	0.599062	1.08853	1.70761	NA	NA	NA	NA	NA	NA	NA	NA	NA	NA	NA	NA
Q3V3V9	976	Q3V3V9	Q3V3V9	Capping protein, Arp2/3 and myosin-I linker protein 2	Carmil2	976	HFWAPEEDPATEGGATPVPRTLRKKLGTLFA	21176000	1.2197	0.96498	14.4021	3.74e-13	44.625	43.005	44.625	T	3	1	LIQQDHFWAPEEDPAT(0.035)EGGAT(0.965)PVPR	LIQQDHFWAPEEDPAT(-14.4)EGGAT(14.4)PVPR	NA	NA	NA	NA	NA	NA	0.748428	1.07709	1.51998	NA	NA	NA	NA	NA	NA	NA	NA	NA	NA	NA	NA	NA	NA	NA
Q3V3V9	1203	Q3V3V9	Q3V3V9	Capping protein, Arp2/3 and myosin-I linker protein 2	Carmil2	1203	LRGRGWGQQDGPGPPSPCPSPSPRRTSPAPD	142450000	-0.41097	0.999681	34.1245	1.79e-78	113.13	113.13	87.052	S	2	1;2	GWGQQDGPGPPS(1)PCPS(0.824)PS(0.177)PR	GWGQQDGPGPPS(34.12)PCPS(6.7)PS(-6.7)PR	1.03005	1.16183	0.997002	1.06171	1.08364	0.977204	0.686718	1.18021	1.81039	0.756757	1.09417	1.5361	NA	NA	NA	NA	NA	NA	NA	NA	NA	NA	NA	NA
Q3V3V9	1134	Q3V3V9	Q3V3V9	Capping protein, Arp2/3 and myosin-I linker protein 2	Carmil2	1134	SKRKQSKDGEIKKAGSDGDIMDSSTETPPIS	608210000	-1.5009	1	89.942	0	197.4	197.4	126.42	S	2	1	KAGS(1)DGDIMDSSTETPPISIK	KAGS(89.94)DGDIMDS(-90.8)S(-89.94)T(-94.06)ET(-105.39)PPIS(-125.04)IK	1.57647	1.32125	0.830605	1.57837	1.32394	0.893138	1.63134	1.33132	0.799624	1.5342	1.52149	0.817996	NA	NA	NA	NA	NA	NA	NA	NA	NA	NA	NA	NA
Q3V3X3;Q08639	6;6	Q3V3X3	Q3V3X3	MCG3705, isoform CRA	Tfdp1	6	__________MAKDASLIEANGELKVFIDQN	6868600	0.0041176	1	58.0786	0.000315204	58.079	46.159	58.079	S	2	1	DAS(1)LIEANGELK	DAS(58.08)LIEANGELK	NA	NA	NA	NA	NA	NA	0.42615	1.1123	3.11408	NA	NA	NA	NA	NA	NA	NA	NA	NA	NA	NA	NA	NA	NA	NA
Q3ZAQ4;A0A087WP33;A0A087WPL8	654;647;214	Q3ZAQ4	Q3ZAQ4	Autophagy 9-like 1 protein	Atg9a	654	LQGSRHRADVASALRSFSPLQPGAAPQGRVP	140000000	0.58021	0.888068	8.9949	2.73e-08	78.326	71.422	78.326	S	2	1	S(0.888)FS(0.112)PLQPGAAPQGR	S(8.99)FS(-8.99)PLQPGAAPQGR	NA	NA	NA	0.962245	0.955181	0.997867	0.488878	0.86794	1.75904	0.514906	0.876881	1.69826	0.94528	0.938948	0.98586	NA	NA	NA	NA	NA	NA	NA	NA	NA
Q4JIM5;F8VQH0	785;785	Q4JIM5	Q4JIM5	Abelson tyrosine-protein kinase 2	Abl2	785	PTASDDTSKPFPRSNSTSSMSSGLPEQDRMA	253410000	1.1651	0.880291	8.80024	7.26e-26	113.51	103.37	112.53	S	2	1	S(0.002)NS(0.88)T(0.116)S(0.001)SMSSGLPEQDR	S(-25.47)NS(8.8)T(-8.8)S(-28.81)S(-47.37)MS(-77.44)S(-82.25)GLPEQDR	1.1151	1.04887	0.969047	1.10564	0.995177	0.94245	1.90976	1.36877	0.703866	1.95174	1.27342	0.675993	NA	NA	NA	NA	NA	NA	NA	NA	NA	NA	NA	NA
Q4VAA2;A0A087WNP6	8;8	Q4VAA2	Q4VAA2	Protein CDV3	Cdv3	8	________MAETEERSLDNFFAKRDKKKKKE	401620000	-0.54623	1	60.3978	5.85e-102	160.47	146.83	60.398	S	1	1	S(1)LDNFFAK	S(60.4)LDNFFAK	0.919111	0.904463	0.974075	0.818403	0.909064	1.13623	0.565266	0.811033	1.42228	NA	NA	NA	0.884141	0.930716	1.05268	0.869007	0.952445	1.08951	0.637865	0.802794	1.29675	0.606277	0.769473	1.2787
Q501J7;B1B1B8;Q2M3X8	582;444;467	Q501J7	Q501J7	Phosphatase and actin regulator 4	Phactr4	582	NEIRHQIGNTLIRRLSQRPTAEELEQRNILQ	3088500000	0.061078	0.999995	53.1184	4.23e-55	126.84	114.46	113.88	S	3	1	RLS(1)QRPTAEELEQR	RLS(53.12)QRPT(-53.12)AEELEQR	0.71132	0.704375	0.981535	0.720078	0.707239	0.998466	0.559516	0.803863	1.457	NA	NA	NA	0.715657	0.706566	0.994433	0.712895	0.694341	0.970725	0.57223	0.803269	1.44276	0.560328	0.829841	1.49208
Q505F4	116	Q505F4	Q505F4	Protein Zfp280b	Zfp280b	116	PTSEAVVVLPASPAESRSTDSPIAIEPLSES	20971000	2.6891	0.999985	48.7564	7.35e-11	63.095	58.547	63.095	S	2	2	PAAPTSEAVVVLPAS(1)PAES(1)R	PAAPT(-48.76)S(-48.76)EAVVVLPAS(48.76)PAES(48.76)R	NA	NA	NA	NA	NA	NA	0.616397	0.87273	1.46718	NA	NA	NA	NA	NA	NA	NA	NA	NA	NA	NA	NA	NA	NA	NA
Q53Z09;O35219	245;245	Q53Z09	Q53Z09	Potassium channel erg1a	Kcnh2	245	ERRALVGPGSASPVASIRGPHPSPRAQSLNP	137300000	-0.84732	0.999999	62.7522	1.05e-56	123.58	116.26	123.58	S	2	2	ALVGPGSAS(1)PVAS(1)IR	ALVGPGS(-39.41)AS(39.41)PVAS(62.75)IR	0.935204	0.90649	0.959825	0.991349	0.898722	0.914783	0.500007	0.970207	1.91037	0.526351	0.968219	1.86863	NA	NA	NA	NA	NA	NA	NA	NA	NA	NA	NA	NA
Q543V3;P35569	265;265	Q543V3	Q543V3	Insulin receptor substrate 1	Irs1	265	EAMRAMSDEFRPRSKSQSSSSCSNPISVPLR	17962000	0.39296	0.766864	7.1258	0.000462255	42.618	38.52	42.618	S	2	1	S(0.767)QS(0.149)S(0.054)S(0.021)S(0.008)CS(0.001)NPISVPLR	S(7.13)QS(-7.13)S(-11.51)S(-15.73)S(-19.77)CS(-27.22)NPIS(-35.11)VPLR	NA	NA	NA	NA	NA	NA	2.28131	1.51447	0.775282	NA	NA	NA	NA	NA	NA	NA	NA	NA	NA	NA	NA	NA	NA	NA
Q543V3;P35569	343;343	Q543V3	Q543V3	Insulin receptor substrate 1	Irs1	343	EGTMSRPASVDGSPVSPSTNRTHAHRHRGSS	1002600000	-0.33058	0.995391	24.6498	6.58e-250	200.45	199.01	200.45	S	2	1	PASVDGS(0.003)PVS(0.995)PST(0.001)NR	PAS(-109.39)VDGS(-24.65)PVS(24.65)PS(-33.98)T(-30.96)NR	1.93478	1.48403	0.771728	1.5966	1.1905	0.729367	2.16892	1.58489	0.719124	2.14313	1.56752	0.729262	2.03374	1.53669	0.770564	1.96409	1.50686	0.763509	2.33983	1.55476	0.679596	2.52569	1.79474	0.694504
Q545B6;P54227;D3Z1Z8;D3Z5N2	16;16;16;16	Q545B6	Q545B6	MCG12955, isoform CRA	Stmn1	16	MASSDIQVKELEKRASGQAFELILSPRSKES	6771400000	0.46167	1	141.189	2e-71	145.02	139.4	141.19	S	2	1;2	RAS(1)GQAFELILS(1)PR	RAS(141.19)GQAFELILS(141.19)PR	0.988274	0.950911	0.949872	0.979154	0.948897	0.961056	1.71195	1.17674	0.692828	1.67719	1.17595	0.682637	NA	NA	NA	NA	NA	NA	1.79793	1.24978	0.700363	1.72718	1.19393	0.684776
Q56A10	420	Q56A10	Q56A10	Zinc finger protein 608	Znf608	420	LDCTKHDWAPPRFCESPTSDLEMRGGRGRGK	103140000	-1.0121	0.99865	29.6015	4.52e-06	83.692	79.176	83.692	S	2	1	FCES(0.999)PT(0.001)SDLEMR	FCES(29.6)PT(-29.6)S(-35.92)DLEMR	1.56477	1.25556	0.768534	1.29161	1.27861	0.972245	1.91182	1.41904	0.695811	1.77055	1.29164	0.730176	NA	NA	NA	NA	NA	NA	NA	NA	NA	NA	NA	NA
Q56A10	1401	Q56A10	Q56A10	Zinc finger protein 608	Znf608	1401	YGKMSGREEAEKVNTSPSINTKTASEAKALD	85774000	0.7752	0.998982	32.5502	1.97e-28	142.51	123.94	142.51	S	2	1	VNTS(0.999)PS(0.001)INTK	VNT(-33.35)S(32.55)PS(-32.55)INT(-62.2)K	NA	NA	NA	NA	NA	NA	1.57452	1.12408	0.753985	1.71208	1.17623	0.656537	NA	NA	NA	NA	NA	NA	NA	NA	NA	NA	NA	NA
Q56A10	626	Q56A10	Q56A10	Zinc finger protein 608	Znf608	626	SSTSVSSYDQTKAPGSPGAGNPPGTPKGKRE	531210000	0.67321	1	74.49	8.43e-24	93.371	93.371	92.913	S	2	1	APGS(1)PGAGNPPGTPK	APGS(74.49)PGAGNPPGT(-74.49)PK	NA	NA	NA	NA	NA	NA	2.02724	1.211	0.60236	1.79937	1.05624	0.596572	1.61984	1.42231	0.860287	1.78638	1.49946	0.829016	NA	NA	NA	1.87698	1.21847	0.621807
Q56A10	781	Q56A10	Q56A10	Zinc finger protein 608	Znf608	781	GLPSLTTTVVQATPKSPPLKPIQPKPTIMGE	742090000	-1.004	1	89.1886	7.51e-09	110.08	110.08	89.189	S	2	1	S(1)PPLKPIQPK	S(89.19)PPLKPIQPK	1.64208	1.26054	0.755737	1.42031	1.07767	0.767304	1.65802	1.16318	0.703346	1.94153	1.35996	0.700463	1.63009	1.32109	0.779705	1.69107	1.34619	0.822019	1.89145	1.32989	0.750521	1.77877	1.34217	0.753397
Q58E35;P47955;E9Q3T0	104;104;104	Q58E35	Q58E35	60S acidic ribosomal protein P1	Rplp1	104	AEEKKVEAKKEESEESEDDMGFGLFD_____	3091000000	2.2159	1	80.7858	0	231.44	218.62	80.786	S	2	1;2	KEES(1)EES(1)EDDMGFGLFD	KEES(80.79)EES(80.79)EDDMGFGLFD	1.03472	0.979563	0.96983	1.03059	0.99898	0.969094	1.63766	1.20945	0.773213	1.61817	1.27897	0.833704	NA	NA	NA	NA	NA	NA	NA	NA	NA	NA	NA	NA
Q58E64;P10126;P62631	254;254;254	Q58E64;P62631	Q58E64	Elongation factor 1-alpha	Eef1a1	254	TRPTDKPLRLPLQDVYKIGGIGTVPVGRVET	6511300	0.42263	1	68.2235	0.0332081	68.224	50.404	68.224	Y	2	1	LPLQDVY(1)K	LPLQDVY(68.22)K	NA	NA	NA	NA	NA	NA	1.82268	1.31933	0.769347	NA	NA	NA	NA	NA	NA	NA	NA	NA	NA	NA	NA	NA	NA	NA
NA	NA	NA	NA	NA	NA	NA	NA	NA	NA	NA	NA	NA	NA	NA	NA	NA	NA	NA	NA	NA	NA	NA	NA	NA	NA	NA	NA	NA	NA	NA	NA	NA	NA	NA	NA	NA	NA	NA	NA	NA	NA	NA	NA	NA
NA	NA	NA	NA	NA	NA	NA	NA	NA	NA	NA	NA	NA	NA	NA	NA	NA	NA	NA	NA	NA	NA	NA	NA	NA	NA	NA	NA	NA	NA	NA	NA	NA	NA	NA	NA	NA	NA	NA	NA	NA	NA	NA	NA	NA
Q5DTT2	543	Q5DTT2	Q5DTT2	PH and SEC7 domain-containing protein 1	Psd	543	DSDSELDSTERLALGSTDTLSNGQKADLEAA	23912000	0.57649	0.784584	5.94272	9.46e-06	71.402	71.402	56.121	S	2	1;2	LALGS(0.785)T(0.2)DT(0.014)LS(0.001)NGQK	LALGS(5.94)T(-5.94)DT(-17.34)LS(-27.95)NGQK	NA	NA	NA	NA	NA	NA	2.02944	0.97598	0.506312	2.21139	1.13493	0.538932	NA	NA	NA	NA	NA	NA	NA	NA	NA	NA	NA	NA
Q5EG47	382	Q5EG47	Q5EG47	5'-AMP-activated protein kinase catalytic subunit alpha-1	Prkaa1	382	LTRPHPERVPFLVAETPRARHTLDELNPQKS	1093800000	-0.43077	1	111.116	3.05e-15	126.09	113.51	111.12	T	2	1	VPFLVAET(1)PR	VPFLVAET(111.12)PR	1.17315	0.893329	0.762383	1.15222	0.867456	0.754865	0.708522	1.07651	1.51853	0.715734	1.04425	1.47827	1.17373	0.909344	0.775532	1.17233	0.899876	0.781007	0.723494	1.06801	1.49962	0.734871	1.0782	1.47014
Q5FWJ3;P20152	426;426	Q5FWJ3	Q5FWJ3	Vimentin	Vim	426	ISLPLPTFSSLNLRETNLESLPLVDTHSKRT	582270000	0.29749	0.985422	18.3183	9.09e-08	71.929	71.929	51.566	T	3	1	ET(0.985)NLES(0.015)LPLVDTHSK	ET(18.32)NLES(-18.32)LPLVDT(-43.81)HS(-46.31)K	NA	NA	NA	NA	NA	NA	0.555238	0.902153	1.6366	0.45888	0.873831	2.05965	0.810377	0.952629	1.19469	0.816288	0.954548	1.19204	0.539877	0.985211	1.92271	0.54171	1.028	1.95458
Q5FWJ3;P20152	430;430	Q5FWJ3	Q5FWJ3	Vimentin	Vim	430	LPTFSSLNLRETNLESLPLVDTHSKRTLLIK	13756000000	-0.88297	1	96.8307	1.49e-303	211.09	211.09	194.1	S	2	1	ETNLES(1)LPLVDTHSK	ET(-99.78)NLES(96.83)LPLVDT(-96.83)HS(-111.49)K	0.810641	0.960423	1.18237	0.800875	0.953894	1.19461	0.539432	0.969722	1.81953	0.538555	0.961735	1.78775	0.810753	0.97406	1.19263	0.817774	0.967326	1.19214	0.539586	0.966621	1.84024	0.542263	0.976062	1.82249
Q5FWJ3;P20152;A0A0A6YWC8;A2AKJ2	29;29;29;29	Q5FWJ3	Q5FWJ3	Vimentin	Vim	29	MFGGSGTSSRPSSNRSYVTTSTRTYSLGSAL	936930000	0.12339	0.996472	24.5977	0.00676897	72.2	60.153	72.2	S	2	1	S(0.996)Y(0.003)VTTSTR	S(24.6)Y(-24.6)VT(-41.77)T(-54.05)S(-61.3)T(-62.88)R	NA	NA	NA	NA	NA	NA	0.650774	0.980456	1.49889	NA	NA	NA	NA	NA	NA	NA	NA	NA	0.678061	0.985255	1.45813	0.684399	0.965228	1.42719
Q5FWJ3;P20152;A0A0A6YWC8;A2AKJ2	42;42;42;42	Q5FWJ3	Q5FWJ3	Vimentin	Vim	42	NRSYVTTSTRTYSLGSALRPSTSRSLYSSSP	332650000	-0.1461	0.999859	38.5568	0.000873815	78.342	72.029	78.342	S	2	1	TYSLGS(1)ALR	T(-60.21)Y(-62.2)S(-38.56)LGS(38.56)ALR	NA	NA	NA	1.01537	0.866262	0.860109	0.646647	0.952986	1.48766	0.648428	0.949863	1.48035	NA	NA	NA	NA	NA	NA	NA	NA	NA	0.678147	0.977517	1.44098
Q5FWJ3;P20152;A0A0A6YWC8;A2AKJ2	51;51;51;51	Q5FWJ3	Q5FWJ3	Vimentin	Vim	51	RTYSLGSALRPSTSRSLYSSSPGGAYVTRSS	2268900000	-0.5585	0.999999	59.0623	1.05e-71	145.52	122.89	141.07	S	2	1;2	S(1)LYS(0.002)S(0.302)S(0.696)PGGAYVTR	S(59.06)LY(-59.06)S(-26.11)S(-3.62)S(3.62)PGGAY(-98.29)VT(-64.5)R	0.945872	0.8666	0.900393	1.2564	1.52913	0.98706	0.683967	1.0394	1.52248	0.703916	1.01747	1.45377	1.09792	0.945876	0.855237	1.10072	0.936085	0.844617	0.79596	1.08844	1.32142	0.841985	1.06886	1.29124
Q5I1X5;Q3TCU2	394;394	Q5I1X5	Q5I1X5	RelA-associated inhibitor	Ppp1r13l	394	NAFWEHGAGRAVLPGSPIFSRAPPPKLPPQP	204980000	-0.40908	0.991146	20.4898	0.0010169	57.434	41.707	57.434	S	2	1	AVLPGS(0.991)PIFS(0.009)R	AVLPGS(20.49)PIFS(-20.49)R	0.891383	0.959901	1.08015	0.881954	0.950544	1.07972	0.616562	0.948696	1.53038	0.609004	0.932248	1.539	NA	NA	NA	NA	NA	NA	NA	NA	NA	NA	NA	NA
Q5NCM6;Q8CHU3	192;192	Q5NCM6	Q5NCM6	Epsin-2	Epn2	192	LSTSYSEQEYGKAGGSPASYHGSTSPRVSSE	1224300000	-0.56031	0.999999	61.8845	3.25e-116	160.45	139.13	88.176	S	2	1;2	AGGS(1)PAS(1)YHGSTSPR	AGGS(61.88)PAS(38.99)Y(-44.97)HGS(-38.99)T(-44.48)S(-49.8)PR	NA	NA	NA	0.836886	0.818197	1.00232	1.73327	0.812516	0.467751	1.74407	0.712405	0.398601	0.9563	0.950844	0.946127	0.954663	0.902248	0.94958	1.00482	0.99568	1.02409	NA	NA	NA
Q5RIM6;Q60974;Q8CHB6;E9Q2B2;F7C134;E9Q9Y2	1398;1397;667;1330;333;343	Q5RIM6	Q5RIM6	Nuclear receptor co-repressor 1, isoform CRA	Ncor1	1398	VQSTRPIIEGSISQGTPIKFDNNSGQSAIKH	43752000	0.18695	0.946942	13.5414	7.55e-16	95.197	64.622	95.197	T	2	1	PIIEGS(0.011)IS(0.042)QGT(0.947)PIK	PIIEGS(-19.29)IS(-13.54)QGT(13.54)PIK	0.87968	0.918401	0.92878	NA	NA	NA	0.617333	0.913314	1.48537	0.62802	0.971055	1.41982	NA	NA	NA	NA	NA	NA	NA	NA	NA	NA	NA	NA
Q5RJH6	848	Q5RJH6	Q5RJH6	Protein SMG7	Smg7	848	AVMAQQPNMDRRSKRSPGVFRPEQDPVPRMP	564020000	-0.83155	1	53.2552	6.3e-08	77.221	67.53	53.255	S	2	1	S(1)PGVFRPEQDPVPR	S(53.26)PGVFRPEQDPVPR	0.944735	1.2595	1.35218	NA	NA	NA	0.714038	1.12865	1.60729	0.713348	1.18065	1.64666	NA	NA	NA	NA	NA	NA	0.728343	0.980661	1.35601	0.717388	0.993581	1.40378
Q5SNZ0	449	Q5SNZ0	Q5SNZ0	Girdin	Ccdc88a	449	EQISRTSELAEAPQKSLGHEVNELTSSKLLK	503650000	0.33962	1	105.015	1.12e-38	124.91	113.8	124.91	S	2	1	S(1)LGHEVNELTSSK	S(105.02)LGHEVNELT(-105.02)S(-116.42)S(-119.37)K	0.917423	1.02402	1.13095	0.870265	0.989497	1.12249	0.571841	0.957748	1.721	0.587672	0.987843	1.67667	NA	NA	NA	NA	NA	NA	0.546334	0.853985	1.48185	0.569913	0.862805	1.48027
Q5SU48;Q7TN98;Q5SU47	353;353;24	Q5SU48	Q5SU48	Cytoplasmic polyadenylation element-binding protein 4	Cpeb4	353	FASNHIQLQKYARPSSAFAPKSWMEDSLNRA	34167000	0.15114	0.99231	21.1073	0.00207703	83.309	53.565	83.309	S	2	1	PS(0.008)S(0.992)AFAPK	PS(-21.11)S(21.11)AFAPK	1.21952	1.04245	0.871202	1.18012	0.981579	0.838114	0.578265	1.01331	1.779	0.653268	1.03534	1.58801	NA	NA	NA	NA	NA	NA	NA	NA	NA	NA	NA	NA
Q5SV64;Q61879;Q3UH59	1983;1952;1989	Q5SV64	Q5SV64	Myosin-10	Myh10	1983	SSSRSGRRQLHIEGASLELSDDDTESKTSDV	68838000	-0.53158	0.999994	53.7207	2.31e-95	122.79	113.77	122.79	S	2	1;2	QLHIEGAS(1)LELS(0.997)DDDT(0.003)ES(0.001)K	QLHIEGAS(53.72)LELS(25.25)DDDT(-25.25)ES(-32.81)K	NA	NA	NA	0.918989	1.19908	1.28159	2.95055	1.18795	0.452035	2.95381	1.29476	0.454891	NA	NA	NA	NA	NA	NA	NA	NA	NA	NA	NA	NA
Q5U4C3	682	Q5U4C3	Q5U4C3	Splicing factor, arginine/serine-rich 19	Scaf1	682	PDKAEPRAPSPAPAVSPKREVLYDSEGLSAD	3625000000	0.032537	1	81.1795	4.85e-22	122.5	107.31	101.3	S	2	1;2	APSPAPAVS(1)PK	APS(-81.18)PAPAVS(81.18)PK	0.927135	0.807559	0.856271	0.986556	0.869172	0.864263	1.30555	0.803222	0.591052	1.2441	0.744328	0.593758	1.0524	0.883944	0.797924	1.10066	0.854259	0.800915	1.51998	0.932263	0.606778	1.48775	0.922265	0.622256
Q5U4D8	585	Q5U4D8	Q5U4D8	Sodium-dependent multivitamin transporter	Slc5a6	585	LLPLSCQKRLCWRSHSQDIPVIPNLFPEKMR	78125000	0.83623	0.982593	17.5165	9.97e-109	148.64	148.64	148.64	S	2	1	S(0.017)HS(0.983)QDIPVIPNLFPEK	S(-17.52)HS(17.52)QDIPVIPNLFPEK	0.941776	0.979331	1.08881	0.863369	1.04455	1.30959	0.8152	1.26513	1.52196	0.814286	1.02581	1.31517	NA	NA	NA	NA	NA	NA	NA	NA	NA	NA	NA	NA
Q5U4H9;J3QND8	497;497	Q5U4H9	Q5U4H9	Nuclear receptor coactivator 4	Ncoa4	497	QAKAPKAMAPARIADSFHVIKNSSLSEWLMG	26462000	-0.59804	1	86.9106	0.00111542	86.911	54.752	86.911	S	2	1	IADS(1)FHVIK	IADS(86.91)FHVIK	NA	NA	NA	NA	NA	NA	0.683775	1.12094	1.72589	NA	NA	NA	NA	NA	NA	NA	NA	NA	NA	NA	NA	NA	NA	NA
Q5XJE5	10	Q5XJE5	Q5XJE5	RNA polymerase-associated protein LEO1	Leo1	10	______MADMEDLFGSEAESEAERKDSESES	33821000	-0.49685	1	46.0653	1.76e-132	159.77	147.64	46.065	S	2	1;2	ADMEDLFGS(1)EAES(1)EAER	ADMEDLFGS(46.07)EAES(46.07)EAER	0.812385	0.936173	1.14455	0.80254	0.942672	1.21981	1.81443	0.804433	0.54904	NA	NA	NA	NA	NA	NA	NA	NA	NA	NA	NA	NA	NA	NA	NA
Q5XJE5	280	Q5XJE5	Q5XJE5	RNA polymerase-associated protein LEO1	Leo1	280	EEEQDQKSESARGSDSEDEVLRLKRKNAIPS	81205000	-0.56243	0.999997	55.0309	0.000200514	83.53	75.398	64.589	S	2	1;3	S(0.045)ES(0.955)ARGS(1)DS(1)EDEVLR	S(-13.29)ES(13.29)ARGS(46.51)DS(55.03)EDEVLR	NA	NA	NA	1.02089	0.817153	0.799754	1.57714	0.851632	0.602433	1.44484	0.946913	0.640799	NA	NA	NA	NA	NA	NA	NA	NA	NA	NA	NA	NA
Q60670	437	Q60670	Q60670	Serine/threonine-protein kinase SIK1	Sik1	437	PLDTNCSGVFRHRSISPSSLLDTAISEEARQ	27142000	0.36014	0.993238	21.917	5.59e-15	106.86	95.882	106.86	S	2	1	S(0.006)IS(0.993)PSSLLDTAISEEAR	S(-21.92)IS(21.92)PS(-34.29)S(-52.85)LLDT(-90.45)AIS(-99.39)EEAR	NA	NA	NA	NA	NA	NA	0.588651	1.01413	1.74678	NA	NA	NA	NA	NA	NA	NA	NA	NA	NA	NA	NA	NA	NA	NA
Q60929	233	Q60929	Q60929	Myocyte-specific enhancer factor 2A	Mef2a	233	AGNSPVGNGFVNSRASPNLIGNTGANSLGKV	1018200000	-0.55164	1	97.7003	8.89e-47	107.06	107.06	107.06	S	2	1	AS(1)PNLIGNTGANSLGK	AS(97.7)PNLIGNT(-97.7)GANS(-102.18)LGK	1.04491	1.08037	1.04656	1.03018	1.06112	1.06867	0.589587	0.977833	1.69294	NA	NA	NA	0.932087	1.06455	1.16236	1.07364	1.07689	1.01575	0.608685	1.0056	1.62619	0.605475	1.00622	1.66732
Q60949;E9Q6L4	229;100	Q60949	Q60949	TBC1 domain family member 1	Tbc1d1	229	PTGQPSAPGPRPMRKSFSQPGLRSLAFRKEF	157770000	0.011375	0.961381	13.961	0.00306748	80.231	72.099	80.231	S	2	1	S(0.961)FS(0.039)QPGLR	S(13.96)FS(-13.96)QPGLR	NA	NA	NA	NA	NA	NA	2.41158	1.42361	0.597122	NA	NA	NA	NA	NA	NA	NA	NA	NA	NA	NA	NA	2.48185	1.45443	0.594607
Q61029	377	Q61029	Q61029	Lamina-associated polypeptide 2, isoforms beta/delta/epsilon/gamma	Tmpo	377	CRRPIKGAAGRPLELSDFRMEESFSSKYVPK	648350000	0.74872	1	45.368	0.00158404	120.06	94.588	45.368	S	2	1	PLELS(1)DFR	PLELS(45.37)DFR	0.962842	0.871246	0.916735	0.976533	0.900403	0.907427	0.618695	0.854825	1.38913	0.620794	0.858482	1.39729	NA	NA	NA	1.00736	0.841469	0.830293	0.625298	0.888948	1.49429	0.614908	0.89211	1.39668
Q61029;Q61033	59;59	Q61029;Q61033	Q61029	Lamina-associated polypeptide 2, isoforms beta/delta/epsilon/gamma	Tmpo	59	HLTARNRPPLAAGANSKGPPDFSSDEEREPT	177650000	-0.058473	1	87.0829	1.39e-23	115.68	99.741	87.083	S	2	1	NRPPLAAGANS(1)K	NRPPLAAGANS(87.08)K	NA	NA	NA	NA	NA	NA	0.604911	0.852502	1.40295	0.610962	0.852896	1.37559	NA	NA	NA	NA	NA	NA	0.649767	0.813536	1.26801	0.657095	0.833601	1.22228
Q61037;Q7TT21	1465;1400	Q61037	Q61037	Tuberin	Tsc2	1465	SSSPRSPSGLRPRGYTISDSAPSRRGKRVER	552890000	0.29744	0.99879	30.2869	0.000773526	78.814	67.555	78.814	T	2	1	GYT(0.999)IS(0.001)DSAPSR	GY(-36.78)T(30.29)IS(-30.29)DS(-41.87)APS(-59.57)R	1.35231	1.11564	0.850975	NA	NA	NA	0.62073	1.57349	2.59761	1.36178	1.56368	1.161	NA	NA	NA	NA	NA	NA	NA	NA	NA	NA	NA	NA
Q61753	14	Q61753	Q61753	D-3-phosphoglycerate dehydrogenase	Phgdh	14	__MAFANLRKVLISDSLDPCCRKILQDGGLQ	80394000	-0.32152	0.997582	26.1545	0.000150321	71.08	59.082	71.08	S	2	1	VLIS(0.002)DS(0.998)LDPCCR	VLIS(-26.15)DS(26.15)LDPCCR	1.01841	0.903524	0.893695	1.01455	0.905783	0.877218	1.69159	1.4247	0.798917	NA	NA	NA	NA	NA	NA	NA	NA	NA	NA	NA	NA	NA	NA	NA
Q61846	474	Q61846	Q61846	Maternal embryonic leucine zipper kinase	Melk	474	PAKARAQCLREAPVRTPGNSAGADTLTTGVI	130960000	0.82241	0.987298	20.867	7.31e-14	45.842	45.842	45.842	T	3	2	EAPVRT(0.987)PGNS(0.014)AGADT(0.013)LT(0.059)T(0.047)GVIS(0.879)PERR	EAPVRT(20.87)PGNS(-20.87)AGADT(-19.71)LT(-11.78)T(-12.73)GVIS(11.78)PERR	NA	NA	NA	NA	NA	NA	0.69207	1.1423	1.75582	0.661707	1.15232	1.77156	NA	NA	NA	NA	NA	NA	NA	NA	NA	NA	NA	NA
Q62012;L7N278;L7MU67;E9QA14;B1B0X0;B1AV09;A2BI72;A2BI02;A2ADW8;B1B0X6	396;396;396;396;396;396;396;396;396;380	Q62012	Q62012	Ott protein	Ott	396	RDASPPGSEPEIDRSSAIRERTDYLWVQEHR	418990000	-0.43601	0.936777	11.7076	4.55e-91	129.51	122.41	129.51	S	2	2;3	DAS(1)PPGS(1)EPEIDRS(0.063)S(0.937)AIR	DAS(107.67)PPGS(71.67)EPEIDRS(-11.71)S(11.71)AIR	1.79343	1.01335	0.575666	NA	NA	NA	1.74441	1.15206	0.657603	NA	NA	NA	NA	NA	NA	NA	NA	NA	1.21384	1.0181	0.822983	NA	NA	NA
Q62048	116	Q62048	Q62048	Astrocytic phosphoprotein PEA-15	Pea15	116	RIPSAKKYKDIIRQPSEEEIIKLAPPPKKA_	1542600000	-0.25553	1	62.4662	6.73e-06	110.64	47.236	62.466	S	2	1	QPS(1)EEEIIK	QPS(62.47)EEEIIK	0.954053	1.06141	1.11694	0.956328	1.0555	1.10255	2.31295	1.10803	0.484329	2.30543	1.10877	0.479558	0.95326	1.03692	1.0975	0.971863	1.02724	1.05509	2.29868	1.11199	0.494547	2.31061	1.14812	0.491617
Q62136;G5E8J4	637;637	Q62136	Q62136	Tyrosine-protein phosphatase non-receptor type 21	Ptpn21	637	EPLTAARHAHLQKRNSIEIAGLTHGFEGLRL	11429000	1.8749	1	94.853	1.77e-14	108.96	94.44	108.96	S	2	1	NS(1)IEIAGLTHGFEGLR	NS(94.85)IEIAGLT(-94.85)HGFEGLR	NA	NA	NA	NA	NA	NA	1.64165	1.42368	0.689658	NA	NA	NA	NA	NA	NA	NA	NA	NA	NA	NA	NA	NA	NA	NA
Q62418	299	Q62418	Q62418	Drebrin-like protein	Dbnl	299	SQPGKLRSPFLQKQLTQPETSYGREPTAPVS	1157500000	0.86432	1	83.788	3.19e-26	134.68	134.68	134.68	T	2	1	QLT(1)QPETSYGR	QLT(83.79)QPET(-83.79)S(-90.17)Y(-124.03)GR	0.916332	1.35671	1.47541	0.922004	1.3564	1.46105	3.08742	1.6794	0.536859	3.0422	1.78415	0.58347	0.89689	1.36536	1.41045	1.02579	1.43709	1.57042	NA	NA	NA	3.44551	1.83263	0.548201
Q64012;A2AU62	274;274	Q64012	Q64012	RNA-binding protein Raly	Raly	274	SRLPAPQEDTASEAGTPQGEVQTRDDGDEEG	18790000000	-0.44673	1	80.2574	0	218.19	205.04	218.19	T	3	1;2;3	LPAPQEDTASEAGT(1)PQGEVQTR	LPAPQEDT(-107.3)AS(-80.26)EAGT(80.26)PQGEVQT(-98.32)R	0.738361	0.976133	1.32425	0.728583	0.945791	1.34307	1.6715	0.784177	0.479153	1.69402	0.781638	0.479901	0.851152	1.01973	1.1383	0.87647	0.947442	1.10785	0.916186	0.992584	1.1128	0.956222	1.02508	1.05341
Q64511	1509	Q64511	Q64511	DNA topoisomerase 2-beta	Top2b	1509	AKRAPKQKKIVETINSDSDSEFGIPKKTTTP	464180000	-0.6171	0.999655	34.3378	3.72e-200	184.62	184.62	117.4	S	2	1;2	IVETINS(1)DS(0.936)DS(0.064)EFGIPK	IVET(-65.13)INS(34.34)DS(11.69)DS(-11.69)EFGIPK	0.92583	0.961268	1.05408	0.943255	0.960363	1.02827	1.56682	0.884718	0.569423	1.57736	0.885988	0.567918	NA	NA	NA	NA	NA	NA	NA	NA	NA	NA	NA	NA
Q64701	340	Q64701	Q64701	Retinoblastoma-like protein 1	Rbl1	340	DAEEEIGTPRKFTADTPFGKLTSQASVECNL	257090000	0.4077	0.999666	34.7587	1.48e-17	131.86	93.682	71.176	T	2	1	FTADT(1)PFGK	FT(-34.76)ADT(34.76)PFGK	0.841104	1.19161	1.40833	0.869984	1.2589	1.48512	0.688039	1.38453	2.01494	0.546401	1.5775	2.67467	NA	NA	NA	NA	NA	NA	NA	NA	NA	0.715728	1.22819	1.6902
Q64727	290	Q64727	Q64727	Vinculin	Vcl	290	SKLNQAKGWLRDPNASPGDAGEQAIRQILDE	329750000	-1.3482	1	74.5051	6.73e-51	129.11	98.021	74.505	S	2	1	DPNAS(1)PGDAGEQAIR	DPNAS(74.51)PGDAGEQAIR	NA	NA	NA	NA	NA	NA	0.641929	0.987612	1.43954	NA	NA	NA	NA	NA	NA	NA	NA	NA	NA	NA	NA	NA	NA	NA
Q64727	721	Q64727	Q64727	Vinculin	Vcl	721	VEKMTGLVDEAIDTKSLLDASEEAIKKDLDK	752340000	0.59142	1	84.9856	7.75e-33	125.47	109.83	125.47	S	2	1	S(1)LLDASEEAIKK	S(84.99)LLDAS(-84.99)EEAIKK	0.857185	0.931145	1.07521	0.842095	0.919254	1.07507	0.658216	1.02627	1.59887	0.63679	1.09426	1.68695	NA	NA	NA	0.805648	0.885934	1.10733	0.725891	0.983915	1.35183	0.681564	0.96808	1.38362
Q68ED3;F8WI26;E9QJT6;F6UPY1	545;549;592;112	Q68ED3	Q68ED3	Non-canonical poly(A) RNA polymerase PAPD5	Papd5	545	PKQLLCRPPTVTRVGSQDVSLEVSQAVGKMQ	39452000	0.23468	0.999993	51.6123	7.18e-19	84.166	80.251	84.166	S	2	1	VGS(1)QDVSLEVSQAVGK	VGS(51.61)QDVS(-51.61)LEVS(-73.24)QAVGK	0.931254	1.0651	1.09571	0.946113	1.08297	1.14109	1.62157	1.01009	0.641898	NA	NA	NA	NA	NA	NA	NA	NA	NA	NA	NA	NA	NA	NA	NA
Q68EF0	149	Q68EF0	Q68EF0	Rab-3A-interacting protein	Rab3ip	149	IFGLSTDSLSRLRSPSVLEVREKGYERLKEE	172570000	0.23446	0.999884	39.3464	0.00805776	68.847	53.218	64.82	S	2	1	SPS(1)VLEVR	S(-39.35)PS(39.35)VLEVR	1.03055	0.995354	0.949387	1.01575	0.97053	0.959909	1.55031	1.10107	0.729788	1.53351	1.14378	0.754044	1.02891	0.970184	0.978279	1.08726	1.02108	0.946818	1.64053	1.12456	0.694771	1.5937	1.21155	0.770576
Q68FE6	347	Q68FE6	Q68FE6	Protein FAM65A	Fam65a	347	NKASTVTKRFSTYSQSPPDTPSLREQAFYNM	1357600000	-0.18981	0.999948	42.8907	6.9e-275	200.94	200.94	189.77	S	2	1	FSTYSQS(1)PPDTPSLR	FS(-124.35)T(-110.28)Y(-138.9)S(-68.76)QS(42.89)PPDT(-42.89)PS(-60.78)LR	1.32429	1.20157	0.908234	1.33504	1.21415	0.909162	1.6997	1.28187	0.760242	1.72146	1.29247	0.754822	NA	NA	NA	NA	NA	NA	1.7202	1.2682	0.746936	1.70602	1.29189	0.756814
Q68FM6	750	Q68FM6	Q68FM6	Protein phosphatase 1 regulatory subunit 29	Elfn2	750	KPLTRSKRDSTYSQLSPRHYYSGYSSSPEYS	466430000	0.9133	0.999998	56.6502	1.3e-45	154.09	141.3	154.09	S	2	1	DSTYSQLS(1)PR	DS(-122.37)T(-84.87)Y(-99.01)S(-56.65)QLS(56.65)PR	0.906879	1.11147	1.23162	0.917763	1.13472	1.23397	0.696568	1.14443	1.6576	NA	NA	NA	0.918439	1.00486	1.10669	0.846527	1.01199	1.10517	0.692208	1.07982	1.60132	0.73584	1.1582	1.59971
Q69ZA1	401	Q69ZA1	Q69ZA1	Cyclin-dependent kinase 13	Cdk13	401	SPYSSSSWRRSRSPYSPVLRRSAKSRSRSPY	309690000	-0.36475	0.99703	25.2318	0.00249942	87.519	87.519	87.519	S	2	1;3	S(1)RS(0.994)PY(0.009)S(0.997)PVLR	S(34.14)RS(22.3)PY(-22.3)S(25.23)PVLR	NA	NA	NA	NA	NA	NA	1.5814	0.90221	0.539696	1.19596	1.00905	0.853284	1.02069	0.985016	0.973043	NA	NA	NA	1.10417	0.972842	0.891275	1.09926	0.948659	0.867307
Q6A099;Q6DFZ1	1283;1337	Q6A099	Q6A099	MKIAA0248 protein (Fragment)	Gbf1	1283	VYTDHGRPGKIHRSATDADMVNSGWLVVGKD	123820000	0.12148	0.993554	21.8791	2.09e-88	134.32	134.32	134.32	T	2	1	S(0.006)AT(0.994)DADMVNSGWLVVGK	S(-21.88)AT(21.88)DADMVNS(-112.08)GWLVVGK	1.5157	1.29078	0.786277	1.58827	1.24012	0.758894	2.04099	1.47612	0.692277	2.0404	1.37668	0.657264	NA	NA	NA	NA	NA	NA	NA	NA	NA	NA	NA	NA
Q6A0D4	241	Q6A0D4	Q6A0D4	Raftlin	Rftn1	241	GSTGDVPSAQQPGIPSPSAENEAGEFPLRGL	37285000	0.25152	0.965701	14.5018	2.79e-73	70.501	64.833	70.501	S	4	1	RPETKPGSTGDVPSAQQPGIPS(0.966)PS(0.034)AENEAGEFPLR	RPET(-55.61)KPGS(-53.12)T(-53.12)GDVPS(-44.25)AQQPGIPS(14.5)PS(-14.5)AENEAGEFPLR	NA	NA	NA	NA	NA	NA	1.3676	0.656693	0.511488	1.17266	0.548298	0.727196	NA	NA	NA	NA	NA	NA	NA	NA	NA	NA	NA	NA
Q6DFV3;B7ZCJ0;A0A0A0MQE8;B7ZCJ1;G3UWM5	850;851;855;861;690	Q6DFV3	Q6DFV3	Rho GTPase-activating protein 21	Arhgap21	850	PPSLTTSAPLIRRQLSHDQESVGPPSLDGQH	154950000	0.29173	0.894723	9.32162	1.68e-12	55.62	47.15	41.69	S	3	1	QLS(0.895)HDQES(0.105)VGPPS(0.001)LDGQHSSK	QLS(9.32)HDQES(-9.32)VGPPS(-32.12)LDGQHS(-41.24)S(-41.6)K	NA	NA	NA	NA	NA	NA	1.57714	1.03678	0.700914	NA	NA	NA	NA	NA	NA	NA	NA	NA	1.69138	1.33562	0.781364	NA	NA	NA
Q6DFV3;B7ZCJ0;A0A0A0MQE8;B7ZCJ1;G3UWM5	609;610;614;620;449	Q6DFV3	Q6DFV3	Rho GTPase-activating protein 21	Arhgap21	609	TTTGVSLQRGIAQDRSPLVKVRSNSLKVPPP	1755800000	-1.5982	1	47.0374	2.48e-26	133.48	105.51	47.037	S	2	1	GIAQDRS(1)PLVK	GIAQDRS(47.04)PLVK	NA	NA	NA	0.901686	0.961001	1.04955	0.370122	0.853514	2.42507	0.357915	0.867162	2.42821	0.958041	0.985345	0.998709	0.958629	0.983416	0.979968	0.480048	0.911527	1.9086	0.484584	0.924872	1.91811
Q6GQX2	749	Q6GQX2	Q6GQX2	Nck-associated protein 5-like	Nckap5l	749	EPGLTDPGARVYSSHSMGARVDLEPISPRSC	28404000	0.051288	0.993891	22.3493	0.000420571	78.903	73.4	69.229	S	2	1	VYSS(0.006)HS(0.994)MGAR	VY(-52.65)S(-34.96)S(-22.35)HS(22.35)MGAR	1.13624	1.01369	0.887265	1.07777	0.99338	0.944413	0.595474	0.921597	1.56707	0.601765	0.883736	1.40892	NA	NA	NA	NA	NA	NA	NA	NA	NA	NA	NA	NA
Q6GQX2	489	Q6GQX2	Q6GQX2	Nck-associated protein 5-like	Nckap5l	489	PQLPRSSRIPCRNSGSDGSPSPLLARRGLGG	1162700000	0.10275	0.999998	57.4753	8.99e-72	145.79	141.62	145.79	S	2	1;2	NSGS(1)DGSPSPLLAR	NS(-57.48)GS(57.48)DGS(-67.57)PS(-97.08)PLLAR	NA	NA	NA	NA	NA	NA	1.66862	1.00924	0.606424	1.67113	1.01277	0.614699	NA	NA	NA	NA	NA	NA	1.73322	0.536929	0.316104	1.67863	0.528365	0.310924
Q6GYP7	753	Q6GYP7	Q6GYP7	Ral GTPase-activating protein subunit alpha-1	Ralgapa1	753	GSPGTEKARSIVRQKTVDIDDAQILPRSTRV	222680000	0.98357	1	46.3177	1.29e-59	131.72	126.51	46.318	T	2	1	T(1)VDIDDAQILPR	T(46.32)VDIDDAQILPR	0.829288	1.01416	1.31024	0.849576	1.11054	1.31527	1.8817	1.29237	0.682819	1.93229	1.22761	0.64409	NA	NA	NA	NA	NA	NA	1.82522	1.23774	0.674276	1.9395	1.27146	0.692874
Q6NS46	7	Q6NS46	Q6NS46	Protein RRP5 homolog	Pdcd11	7	_________MANLEESFPRGGTRKLHKSEKS	122960000	0.99055	1	45.653	0.000249162	90.614	77.577	45.653	S	2	1	ANLEES(1)FPR	ANLEES(45.65)FPR	NA	NA	NA	NA	NA	NA	0.612573	0.784191	1.50481	NA	NA	NA	NA	NA	NA	NA	NA	NA	0.853447	1.02782	1.24282	0.854282	1.0189	1.23335
Q6NV83	919	Q6NV83	Q6NV83	U2 snRNP-associated SURP motif-containing protein	U2surp	919	KLESRSKDKKEKDECTPTRKERKRRHSTSPS	3629500000	-0.17992	0.999731	35.6966	2.32e-08	120.59	120.59	120.59	T	2	1	EKDECT(1)PTR	EKDECT(35.7)PT(-35.7)R	1.07343	0.878383	0.851274	0.95086	1.00424	1.09821	1.25914	0.602096	0.461639	NA	NA	NA	0.888865	0.930798	1.03109	0.916938	0.969111	1.06539	1.09472	0.801598	0.79792	0.941312	0.920536	0.978354
Q6NXL5;A2ADA6	388;384	Q6NXL5	Q6NXL5	ArfGAP with coiled-coil, ankyrin repeat and PH domains 3	Acap3	388	CYSERLDRTASPSTSSIDSTTDSRERGVKGE	21249000	-0.71705	0.846747	9.07969	3.05e-31	97.256	75.589	97.256	S	2	1;2	TASPS(0.002)T(0.006)S(0.105)S(0.847)IDS(0.027)T(0.009)T(0.003)DS(0.001)R	T(-78.32)AS(-67.18)PS(-25.66)T(-21.72)S(-9.08)S(9.08)IDS(-14.89)T(-19.7)T(-24.46)DS(-29.17)R	NA	NA	NA	NA	NA	NA	1.52239	0.89866	0.603868	NA	NA	NA	NA	NA	NA	NA	NA	NA	NA	NA	NA	NA	NA	NA
Q6P4S6;E9PU87;F6U6U5;F6S7W6	616;674;579;624	Q6P4S6	Q6P4S6	Serine/threonine-protein kinase SIK3	Sik3	616	TLHLPTERFSPVRRFSDGAASIQAFKAHLEK	808740000	-0.12566	0.999986	48.5826	1.09e-51	138.46	123.19	138.46	S	2	1	RFS(1)DGAASIQAFK	RFS(48.58)DGAAS(-48.58)IQAFK	0.83236	1.02109	1.14785	0.828494	0.980651	1.09295	0.442424	0.870877	1.9428	0.389755	0.862088	2.26023	NA	NA	NA	NA	NA	NA	NA	NA	NA	0.392049	0.900365	2.20578
Q6P5H2	1114	Q6P5H2	Q6P5H2	Nestin	Nes	1114	GGMETVKSSETENIESLETVGECLGRRKSVD	30710000	-0.57458	0.985191	18.2309	3.42e-38	87.319	77.178	87.319	S	2	1	SSETENIES(0.985)LET(0.015)VGECLGR	S(-59.76)S(-59.76)ET(-59.76)ENIES(18.23)LET(-18.23)VGECLGR	NA	NA	NA	0.504168	0.694057	1.54711	0.63285	0.843564	1.28228	0.67238	0.837248	1.28891	NA	NA	NA	NA	NA	NA	NA	NA	NA	NA	NA	NA
Q6P9K8	390	Q6P9K8	Q6P9K8	Caskin-1	Caskin1	390	IWVLRKPFAGGDRSGSLSNVAGGRSTGGHAL	186360000	1.1733	0.987233	19.387	0.00106252	56.29	51.533	55.196	S	2	1	S(0.011)GS(0.987)LS(0.001)NVAGGR	S(-19.39)GS(19.39)LS(-28.49)NVAGGR	NA	NA	NA	NA	NA	NA	1.63381	1.2988	0.799988	NA	NA	NA	1.39548	1.09716	0.791696	NA	NA	NA	1.27189	1.25982	1.01722	NA	NA	NA
Q6P9R2;F7AVI9	325;54	Q6P9R2	Q6P9R2	Serine/threonine-protein kinase OSR1	Oxsr1	325	TISERSKKVRRVPGSSGRLHKTEDGGWEWSD	7331500000	-0.21101	0.800581	6.03638	0.00200864	75.509	13.949	60.102	S	3	1	RVPGS(0.199)S(0.801)GR	RVPGS(-6.04)S(6.04)GR	NA	NA	NA	0.832926	0.789341	0.950611	0.578623	0.957962	1.66217	0.587038	0.99095	1.68217	0.849843	0.806005	0.936625	0.841682	0.787302	0.929403	NA	NA	NA	0.594216	1.00233	1.67996
Q6P9R2;F7AVI9	359;88	Q6P9R2	Q6P9R2	Serine/threonine-protein kinase OSR1	Oxsr1	359	DEESEEGRAAISQLRSPRVKDSLSSSELFAA	1352400000	-0.024542	0.999279	31.4152	4.05e-05	100.38	62.763	90.614	S	2	1	AAIS(0.001)QLRS(0.999)PR	AAIS(-31.42)QLRS(31.42)PR	0.918616	0.747602	0.813181	NA	NA	NA	0.445478	0.946842	2.11305	NA	NA	NA	0.945224	0.723276	0.763272	0.888996	0.673835	0.762458	0.46403	1.0042	2.13728	0.442245	0.998192	2.16754
Q6PAR5;F7ADQ2;F6X819;F7ADS7;F7ADT6	902;340;739;739;19	Q6PAR5	Q6PAR5	GTPase-activating protein and VPS9 domain-containing protein 1	Gapvd1	902	FKQRHSYPERLVRSRSSDIVSSVRRPMSDPS	7296800000	0.27517	0.991675	21.1151	5.2e-11	110.74	56.481	108.63	S	2	1	S(0.001)RS(0.992)S(0.008)DIVSSVR	S(-31.81)RS(21.12)S(-21.12)DIVS(-60.1)S(-65.34)VR	0.985933	1.07118	1.09767	0.97633	1.04847	1.07838	1.8806	0.973129	0.525842	1.72945	0.894753	0.523961	0.979567	1.06236	1.06528	0.995074	1.10249	1.10857	1.61115	0.849694	0.521188	1.75886	0.95167	0.511732
Q6PDH0;D3Z4N0;D3Z0X5;E9PWB1;F6RUK9	382;382;382;382;127	Q6PDH0	Q6PDH0	Pleckstrin homology-like domain family B member 1	Phldb1	382	YPSSGARSQPASIPGSPKFQSPVPAPRNKIG	2921400000	-0.55021	0.999967	44.8736	2.39e-05	88.101	71.561	84.62	S	2	1;2	SQPASIPGS(1)PK	S(-66.88)QPAS(-44.87)IPGS(44.87)PK	0.85984	0.931296	1.0751	0.858261	0.923416	1.07631	0.629768	0.844861	1.34537	0.631274	0.83102	1.34715	0.792346	0.831687	1.05288	0.828162	0.832801	0.989943	0.63314	0.880438	1.39082	0.635531	0.875656	1.37829
Q6PDH0;D3Z4N0;D3Z0X5;E9PWB1;F6RUK9	472;472;472;472;217	Q6PDH0	Q6PDH0	Pleckstrin homology-like domain family B member 1	Phldb1	472	RELPPLSPSLSRRALSPLPARTAPDPKLSRE	2062000000	1.245	1	69.0301	0.00163435	85.807	62.435	69.03	S	2	1	RALS(1)PLPAR	RALS(69.03)PLPAR	0.878667	0.844008	0.967924	0.873663	0.849313	0.975334	0.367398	0.672145	1.85217	0.369539	0.660002	1.80997	0.874328	0.846601	0.98553	0.880596	0.846977	0.959853	0.384304	0.68699	1.79143	0.403461	0.709236	1.79825
Q6PDH0;D3Z4N0;D3Z0X5;E9PWB1;F6RUK9;F6RYD0	545;545;545;545;290;38	Q6PDH0	Q6PDH0	Pleckstrin homology-like domain family B member 1	Phldb1	545	APRKGSFSGRLSPAYSLGSLTGASPRQSPRA	106150000	-0.3491	0.99906	31.5289	6.46e-31	109.91	98.407	109.91	S	2	1;2	LSPAY(0.001)S(0.999)LGSLT(0.018)GAS(0.982)PR	LS(-54.08)PAY(-31.53)S(31.53)LGS(-36.45)LT(-17.39)GAS(17.39)PR	1.3576	0.96172	0.728957	NA	NA	NA	2.05379	1.04168	0.52	2.05985	1.05937	0.499294	NA	NA	NA	NA	NA	NA	NA	NA	NA	NA	NA	NA
Q6PDH0;D3Z4N0;D3Z0X5;E9PWB1;F6RUK9;F6RYD0	683;683;683;683;428;176	Q6PDH0	Q6PDH0	Pleckstrin homology-like domain family B member 1	Phldb1	683	RCGEESGGASQRLWESMERSDEENLKEECSS	89037000	0.64628	1	44.8822	0.00347712	99.688	92.016	44.882	S	2	1	LWES(1)MER	LWES(44.88)MER	0.773663	1.28696	1.67273	0.762682	1.19467	1.55382	2.06768	1.03594	0.504825	2.11376	1.17414	0.555117	NA	NA	NA	NA	NA	NA	NA	NA	NA	NA	NA	NA
Q6PDH0;D3Z4N0;D3Z0X5;E9PWB1;F6RUK9;F6RYD0;E9Q340;F7AWU3;E9Q307;E9PWW4	976;976;1032;929;721;422;100;58;246;289	Q6PDH0	Q6PDH0	Pleckstrin homology-like domain family B member 1	Phldb1	976	RQLQVYRSKMDSDAASPLPRTRSGPLPSSSG	778330000	-0.94101	1	65.7228	4.11e-60	142.45	132.91	142.45	S	2	1	MDSDAAS(1)PLPR	MDS(-65.72)DAAS(65.72)PLPR	0.80417	0.845653	1.04718	0.943143	0.904426	0.955002	0.593521	0.834041	1.42228	0.758894	0.949079	1.25257	0.957449	0.874984	0.937286	1.00661	0.906864	0.950229	NA	NA	NA	0.610357	0.953457	1.69783
Q6PDM1	207	Q6PDM1	Q6PDM1	Male-specific lethal 1 homolog	Msl1	207	GTLAASEGRWKSIRKSPLGGGGGSGASSQAA	234300000	-2.1937	0.999999	63.3771	3.85e-20	74.876	70.118	74.876	S	2	1	S(1)PLGGGGGSGASSQAACLK	S(63.38)PLGGGGGS(-63.38)GAS(-68.54)S(-70.62)QAACLK	NA	NA	NA	NA	NA	NA	0.58872	1.1044	1.71819	NA	NA	NA	NA	NA	NA	NA	NA	NA	0.976431	1.05377	1.09211	1.02747	1.10299	1.06334
Q6PEV3	235	Q6PEV3	Q6PEV3	WAS/WASL-interacting protein family member 2	Wipf2	235	GREGHPAPPPVKPPPSPVNIRTGPSGQSLAP	260430000	0.91069	1	51.0009	4.2e-67	104.67	104.67	51.001	S	3	1	EGHPAPPPVKPPPS(1)PVNIR	EGHPAPPPVKPPPS(51)PVNIR	1.06351	0.908715	0.814603	1.04155	0.921967	0.885225	0.484999	0.921169	1.86942	NA	NA	NA	NA	NA	NA	NA	NA	NA	0.522003	1.01388	1.79959	NA	NA	NA
Q6PGL7;A0A0N4SUJ0	986;900	Q6PGL7	Q6PGL7	WASH complex subunit FAM21	Fam21	986	IPGTKPVSSELAFPSSEPGRSHILESVPTLP	114120000	-0.029985	0.820809	6.60926	4.75e-116	159.26	139.16	156.13	S	2	1	PVSSELAFPS(0.179)S(0.821)EPGR	PVS(-132.7)S(-118.07)ELAFPS(-6.61)S(6.61)EPGR	NA	NA	NA	NA	NA	NA	0.48665	0.957263	2.00912	0.484597	0.976884	2.00318	NA	NA	NA	NA	NA	NA	NA	NA	NA	0.450738	0.88567	2.30348
Q6PHN1	964	Q6PHN1	Q6PHN1	Coiled-coil domain-containing protein 57	Ccdc57	964	CPAPSRPSCFQKVNRSPVPIQKAFAVKGLKM	75001000	0.33967	1	57.4342	0.00390859	57.434	31.022	57.434	S	2	1	VNRS(1)PVPIQK	VNRS(57.43)PVPIQK	NA	NA	NA	NA	NA	NA	1.61208	1.20932	0.748902	1.47876	1.13037	0.762027	NA	NA	NA	NA	NA	NA	1.57111	1.21853	0.799321	NA	NA	NA
Q6PIX5	347	Q6PIX5	Q6PIX5	Inactive rhomboid protein 1	Rhbdf1	347	PLAPQPKVRLRQEVVSAAGPRRGQRIAVPVR	190300000	0.31915	1	45.8125	0.000429919	49.595	39.523	45.813	S	2	1	LRQEVVS(1)AAGPR	LRQEVVS(45.81)AAGPR	NA	NA	NA	NA	NA	NA	0.525813	0.945674	1.82525	0.563638	0.963573	1.68601	NA	NA	NA	NA	NA	NA	0.480006	0.972899	1.86407	0.479218	0.89234	1.79459
Q6QI06	1155	Q6QI06	Q6QI06	Rapamycin-insensitive companion of mTOR	Rictor	1155	DLNHSEDFTSSSAQKSLQLEPSFVGNKHLED	77771000	0.12199	1	74.3229	3.08e-11	95.57	81.824	95.57	S	2	1	S(1)LQLEPSFVGNK	S(74.32)LQLEPS(-74.32)FVGNK	0.918571	1.06731	1.23111	0.980785	1.10787	1.13303	0.467226	0.861183	1.81298	0.427096	0.934856	2.58259	NA	NA	NA	NA	NA	NA	0.588275	0.848816	1.48154	NA	NA	NA
Q6R891	361	Q6R891	Q6R891	Neurabin-2	Ppp1r9b	361	KAEAVPEEEAAASVATLERGVDNGRAPDMAP	58405000	2.1345	0.949054	12.7018	6.57e-06	59.07	51.521	51.39	T	2	1	AEAVPEEEAAAS(0.051)VAT(0.949)LER	AEAVPEEEAAAS(-12.7)VAT(12.7)LER	1.12589	1.10013	0.985987	1.20476	1.07239	0.928895	0.639219	0.828239	1.31876	0.647215	0.808146	1.26638	NA	NA	NA	NA	NA	NA	NA	NA	NA	NA	NA	NA
Q6R891	100	Q6R891	Q6R891	Neurabin-2	Ppp1r9b	100	RASDRGVRLSLPRASSLNENVDHSALLKLGT	272560000	0.77705	0.996434	24.463	4.44e-116	159.5	139.78	159.5	S	2	1	AS(0.004)S(0.996)LNENVDHSALLK	AS(-24.46)S(24.46)LNENVDHS(-112.72)ALLK	1.03187	1.03137	0.946214	NA	NA	NA	1.6096	1.07947	0.654766	1.59253	1.04843	0.679263	NA	NA	NA	NA	NA	NA	NA	NA	NA	1.59896	1.06581	0.642016
Q6VNB8;G3UYW1	2277;2277	Q6VNB8	Q6VNB8	WD repeat and FYVE domain-containing protein 3	Wdfy3	2277	EALVPTTQSKLSRVSSGFGLSKLTGSRRNRK	435860000	0.12496	0.999032	30.5334	0.000638852	80.623	17.918	80.623	S	2	1	VSS(0.999)GFGLS(0.001)K	VS(-40.74)S(30.53)GFGLS(-30.53)K	1.346	1.07482	0.87284	1.22152	1.07622	0.884553	1.49226	0.744733	0.526902	1.40072	0.752394	0.562052	NA	NA	NA	1.48238	1.29909	0.906444	1.42895	0.750954	0.529466	1.37002	0.791502	0.559706
Q6ZPF4	992	Q6ZPF4	Q6ZPF4	Formin-like protein 3	Fmnl3	992	RQAKEHRPVYEGKDGTIEDIITVLKSVPFTA	4716400	-1.6176	0.999912	40.5352	0.008416	44.252	37.122	44.252	T	2	1	DGT(1)IEDIITVLK	DGT(40.54)IEDIIT(-40.54)VLK	NA	NA	NA	NA	NA	NA	0.52657	0.758061	1.3619	NA	NA	NA	NA	NA	NA	NA	NA	NA	NA	NA	NA	NA	NA	NA
Q6ZPS6	886	Q6ZPS6	Q6ZPS6	Ankyrin repeat and IBR domain-containing protein 1	Ankib1	886	RDFLSNETSLGAIGSSLPSRLDSVPRSTESP	159600000	-0.5132	0.873684	11.4093	2.74e-279	190.33	185.2	115.79	S	2	1	DFLSNETSLGAIGS(0.063)S(0.874)LPS(0.063)R	DFLS(-91.38)NET(-69.23)S(-58.56)LGAIGS(-11.41)S(11.41)LPS(-11.41)R	NA	NA	NA	0.86023	1.18853	1.78194	1.4587	0.934911	0.598816	1.46953	0.88633	0.603434	NA	NA	NA	NA	NA	NA	NA	NA	NA	NA	NA	NA
Q790Y8;Q00612;A3KG36	8;8;8	Q790Y8	Q790Y8	Glucose-6-phosphate 1-dehydrogenase	G6pdx	8	________MAEQVALSRTQVCGILREELYQG	55089000	-0.25976	1	42.0835	0.0076697	44.614	34.968	42.083	S	2	1	AEQVALS(1)R	AEQVALS(42.08)R	NA	NA	NA	NA	NA	NA	0.645024	0.92382	1.39796	NA	NA	NA	0.886417	0.926688	1.07209	NA	NA	NA	NA	NA	NA	NA	NA	NA
Q790Y8;Q00612;A3KG36;P97324;G3UWD6	10;10;10;10;10	Q790Y8	Q790Y8	Glucose-6-phosphate 1-dehydrogenase	G6pdx	10	______MAEQVALSRTQVCGILREELYQGDA	481130000	-0.21734	1	71.4507	0.00747324	88.495	66.503	71.451	T	2	1	T(1)QVCGILR	T(71.45)QVCGILR	0.773922	0.875023	1.09602	NA	NA	NA	0.575225	0.919501	1.59129	0.560825	0.938661	1.64469	NA	NA	NA	0.804882	0.92589	1.12011	0.595466	0.929671	1.55522	0.575349	0.938444	1.61183
Q7M732;B4YB44	1725;1725	Q7M732	Q7M732	Retrotransposon-like protein 1	Rtl1	1725	ALTRFLAMASRMALPSPAREQARLEELSDSD	20834000	-1.0542	1	51.4453	0.00582851	51.445	39.852	51.445	S	2	1	MALPS(1)PAR	MALPS(51.45)PAR	NA	NA	NA	NA	NA	NA	1.64097	1.20509	0.704001	NA	NA	NA	NA	NA	NA	NA	NA	NA	NA	NA	NA	NA	NA	NA
Q7M739;F6ZDS4	2149;2223	Q7M739	Q7M739	Nuclear pore complex-associated intranuclear coiled-coil protein TPR	Tpr	2149	LVVPHRTDGFAEAIHSPQVAGVPRFRFGPPE	6158400000	0.295	1	96.9759	0	247.64	247.64	126.97	S	3	1	TDGFAEAIHS(1)PQVAGVPR	T(-96.98)DGFAEAIHS(96.98)PQVAGVPR	0.906114	0.853056	0.931634	0.903126	0.845429	0.938234	0.700929	1.18316	1.6735	0.698511	1.20709	1.68757	0.945838	0.89416	0.951632	0.936332	0.899746	0.953372	0.679405	1.1514	1.67929	0.661549	1.13244	1.68644
Q7TME2	926	Q7TME2	Q7TME2	Sperm-associated antigen 5	Spag5	926	VPLLGSVKSAFTRVASMASFQPTETPDLEKS	102820000	1.3166	0.999988	49.2715	9.49e-180	177.09	177.09	144.5	S	2	1	VAS(1)MASFQPTETPDLEK	VAS(49.27)MAS(-49.27)FQPT(-118.44)ET(-125.58)PDLEK	1.4178	1.48589	1.0648	1.30151	1.43048	1.09388	2.58381	1.44975	0.55166	2.6754	1.31704	0.512645	NA	NA	NA	NA	NA	NA	NA	NA	NA	NA	NA	NA
Q7TMY8;A2AFQ0	2362;2363	Q7TMY8	Q7TMY8	E3 ubiquitin-protein ligase HUWE1	Huwe1	2362	ELEDLIDELLERDGGSGNSTIIVSRSGEDES	4835700000	-1.6885	1	77.8615	6.38e-89	162.14	152.84	140.83	S	2	1;2;3	DGGS(1)GNS(0.934)T(0.066)IIVSR	DGGS(77.86)GNS(11.5)T(-11.5)IIVS(-66.22)R	0.916782	0.916837	1.01326	0.915648	0.919834	1.02377	1.47837	0.789024	0.558312	1.47118	0.785372	0.561066	0.914067	0.935672	1.0223	0.966915	0.968054	1.01176	1.28021	0.951919	0.73638	1.29595	0.928762	0.740837
Q7TN75;E9Q3F7	307;307	Q7TN75	Q7TN75	Retrotransposon-derived protein PEG10	Peg10	307	IERRLARDAAAKPDPSPRALVMPPNSQTDPT	332710000	0.078946	1	75.9683	0.000384032	75.968	68.603	75.968	S	2	1	DAAAKPDPS(1)PR	DAAAKPDPS(75.97)PR	0.766247	0.80333	1.02956	0.76321	0.794778	1.03437	0.489594	0.679743	1.37052	NA	NA	NA	NA	NA	NA	NA	NA	NA	NA	NA	NA	NA	NA	NA
Q7TNC4	18	Q7TNC4	Q7TNC4	Putative RNA-binding protein Luc7-like 2	Luc7l2	18	AQAQMRAMLDQLMGTSRDGDTTRQRIKFSDD	702490000	0.23371	0.955988	13.3688	1.13e-74	120.21	106.35	115.09	S	2	1	AMLDQLMGT(0.044)S(0.956)R	AMLDQLMGT(-13.37)S(13.37)R	0.92547	1.01652	1.12446	0.856079	1.04335	1.23118	0.439329	0.662366	1.28581	0.452592	0.526123	1.13785	NA	NA	NA	NA	NA	NA	0.26096	0.365152	1.2933	0.331867	0.384002	1.04913
Q7TPV4;Q3U2W2	1329;1329	Q7TPV4	Q7TPV4	Myb-binding protein 1A	Mybbp1a	1329	RARLSLVSRSPSLLQSGVKKRRVASRRVQTP	2993800000	0.0023253	1	107.705	2.17e-127	169.37	159.24	168.67	S	2	2	S(0.988)PS(0.012)LLQS(1)GVKK	S(19.07)PS(-19.07)LLQS(107.71)GVKK	1.16967	0.918378	0.785515	1.16359	0.917179	0.794206	0.648146	1.0261	1.56884	0.653282	1.01657	1.56081	1.23406	0.945736	0.765503	1.31176	0.969334	0.750185	0.751108	1.07702	1.47339	0.711371	1.06805	1.46721
Q7TQ95	373	Q7TQ95	Q7TQ95	Protein lunapark	Lnp	373	STEQRDDKIPVTEQTSQVIEKTSGPEEPAEN	47092000	0.17114	0.776831	5.75533	4.22e-25	113.33	113.33	46.249	S	3	1	DDKIPVT(0.017)EQT(0.206)S(0.777)QVIEK	DDKIPVT(-16.67)EQT(-5.76)S(5.76)QVIEK	NA	NA	NA	NA	NA	NA	0.426604	0.830791	1.84469	NA	NA	NA	NA	NA	NA	NA	NA	NA	NA	NA	NA	NA	NA	NA
Q7TQG1;A0A087WP13;A0A087WRB7;E9PX43	426;249;426;446	Q7TQG1	Q7TQG1	Pleckstrin homology domain-containing family A member 6	Plekha6	426	ESTSYGRQDGTVWIPSPSRQPVFYDELDAAS	167330000	-0.59851	0.790125	5.79436	8.04e-15	107.62	100.73	65.467	S	2	1	QDGT(0.002)VWIPS(0.79)PS(0.208)R	QDGT(-26.47)VWIPS(5.79)PS(-5.79)R	NA	NA	NA	NA	NA	NA	0.655891	0.853343	1.31398	0.650965	0.832431	1.30354	NA	NA	NA	NA	NA	NA	NA	NA	NA	1.03534	1.11887	1.07577
Q7TSC1;G3UX48	132;77	Q7TSC1	Q7TSC1	Protein PRRC2A	Prrc2a	132	PASNQPKRPPTAPENTPSVPSGVKSWAQASV	88454000	0.68019	0.992358	21.4505	2.43e-05	53.998	53.998	53.998	T	3	1	RPPTAPENT(0.992)PS(0.007)VPSGVK	RPPT(-38.45)APENT(21.45)PS(-21.45)VPS(-34.01)GVK	NA	NA	NA	NA	NA	NA	0.626439	0.976322	1.53682	0.621153	0.930809	1.517	NA	NA	NA	NA	NA	NA	NA	NA	NA	NA	NA	NA
Q7TSC1;G3UX48	759;704	Q7TSC1	Q7TSC1	Protein PRRC2A	Prrc2a	759	YPPGVHPSGLVPRERSDSGGSSSEPFERHAP	457250000	0.61491	0.999965	48.5025	6.32e-20	113.54	100.75	70.316	S	2	1;2;3	ERS(1)DS(0.985)GGS(0.67)S(0.185)S(0.16)EPFER	ERS(48.5)DS(20.8)GGS(5.77)S(-5.77)S(-6.41)EPFER	0.932638	0.951536	1.03832	NA	NA	NA	1.50272	1.02135	0.705487	NA	NA	NA	NA	NA	NA	NA	NA	NA	0.964529	0.984722	1.03494	0.918033	1.24018	1.49428
Q7TSC1;G3UX48	1087;1032	Q7TSC1	Q7TSC1	Protein PRRC2A	Prrc2a	1087	NHPSAPRGRTASETRSEGSEYEEIPKRRRQR	644350000	0.35146	1	69.1115	1.22e-52	142.77	112.56	86.777	S	2	1;2;3	S(1)EGS(1)EYEEIPK	S(69.11)EGS(57.49)EY(-57.49)EEIPK	0.886792	0.951409	1.10756	0.854211	0.97511	1.0914	1.30233	0.792972	0.592434	1.39755	0.871124	0.595523	0.982606	0.840142	0.998347	0.926047	1.03128	1.12598	1.20261	0.997221	0.975768	1.11368	0.911228	0.977351
Q7TSH8;B1ATA0	454;162	Q7TSH8	Q7TSH8	Transmembrane protein 94	Tmem94	454	VEPPHSSHEDLTDDLSTRSFCHPEVEEEPHE	93639000	-1.225	0.752707	5.45098	1.76e-08	61.039	44.715	61.039	S	3	1	VEPPHSSHEDLT(0.032)DDLS(0.753)T(0.215)R	VEPPHS(-35.78)S(-35.78)HEDLT(-13.67)DDLS(5.45)T(-5.45)R	0.594758	0.729261	1.23595	NA	NA	NA	0.464888	1.05468	2.76599	NA	NA	NA	NA	NA	NA	NA	NA	NA	NA	NA	NA	NA	NA	NA
Q7TSI1	304	Q7TSI1	Q7TSI1	Pleckstrin homology domain-containing family M member 1	Plekhm1	304	YDSDLGMANTDDPDRSLQEVLSEFSKAQVNS	5708300	0.49932	0.999968	45.8622	0.00111802	54.898	44.826	54.898	S	2	1	S(1)LQEVLSEFSK	S(45.86)LQEVLS(-45.86)EFS(-52.14)K	NA	NA	NA	NA	NA	NA	0.525181	1.00771	1.66612	0.946056	1.14196	1.19931	NA	NA	NA	NA	NA	NA	NA	NA	NA	NA	NA	NA
Q7TSY8	344	Q7TSY8	Q7TSY8	Shugoshin 2	Sgo2	344	EPDAKRMELVQKNTDSFHFQKTVYDAADMEL	215830000	-0.47222	1	67.8345	1.34e-09	124.39	103.38	124.39	S	2	1	NTDS(1)FHFQK	NT(-67.83)DS(67.83)FHFQK	NA	NA	NA	NA	NA	NA	0.696128	1.05487	1.53111	0.632019	1.0594	1.62206	NA	NA	NA	NA	NA	NA	0.762969	1.01571	1.3234	0.657095	1.02875	1.45164
Q80SZ6;A2AEI5;A2AEI4	58;48;48	Q80SZ6	Q80SZ6	Nuclear RNA export factor 7	Nxf7	58	HYEHTGHTILPFKAQSDGGNLEMRAVLWNPS	19423000	-0.38163	1	50.8061	0.00037126	59.68	53.1	50.806	S	2	1	AQS(1)DGGNLEMR	AQS(50.81)DGGNLEMR	NA	NA	NA	NA	NA	NA	2.96045	2.04918	0.635288	NA	NA	NA	NA	NA	NA	NA	NA	NA	NA	NA	NA	NA	NA	NA
Q80TP3;E9Q2H1	110;110	Q80TP3	Q80TP3	E3 ubiquitin-protein ligase UBR5	Ubr5	110	SSGTGRTSRPGRTSDSPWFLSGSETLGRLAG	17298000	-1.4738	0.896412	12.3843	0.000121219	56.081	49.136	56.081	S	2	1	T(0.052)S(0.052)DS(0.896)PWFLSGSETLGR	T(-12.38)S(-12.38)DS(12.38)PWFLS(-44.97)GS(-48.5)ET(-51.2)LGR	NA	NA	NA	NA	NA	NA	0.729156	1.16855	1.50595	0.902358	1.07017	0.994799	NA	NA	NA	NA	NA	NA	NA	NA	NA	NA	NA	NA
Q80TP3;E9Q2H1	321;327	Q80TP3	Q80TP3	E3 ubiquitin-protein ligase UBR5	Ubr5	321	ESVLRLRERRWLDGASFDNERGSTSKEGESN	63570000	-0.065283	1	68.9722	2.27e-05	84.759	74.571	68.972	S	2	1	WLDGAS(1)FDNER	WLDGAS(68.97)FDNER	0.956855	1.24085	1.28798	0.882415	1.10707	1.16413	1.56324	0.958304	0.614417	1.55074	1.018	0.646612	NA	NA	NA	NA	NA	NA	NA	NA	NA	NA	NA	NA
Q80TQ2;Z4YJJ5	3;3	Q80TQ2	Q80TQ2	Ubiquitin carboxyl-terminal hydrolase CYLD	Cyld	3	_____________MSSGLWSQEKVTSPYWEE	30582000	0.068565	0.814319	6.42028	7.49e-10	123.67	112.72	123.67	S	2	1	S(0.186)S(0.814)GLWSQEK	S(-6.42)S(6.42)GLWS(-97.01)QEK	0.993676	0.826316	0.900382	NA	NA	NA	0.576766	0.921269	1.60875	0.597739	0.87661	1.45356	NA	NA	NA	NA	NA	NA	NA	NA	NA	NA	NA	NA
Q80U72	475	Q80U72	Q80U72	Protein scribble homolog	Scrib	475	AEEAAAEKRGLQRRATPHPSELKVMKRGIEE	791680000	-1.3413	0.998647	28.6827	0.00052205	67.019	36.13	62.732	T	2	1	RAT(0.999)PHPS(0.001)ELK	RAT(28.68)PHPS(-28.68)ELK	NA	NA	NA	0.822441	0.878087	0.972669	0.655134	0.814854	1.23644	0.449104	0.773087	1.84008	0.794156	0.827589	1.08851	0.880264	0.85925	0.963934	0.641842	0.830153	1.30208	0.668202	0.846928	1.30253
Q80U93	964	Q80U93	Q80U93	Nuclear pore complex protein Nup214	Nup214	964	VRSTAPASLSRSAFLSQRYYEDLDEGSSASS	146190000	0.35179	1	66.5299	0.00732162	79.489	31.53	79.489	S	2	1	SAFLS(1)QR	S(-66.53)AFLS(66.53)QR	1.07979	0.922664	0.847802	NA	NA	NA	0.650622	1.0473	1.52736	0.693285	0.97801	1.39854	NA	NA	NA	NA	NA	NA	NA	NA	NA	NA	NA	NA
Q80UJ7	536	Q80UJ7	Q80UJ7	Rab3 GTPase-activating protein catalytic subunit	Rab3gap1	536	CCIERKKARDEGKKTSLSDSTTSAYPGDAGK	1723800000	0.057682	0.949642	12.8143	8.61e-150	162.75	162.75	162.75	S	2	1	KT(0.05)S(0.95)LS(0.001)DSTTSAYPGDAGK	KT(-12.81)S(12.81)LS(-31.47)DS(-51.22)T(-62.79)T(-68.49)S(-72.44)AY(-125.06)PGDAGK	0.935721	1.00646	1.05254	NA	NA	NA	0.580081	0.919715	1.56239	0.809846	0.953369	1.18986	0.910015	1.19239	1.26482	0.928127	1.19092	1.25644	0.961135	1.77104	1.74022	0.925322	1.73869	1.75478
Q80VC9;U5LGS1;U5LK70;U5LHT8;U5LHU4	334;345;350;361;350	Q80VC9	Q80VC9	Calmodulin-regulated spectrin-associated protein 3	Camsap3	334	PDFVQAKDLPDGHAVSPRNTETVPSQNNSGS	1696300000	1.5165	1	63.6823	8.12e-32	141	141	63.682	S	2	1	DLPDGHAVS(1)PR	DLPDGHAVS(63.68)PR	2.05406	1.50049	0.718354	2.07146	1.49922	0.712517	2.15379	1.61939	0.796859	2.04647	1.66928	0.829198	2.19789	1.53763	0.725852	2.1402	1.58297	0.764004	1.97861	1.54813	0.804776	2.02512	1.56119	0.76392
Q80WJ7;E9PUX0	96;96	Q80WJ7	Q80WJ7	Protein LYRIC	Mtdh	96	KRRSPPRKREEAAPPTPAPDDLAQLKNLRSE	2090400000	0.23326	1	57.8021	1.69e-46	104.81	104.81	57.802	T	2	1	KREEAAPPT(1)PAPDDLAQLK	KREEAAPPT(57.8)PAPDDLAQLK	0.958419	0.937969	0.979629	0.967364	0.91624	0.900422	0.64164	0.943763	1.47165	NA	NA	NA	0.973215	0.946323	0.972299	0.97592	0.923999	0.965964	0.694078	0.964677	1.40848	0.732755	0.997126	1.42165
Q80WJ7;F6QHD1;F6QFT1;F6ZSG0;F6ZQL0	308;218;192;72;154	Q80WJ7	Q80WJ7	Protein LYRIC	Mtdh	308	SSQLSEEKWNSVPPASAGKRKTEPSAWTQDT	69632000	-1.0344	0.999938	42.0765	0.00028681	79.875	68.711	70.889	S	2	1	WNSVPPAS(1)AGK	WNS(-42.08)VPPAS(42.08)AGK	0.968468	0.915527	0.982061	NA	NA	NA	0.648449	1.00492	1.68348	NA	NA	NA	NA	NA	NA	NA	NA	NA	NA	NA	NA	0.721482	1.04657	1.54046
Q80WV7;H7BWX3	197;197	Q80WV7	Q80WV7	Serine/arginine repetitive matrix protein 3	Srrm3	197	RKKRRLESECSCGSASPLRKKKKNVKKHRRD	73714000	-0.70842	0.978614	16.7979	1.22e-05	79.565	66.675	70.802	S	2	1	LESECS(0.001)CGS(0.02)AS(0.979)PLR	LES(-47.17)ECS(-30.31)CGS(-16.8)AS(16.8)PLR	NA	NA	NA	NA	NA	NA	1.52899	1.21373	0.797223	1.50758	1.2215	0.785065	NA	NA	NA	NA	NA	NA	1.42728	1.09082	0.710909	NA	NA	NA
Q80X80	660	Q80X80	Q80X80	C2 domain-containing protein 2-like	C2cd2l	660	KLIFRRRPRQKEAGLSQSHDDLSNTTATPSV	3414900000	0.86295	0.956232	13.3941	2.63e-137	154.7	136.47	154.33	S	3	1;2	EAGLS(0.956)QS(0.044)HDDLSNTTATPSVR	EAGLS(13.39)QS(-13.39)HDDLS(-68.95)NT(-106.04)T(-111.98)AT(-122.92)PS(-131.34)VR	NA	NA	NA	0.990573	1.0031	1.0247	0.625655	0.963493	1.61582	NA	NA	NA	0.957449	0.994939	1.02476	0.970423	0.978871	1.00305	NA	NA	NA	1.03244	1.02031	0.98058
Q80XC6	14	Q80XC6	Q80XC6	Protein NRDE2 homolog	Nrde2	14	__MALFPAFADVSEASGDGAFRKELDWLSNP	34802000	0.3332	0.999973	45.6875	7.77e-198	169.05	161.78	169.05	S	2	1	ALFPAFADVSEAS(1)GDGAFR	ALFPAFADVS(-45.69)EAS(45.69)GDGAFR	1.03007	1.03866	1.10365	NA	NA	NA	0.422092	0.627883	1.45087	0.409294	0.654258	1.56942	NA	NA	NA	NA	NA	NA	NA	NA	NA	NA	NA	NA
Q80XI6	796	Q80XI6	Q80XI6	Mitogen-activated protein kinase kinase kinase 11	Map3k11	796	PWSFVSAGPRPSPLPSPQPAPRRAPWTLFPD	62256000	0.022471	0.999936	41.9365	7.61e-05	75.316	49.305	47.037	S	2	1	PSPLPS(1)PQPAPR	PS(-41.94)PLPS(41.94)PQPAPR	NA	NA	NA	0.884823	0.852396	0.953132	0.602105	0.80985	1.36231	0.610411	0.807904	1.31766	NA	NA	NA	NA	NA	NA	NA	NA	NA	NA	NA	NA
Q80XS6;G5E8A7;A0A140LI35	600;600;47	Q80XS6	Q80XS6	Protein Smaug homolog 2	Samd4b	600	SPSGIGGVSPRHALTSPSLGGQGRQNLWFAN	225770000	0.0051595	0.974745	18.4226	2.57e-57	93.478	73.837	84.859	S	2	1	HALT(0.014)S(0.975)PS(0.011)LGGQGR	HALT(-18.42)S(18.42)PS(-19.38)LGGQGR	NA	NA	NA	NA	NA	NA	0.566146	0.78221	1.39775	0.588293	0.813362	1.39023	NA	NA	NA	NA	NA	NA	NA	NA	NA	NA	NA	NA
Q80Y24;A7YQ68	741;797	Q80Y24	Q80Y24	Prickle-like protein 2	Prickle2	741	QFMRQRSFQESLGQGSRRDLYSQCPRTVSDL	30183000	0.11432	0.999881	39.2387	2.18e-07	96.673	89.961	96.673	S	2	1	SFQESLGQGS(1)R	S(-96.33)FQES(-39.24)LGQGS(39.24)R	NA	NA	NA	0.544421	1.30539	2.2921	0.575363	1.19471	2.06067	0.536514	1.20512	2.05571	NA	NA	NA	NA	NA	NA	NA	NA	NA	NA	NA	NA
Q80Y24;A7YQ68	667;723	Q80Y24	Q80Y24	Prickle-like protein 2	Prickle2	667	SSKLPGQEGVHIQPMSERTRRRTTSRDDNRR	202590000	0.37506	1	50.9574	2.48e-15	83.229	74.236	50.957	S	2	1	LPGQEGVHIQPMS(1)ER	LPGQEGVHIQPMS(50.96)ER	0.653016	0.960237	1.52157	0.670083	0.973243	1.39648	0.546049	0.883749	1.64565	0.55102	0.898201	1.65611	NA	NA	NA	NA	NA	NA	NA	NA	NA	NA	NA	NA
Q80Y56	229	Q80Y56	Q80Y56	Rabenosyn-5	Rbsn	229	SPSQSPNSVHGSRRGSISSMSSVSSVLDEKD	60489000	0.24719	0.980764	16.7563	7.67e-21	93.407	57.782	76.889	S	2	2;3	RGS(0.981)IS(0.858)S(0.157)MS(0.002)S(0.002)VS(0.001)SVLDEK	RGS(16.76)IS(7.82)S(-7.82)MS(-29.84)S(-29.08)VS(-33.19)S(-37.67)VLDEK	0.916557	1.05575	1.06954	NA	NA	NA	0.620909	1.08278	1.53776	NA	NA	NA	NA	NA	NA	NA	NA	NA	NA	NA	NA	NA	NA	NA
Q80YR7;B1ARX7	417;248	Q80YR7	Q80YR7	Claspin	Clspn	417	LEIEETEKHSDDRPYSPGDRSMSQQESSIPR	71438000	0.38531	0.998882	30.021	7.48e-05	75.911	52.454	57.788	S	3	1	HS(0.001)DDRPYS(0.999)PGDR	HS(-30.02)DDRPY(-39.06)S(30.02)PGDR	NA	NA	NA	NA	NA	NA	1.23802	0.788026	0.538189	NA	NA	NA	NA	NA	NA	NA	NA	NA	NA	NA	NA	NA	NA	NA
Q80YR7;F6S522	701;190	Q80YR7	Q80YR7	Claspin	Clspn	701	GKSVALCVPKPLSSDSTLLLFKDSSSKMGYF	110680000	0.75416	0.97849	16.6783	1.69e-259	208.83	191.62	157.68	S	2	1	PLSSDS(0.978)T(0.021)LLLFK	PLS(-57.57)S(-33.06)DS(16.68)T(-16.68)LLLFK	NA	NA	NA	NA	NA	NA	0.322333	0.592274	1.88065	0.302523	0.589827	1.97785	NA	NA	NA	NA	NA	NA	NA	NA	NA	NA	NA	NA
Q8BG09	384	Q8BG09	Q8BG09	Transmembrane protein 184B	Tmem184b	384	TLEPGPTWRGGTHSLSRSHSLSGARDNEKTL	581700000	0.81036	0.993176	21.6385	0.00284633	80.706	34.705	80.706	S	2	1	GGTHS(0.007)LS(0.993)R	GGT(-48.49)HS(-21.64)LS(21.64)R	0.937556	0.87997	0.933375	0.943131	0.858112	0.919328	0.544783	0.861725	1.56364	NA	NA	NA	0.879144	0.776683	0.939176	1.24296	1.0933	0.986779	NA	NA	NA	NA	NA	NA
Q8BGS1	581	Q8BGS1	Q8BGS1	Band 4.1-like protein 5	Epb41l5	581	LKAQVEAVHKVTREDSLLTHKNASVQDAATN	818500000	0.026224	0.999986	48.4129	0.00179645	88.576	44.184	73.887	S	2	1	EDS(1)LLTHK	EDS(48.41)LLT(-48.41)HK	NA	NA	NA	NA	NA	NA	0.638545	0.828125	1.32791	NA	NA	NA	0.926771	0.738753	0.843638	1.01069	0.83535	0.857312	0.640207	0.785125	1.30553	0.556164	0.857589	1.49135
Q8BGV9	467	Q8BGV9	Q8BGV9	Cysteine protease ATG4D	Atg4d	467	LRLPCTGRLLKAKRPSSEDFVFL________	114710000	-0.19104	0.841657	7.25535	0.000159429	91.62	88.981	91.62	S	2	1	RPS(0.842)S(0.158)EDFVFL	RPS(7.26)S(-7.26)EDFVFL	0.926302	1.0779	1.18412	0.837516	1.04229	1.12611	2.74338	1.15927	0.455268	2.50579	1.20464	0.487168	NA	NA	NA	NA	NA	NA	NA	NA	NA	NA	NA	NA
Q8BK03	273	Q8BK03	Q8BK03	Mitoguardin-2	Fam73b	273	DSMLLDLERTLMLPLTEGSLRLRADDEDSLT	82464000	-0.47317	1	73.9471	1.01e-10	96.773	89.163	96.773	T	2	1;2	TLMLPLT(1)EGS(1)LR	T(-73.95)LMLPLT(73.95)EGS(89.45)LR	0.94532	0.953309	1.02645	NA	NA	NA	0.643772	0.751076	1.23915	0.707736	0.877936	1.24873	NA	NA	NA	NA	NA	NA	NA	NA	NA	NA	NA	NA
Q8BKR5	582	Q8BKR5	Q8BKR5	Protein phosphatase 1 regulatory subunit 37	Ppp1r37	582	PPSSPSSPTEQRISVSSPGRGHKVFVVTRVE	1191300000	0.40993	0.787759	5.69565	0.00171455	85.355	33.909	85.355	S	2	1	ISVS(0.788)S(0.212)PGR	IS(-61.12)VS(5.7)S(-5.7)PGR	NA	NA	NA	0.86995	0.955598	1.08148	0.547204	0.937676	1.70645	0.538127	0.938476	1.74519	0.947238	1.02481	1.04606	NA	NA	NA	NA	NA	NA	NA	NA	NA
Q8BL97	262	Q8BL97	Q8BL97	Serine/arginine-rich splicing factor 7	Srsf7	262	PKRSRSPSGSPHRSASPERMD__________	1609000000	-0.40684	1	49.2801	0.00443718	93.556	77.358	49.28	S	2	1;2	S(1)AS(1)PERMD	S(49.28)AS(49.28)PERMD	NA	NA	NA	NA	NA	NA	1.51812	1.08783	0.711453	1.57791	1.06269	0.699767	0.941171	0.969034	1.00902	1.38456	1.01933	0.710513	1.23434	1.06854	0.834898	1.34687	1.00747	0.761799
Q8BL97	216	Q8BL97	Q8BL97	Serine/arginine-rich splicing factor 7	Srsf7	216	RSASLRRSRSGSIIGSRYFQSRSRSRSRSRS	5027700000	-0.11395	1	65.1047	5.72e-05	96.435	86.635	65.105	S	2	2;3;4	S(1)RS(1)GS(1)IIGS(1)R	S(65.1)RS(65.1)GS(65.1)IIGS(65.1)R	1.13546	0.851875	0.770935	0.811315	0.889599	1.07776	1.35778	0.765674	0.557251	1.38279	0.758066	0.551629	0.749408	0.815083	1.01725	0.781637	1.0114	1.23233	1.49518	0.845302	0.538768	1.42413	0.678015	0.520572
Q8BL97	210	Q8BL97	Q8BL97	Serine/arginine-rich splicing factor 7	Srsf7	210	VSLRRSRSASLRRSRSGSIIGSRYFQSRSRS	29960000000	0.026352	1	81.4631	9.85e-09	101.2	91.544	100.4	S	2	1;2;3;4	S(1)RS(1)GS(1)IIGSR	S(90.74)RS(81.46)GS(63.62)IIGS(-63.62)R	0.850298	0.961778	1.14703	1.24279	0.996719	0.818846	1.79792	0.854141	0.478103	1.79619	0.849248	0.475426	1.08049	0.973731	0.97956	0.878881	1.00222	1.17266	1.25956	1.14481	0.975339	1.0521	1.16221	1.09228
Q8BM39;A0A0A6YW97	116;40	Q8BM39	Q8BM39	Pre-mRNA-splicing factor 18	Prpf18	116	TDYDAFQRLRKIEILTPEVNKGLRNDLKAAL	14299000	0.84764	1	93.4953	2.81e-06	93.495	71.609	93.495	T	2	1	KIEILT(1)PEVNK	KIEILT(93.5)PEVNK	NA	NA	NA	NA	NA	NA	0.642575	1.10021	1.40586	0.785563	1.06708	1.27666	NA	NA	NA	NA	NA	NA	NA	NA	NA	NA	NA	NA
Q8BR65;A0A0R4J243	45;45	Q8BR65	Q8BR65	Sin3 histone deacetylase corepressor complex component SDS3	Suds3	45	LESAEDDERSCRGRESDEDTEDASETDLAKH	35370000	0.99772	0.999978	46.1196	1.51e-05	53.033	48.061	53.033	S	2	3	GRES(1)DEDT(0.999)EDAS(0.898)ET(0.103)DLAK	GRES(46.12)DEDT(30.05)EDAS(9.45)ET(-9.45)DLAK	NA	NA	NA	NA	NA	NA	1.86313	1.41209	0.797046	NA	NA	NA	NA	NA	NA	NA	NA	NA	NA	NA	NA	NA	NA	NA
Q8BRT1;E9Q8N5;Q08EB6;F7DCH5	779;779;780;800	Q8BRT1	Q8BRT1	CLIP-associating protein 2	Clasp2	779	LQFNILMRFTVDQTQTPSLKVKVAILKYIET	82177000	-1.8322	0.971454	15.4217	1.09e-140	184.44	159.56	166.64	T	2	1	FTVDQT(0.001)QT(0.971)PS(0.028)LK	FT(-139.62)VDQT(-31.62)QT(15.42)PS(-15.42)LK	0.890438	1.18547	1.26346	NA	NA	NA	0.679799	1.19815	1.55335	NA	NA	NA	NA	NA	NA	NA	NA	NA	NA	NA	NA	NA	NA	NA
Q8BRT1;E9Q8N5;Q08EB6;F7DCH5	535;535;535;535	Q8BRT1	Q8BRT1	CLIP-associating protein 2	Clasp2	535	ARSSRIPRPSVSQGCSREASRESSRDTSPVR	9038700000	-0.23689	0.999987	48.9302	6.66e-28	124.21	96.293	60.301	S	2	1;2	PSVS(1)QGCS(1)R	PS(-34.57)VS(34.57)QGCS(48.93)R	0.892452	0.965184	1.07747	0.904825	0.950486	1.05007	1.33482	0.874155	0.665939	1.35434	0.874943	0.656569	0.949902	0.982761	1.04255	0.955555	1.03418	1.06591	1.39528	0.846627	0.639262	1.32752	0.868409	0.632591
Q8BSS9;B8QI34	538;538	Q8BSS9	Q8BSS9	Liprin-alpha-2	Ppfia2	538	EKLRSELDQMKMRTGSLIEPTISRTHIDTST	25473000	1.1289	0.960033	13.8125	0.000555112	65.895	60.582	54.09	S	2	1	T(0.04)GS(0.96)LIEPTISR	T(-13.81)GS(13.81)LIEPT(-45.39)IS(-44.55)R	NA	NA	NA	NA	NA	NA	0.612092	0.829865	1.34911	0.816975	0.962989	1.27832	NA	NA	NA	NA	NA	NA	NA	NA	NA	NA	NA	NA
Q8BT07	40	Q8BT07	Q8BT07	Centrosomal protein of 55 kDa	Cep55	40	TALEKFKGEIAAFKTSLDEITSGKGKMAEKG	152040000	-0.33644	0.929714	11.2156	0.000980057	68.171	62.352	68.171	S	2	1	T(0.07)S(0.93)LDEITSGK	T(-11.22)S(11.22)LDEIT(-49.76)S(-54.43)GK	NA	NA	NA	NA	NA	NA	1.81085	1.2526	0.699272	1.74835	1.15194	0.655873	1.20652	1.34281	1.02066	NA	NA	NA	1.76689	1.23105	0.67992	NA	NA	NA
Q8BT07	434	Q8BT07	Q8BT07	Centrosomal protein of 55 kDa	Cep55	434	VKATSPKSPSAALNDSLVECPKCSVQYPATE	100290000	-0.26754	1	121.437	8.97e-145	161.02	145.48	161.02	S	2	1;2;3	S(0.314)PS(0.686)AALNDS(1)LVECPK	S(-3.39)PS(3.39)AALNDS(121.44)LVECPK	1.13568	1.05891	0.833026	NA	NA	NA	0.646798	1.00656	1.6947	NA	NA	NA	NA	NA	NA	NA	NA	NA	0.744291	1.05878	1.38528	NA	NA	NA
Q8BTI8	2096	Q8BTI8	Q8BTI8	Serine/arginine repetitive matrix protein 2	Srrm2	2096	RCRSPGMLEPLGSARTPMSVLQQTGGSMMDG	27267000	1.8933	0.994708	22.7407	4.02e-21	76.237	67.39	76.237	T	2	1	T(0.995)PMS(0.005)VLQQTGGSMMDGPGPR	T(22.74)PMS(-22.74)VLQQT(-73.17)GGS(-74.57)MMDGPGPR	NA	NA	NA	NA	NA	NA	0.333008	0.595766	1.61394	0.726889	0.992561	1.3975	NA	NA	NA	NA	NA	NA	NA	NA	NA	NA	NA	NA
Q8BTI8	2241	Q8BTI8	Q8BTI8	Serine/arginine repetitive matrix protein 2	Srrm2	2241	RTAVAPSAVNLADPRTPAASAVNLAGARTPA	2891100000	0.2057	1	79.9919	1.97e-46	133.48	127.8	133.48	T	2	1	T(1)PAASAVNLAGAR	T(79.99)PAAS(-79.99)AVNLAGAR	1.07997	0.93929	0.874169	1.0853	0.93771	0.858766	0.653374	0.923108	1.42748	0.669705	0.915389	1.38795	1.36554	0.988715	0.743979	NA	NA	NA	0.711647	0.966146	1.37472	0.742133	0.99642	1.34328
Q8BTI8	433	Q8BTI8	Q8BTI8	Serine/arginine repetitive matrix protein 2	Srrm2	433	SCPPSPQPTKGSRHASSSPESLKPTPAPGSR	32758000000	-0.21845	1	82.9847	0	210.31	210.31	127.17	S	2	1;2;3;4	HAS(1)S(1)S(1)PES(0.996)LKPT(0.004)PAPGSR	HAS(82.98)S(68.12)S(51.98)PES(23.57)LKPT(-23.57)PAPGS(-49.37)R	1.0548	1.08483	1.03657	1.02985	1.01318	0.949826	1.55045	1.17782	0.760408	1.51145	1.18479	0.791771	1.00822	0.986049	0.98083	1.04685	1.00819	0.963903	1.15313	1.0015	0.920143	1.5482	1.10413	0.708203
Q8BTI8	2310	Q8BTI8	Q8BTI8	Serine/arginine repetitive matrix protein 2	Srrm2	2310	RSAHGTAPVNIAGSRTPAGLAPTNLSSSRMA	2000300000	-0.31109	1	86.9456	8.02e-24	98.573	98.573	91.065	T	2	1	T(1)PAGLAPTNLSSSR	T(86.95)PAGLAPT(-86.95)NLS(-90.88)S(-90.85)S(-90.45)R	1.02724	0.885358	0.860764	1.04751	0.90198	0.850016	0.429823	0.979601	2.30586	0.428764	0.974205	2.30778	NA	NA	NA	NA	NA	NA	0.40488	0.990309	2.41123	0.403737	0.98913	2.4411
Q8C033;F7BQE4	1276;919	Q8C033	Q8C033	Rho guanine nucleotide exchange factor 10	Arhgef10	1276	GSLNLSHGSSSLEHRSVDSSLCDLLRDPSAS	64623000	-0.75298	0.99993	41.6243	8.89e-07	89.231	69.572	89.231	S	2	1	S(1)VDSSLCDLLR	S(41.62)VDS(-41.62)S(-58.92)LCDLLR	1.07468	1.0348	0.916446	1.00822	0.956792	1.01851	1.61758	1.02584	0.659973	1.85907	1.12071	0.698823	NA	NA	NA	NA	NA	NA	1.14289	1.15234	1.01614	NA	NA	NA
Q8C0C3;Q8K2L8	300;300	Q8C0C3	Q8C0C3	Trafficking protein particle complex subunit 12	Trappc12	300	VSNPNAGSPVPEKLSSLTAPVGEKSPDSTSP	355920000	0.52699	0.999852	40.8627	1.03e-13	109.83	75.835	109.83	S	2	1	LSS(1)LTAPVGEK	LS(-41.79)S(40.86)LT(-40.86)APVGEK	0.847045	0.904196	1.06748	0.810663	0.906965	1.13024	0.663154	0.808995	1.3013	0.680888	0.786541	1.29119	0.831573	1.02098	1.24633	NA	NA	NA	0.619409	0.878911	1.33626	0.656708	0.913836	1.40326
Q8C0J6	205	Q8C0J6	Q8C0J6	Ankyrin repeat domain-containing protein SOWAHC	Sowahc	205	PRSARQNFRDLVLGSSPQLKRSVGPGDGNAG	1432200000	-0.063241	0.998001	26.9835	5.92e-14	111.72	47.183	111.72	S	2	1	DLVLGS(0.002)S(0.998)PQLK	DLVLGS(-26.98)S(26.98)PQLK	0.959229	0.900025	0.950696	0.948115	0.901795	0.987422	0.415682	0.860656	2.09725	NA	NA	NA	0.938428	0.927745	0.986325	0.927864	0.935098	0.9885	0.372956	0.870761	2.43934	0.397029	0.875267	2.31581
Q8C0T5	208	Q8C0T5	Q8C0T5	Signal-induced proliferation-associated 1-like protein 1	Sipa1l1	208	SPTYKSGPSLHREYGSTSSIDKQGTSGDSFF	700140000	-0.55116	0.984638	18.9366	2.53e-09	111.79	63.509	111.79	S	2	1	EYGS(0.985)T(0.013)S(0.002)SIDK	EY(-80.2)GS(18.94)T(-18.94)S(-26.24)S(-33.47)IDK	0.960467	1.06489	1.09138	0.897951	0.982158	1.19409	0.649605	1.0455	1.63203	0.755212	0.991449	1.28237	0.986522	1.02567	1.04007	0.980046	1.03364	0.985141	0.960372	0.95202	1.01038	NA	NA	NA
Q8C0T5	1547	Q8C0T5	Q8C0T5	Signal-induced proliferation-associated 1-like protein 1	Sipa1l1	1547	ESQKNFKFHALSSPQSPFPTTPTSRRALHRT	231160000	0.093174	0.997202	22.9119	1.45e-65	109.56	102.28	67.76	S	3	1;2;3	FHALS(0.464)S(0.539)PQS(0.997)PFPTTPTSR	FHALS(-0.65)S(0.65)PQS(22.91)PFPT(-44.87)T(-49.22)PT(-53.42)S(-53.19)R	0.778232	0.777134	1.01884	0.796758	0.85606	1.07735	0.691299	1.00637	1.52258	0.737686	1.02768	1.40414	NA	NA	NA	NA	NA	NA	NA	NA	NA	NA	NA	NA
Q8C129	3	Q8C129	Q8C129	Leucyl-cystinyl aminopeptidase	Lnpep	3	_____________MESFTNDRLQLPRNMIEN	50824000	0.24612	0.989444	19.7191	0.00594662	41.704	25.566	40.496	S	2	1	MES(0.989)FT(0.011)NDR	MES(19.72)FT(-19.72)NDR	NA	NA	NA	0.788692	0.880371	1.08892	0.575074	0.868297	1.44806	NA	NA	NA	NA	NA	NA	NA	NA	NA	NA	NA	NA	NA	NA	NA
Q8C142	14	Q8C142	Q8C142	Low density lipoprotein receptor adapter protein 1	Ldlrap1	14	__MDALKSAGRALIRSPSLAKQSWAGGRHRK	102750000	-0.32423	0.986308	18.5756	0.000250199	90.689	37.241	52.576	S	2	1	ALIRS(0.986)PS(0.014)LAK	ALIRS(18.58)PS(-18.58)LAK	0.857747	0.999432	1.15578	0.841634	0.975712	1.18572	0.59425	0.842694	1.46105	NA	NA	NA	NA	NA	NA	NA	NA	NA	NA	NA	NA	NA	NA	NA
Q8C1B1;A0A0A6YY67;H7BX08	647;658;664	Q8C1B1	Q8C1B1	Calmodulin-regulated spectrin-associated protein 2	Camsap2	647	LQDYDLRASNPREALSPCPSTISTKSQPGSS	656490000	0.46097	1	83.05	3.53e-67	151.38	137.96	151.38	S	2	1	EALS(1)PCPSTISTK	EALS(83.05)PCPS(-83.05)T(-87.92)IS(-120.96)T(-124.83)K	0.995836	0.932883	0.947461	0.985735	0.908066	0.93218	0.654117	0.90449	1.36533	0.671649	0.904686	1.3784	0.998406	0.93202	0.942667	NA	NA	NA	0.622097	0.884038	1.45363	0.6565	0.989951	1.45352
Q8C1D8	187	Q8C1D8	Q8C1D8	Protein IWS1 homolog	Iws1	187	SENEEPPKPRISDSESEELPKPRVSDSESED	1131400000	1.552	1	113.883	2.27e-24	113.88	110.17	113.88	S	2	3	IS(1)DS(1)ES(1)EELPKPR	IS(113.88)DS(113.88)ES(113.88)EELPKPR	1.29233	1.01446	0.771275	1.3311	1.02956	0.785053	1.67618	0.987028	0.630808	1.14282	0.952443	0.751178	1.02312	1.02561	0.970409	0.927098	0.997933	1.01158	1.0749	0.971877	0.906211	NA	NA	NA
Q8C2T6;P33611	125;125	Q8C2T6	Q8C2T6	DNA polymerase alpha subunit B	Pola2	125	LSSYTTPSKGPLKRVSSTPETPLTKRSVAAR	5181700	2.631	0.752778	7.93219	0.00249314	43.764	36.79	43.764	S	2	1	RVS(0.753)S(0.121)T(0.121)PET(0.005)PLTK	RVS(7.93)S(-7.93)T(-7.93)PET(-21.96)PLT(-40.99)K	NA	NA	NA	NA	NA	NA	1.53271	1.04161	0.612536	NA	NA	NA	NA	NA	NA	NA	NA	NA	NA	NA	NA	NA	NA	NA
Q8C341	1077	Q8C341	Q8C341	SUN domain-containing ossification factor	Suco	1077	MNLKRRTSFPLIRSKSLQFTGKEVDPNDLYI	225080000	1.864	0.99999	49.8166	0.00155875	86.592	68.486	54.722	S	2	1	S(1)LQFTGK	S(49.82)LQFT(-49.82)GK	NA	NA	NA	NA	NA	NA	0.59685	0.884277	1.20817	NA	NA	NA	0.544315	0.803786	1.60948	NA	NA	NA	NA	NA	NA	0.609375	0.733628	1.18288
Q8C804	769	Q8C804	Q8C804	Spindle and centriole-associated protein 1	Spice1	769	EQQKLVGLNLSSSPVSPVESPLRAWAEEGKR	42747000	0.71862	0.99782	26.7142	7.23e-198	168.75	148.7	140.45	S	2	1	LVGLNLSSSPVS(0.998)PVES(0.002)PLR	LVGLNLS(-67.46)S(-55.39)S(-42.95)PVS(26.71)PVES(-26.71)PLR	NA	NA	NA	1.32694	1.59139	1.15555	2.01843	1.54683	0.740234	2.16864	1.47945	0.718071	NA	NA	NA	NA	NA	NA	NA	NA	NA	NA	NA	NA
Q8CDA1	1069	Q8CDA1	Q8CDA1	Phosphatidylinositide phosphatase SAC2	Inpp5f	1069	LCVTPSSESSSSRAVSPFAKIRSSMVQVANI	1525300000	-0.77412	1	93.5976	0.00587747	117.81	70.154	93.598	S	2	1	AVS(1)PFAK	AVS(93.6)PFAK	1.30392	1.05975	0.821403	1.29791	1.03558	0.803349	0.548841	1.00469	1.83336	0.489906	0.964385	1.93268	1.25182	1.0621	0.853016	1.2809	1.05857	0.799235	0.510198	1.004	1.92898	0.50269	0.987588	1.95792
Q8CFC7	294	Q8CFC7	Q8CFC7	CLK4-associating serine/arginine rich protein	Clasrp	294	LRGRKISPPSYARRDSPTYDPYKRSPSESSS	515880000	1.0057	0.998955	29.8195	3.13e-101	164.93	125.19	116.58	S	2	1	RDS(0.999)PT(0.001)YDPYK	RDS(29.82)PT(-29.82)Y(-54.76)DPY(-94.55)K	NA	NA	NA	0.767249	0.815704	1.00305	0.811624	1.34492	1.68805	NA	NA	NA	NA	NA	NA	NA	NA	NA	0.936804	1.14175	1.16684	0.977579	1.17389	1.09521
Q8CG79;E9QJU8;A0A0A6YX89	479;485;4	Q8CG79	Q8CG79	Apoptosis-stimulating of p53 protein 2	Tp53bp2	479	QCAAPPSFGTLRKNQSSEDILRDAQAVNKNV	1695800000	0.49746	0.999778	36.5419	3.26e-09	121.02	112.61	121.02	S	2	1	NQS(1)SEDILR	NQS(36.54)S(-36.54)EDILR	1.24405	1.19265	0.970273	1.35315	1.28521	0.971543	1.79724	1.10546	0.620674	1.74628	1.11215	0.62834	1.19559	1.09869	0.922051	NA	NA	NA	1.77534	1.08667	0.621243	1.85443	1.14666	0.640679
Q8CGE9;E9Q652;E9Q1K7;D3Z0G6;D3Z0G7;D3Z0G5;D3YXA5;Q3TTW9;A0A0J9YU30	879;879;221;231;221;231;78;221;11	Q8CGE9	Q8CGE9	Regulator of G-protein signaling 12	Rgs12	879	VSTPKKLSGKSKSGRSLNEDVGEEDSEKKRR	11376000	0.57007	1	79.3064	1.2e-06	79.837	74.856	79.837	S	2	1	S(1)LNEDVGEEDSEK	S(79.31)LNEDVGEEDS(-79.31)EK	NA	NA	NA	NA	NA	NA	1.95626	1.64177	0.727481	NA	NA	NA	NA	NA	NA	NA	NA	NA	NA	NA	NA	NA	NA	NA
Q8CH77	651	Q8CH77	Q8CH77	Neuron navigator 1	Nav1	651	KSSGIPVKPVNGRKTSLDVSNSVEPGFLAPG	66514000	0.34093	0.951523	12.9327	7.27e-32	83.992	83.992	83.992	S	2	1	KT(0.048)S(0.952)LDVSNSVEPGFLAPGAR	KT(-12.93)S(12.93)LDVS(-43.91)NS(-53.4)VEPGFLAPGAR	NA	NA	NA	0.99721	1.03971	1.03499	1.95405	0.99464	0.494587	1.96953	0.963488	0.492214	NA	NA	NA	NA	NA	NA	NA	NA	NA	NA	NA	NA
Q8CH77	311	Q8CH77	Q8CH77	Neuron navigator 1	Nav1	311	CYDSDDANPRSVSSLSNRSSPLSWRYGQSSP	427930000	-0.40475	0.99682	26.0697	0.00923483	64.82	46.195	64.82	S	2	1	SVS(0.001)S(0.002)LS(0.997)NR	S(-45.03)VS(-31.63)S(-26.07)LS(26.07)NR	1.00667	0.939522	0.921773	NA	NA	NA	0.598597	0.978318	1.60355	0.608632	0.986276	1.60389	0.981468	1.0952	1.132	0.928938	1.01314	1.14	0.677936	0.912794	1.34995	0.673458	0.985441	1.61403
Q8CH77	810	Q8CH77	Q8CH77	Neuron navigator 1	Nav1	810	VKPPSLANLDKVNSNSLDLPSSSDTHASKVP	519620000	1.3763	0.998981	29.9123	1.49e-136	155.25	146.1	138.49	S	2	1	VNS(0.001)NS(0.999)LDLPSSSDTHASK	VNS(-29.91)NS(29.91)LDLPS(-82.66)S(-87.1)S(-91.44)DT(-94.53)HAS(-102.79)K	0.75433	1.48102	1.91508	0.784878	1.4321	1.80126	2.34707	1.41376	0.607204	NA	NA	NA	NA	NA	NA	NA	NA	NA	2.28856	1.17003	0.515503	2.53966	1.25902	0.462693
Q8CHP5	25	Q8CHP5	Q8CHP5	Partner of Y14 and mago	Pym1	25	TGTGKYIASTQRPDGTWRKQRRVKEGYVPQE	136490000	-1.4742	0.999595	36.9318	0.000261969	70.197	70.197	70.197	T	2	1	YIASTQRPDGT(1)WR	Y(-65.48)IAS(-36.93)T(-36.93)QRPDGT(36.93)WR	1.24382	1.05593	0.845957	1.16662	0.979735	0.835407	0.7117	1.10825	1.62361	0.72904	1.03683	1.43446	NA	NA	NA	NA	NA	NA	NA	NA	NA	NA	NA	NA
Q8K019;F8WI22;A0A087WQA0;A0A087WRN1	471;471;471;184	Q8K019	Q8K019	Bcl-2-associated transcription factor 1	Bclaf1	471	NYKLKETAYIVERPSTAKDKHKEEDKGSDRI	28347000	1.3805	0.895667	9.33726	3.5e-269	193.54	174.91	79.471	T	2	1	ETAYIVERPS(0.104)T(0.896)AK	ET(-67.74)AY(-69.22)IVERPS(-9.34)T(9.34)AK	NA	NA	NA	NA	NA	NA	0.60586	0.822124	1.47508	NA	NA	NA	NA	NA	NA	NA	NA	NA	NA	NA	NA	NA	NA	NA
Q8K0D0	180	Q8K0D0	Q8K0D0	Cyclin-dependent kinase 17	Cdk17	180	SPPFDQPMSRRSRRASLSEIGFGKMETYIKL	2344700000	1.6148	0.996134	24.1104	5.67e-27	135.14	115.38	50.222	S	2	1	AS(0.996)LS(0.004)EIGFGK	AS(24.11)LS(-24.11)EIGFGK	1.14423	1.14332	0.972901	1.12556	1.12405	0.997991	1.71043	1.28694	0.748705	1.76296	1.30648	0.743465	1.06173	1.062	1.00791	1.04853	1.05327	1.01038	1.81026	1.36309	0.770181	1.81487	1.21731	0.642852
Q8K0D0	137	Q8K0D0	Q8K0D0	Cyclin-dependent kinase 17	Cdk17	137	SPTGVCLRNRIHRRISMEDLNKRLSLPADIR	2147900000	-0.71618	1	64.5339	1.59e-09	124.48	84.036	64.534	S	3	1	RIS(1)MEDLNKR	RIS(64.53)MEDLNKR	1.04215	1.05989	1.01537	1.04999	1.05139	0.986822	1.59172	1.18547	0.765948	1.60356	1.19114	0.75257	1.07949	1.07426	1.01698	1.16399	1.12549	0.988067	1.57734	1.22639	0.697029	1.65152	1.06367	0.74996
Q8K1S3	471	Q8K1S3	Q8K1S3	Netrin receptor UNC5B	Unc5b	471	VYALQDSADKIPMTNSPLLDPLPSLKIKVYN	172740000	-0.11349	0.99843	28.0332	1.27e-119	156.41	152.48	156.41	S	2	1	IPMT(0.002)NS(0.998)PLLDPLPSLK	IPMT(-28.03)NS(28.03)PLLDPLPS(-107.45)LK	0.8232	1.006	1.13023	0.833399	0.980813	1.1538	0.647857	0.851661	1.3752	0.622297	0.864867	1.38265	NA	NA	NA	NA	NA	NA	NA	NA	NA	NA	NA	NA
Q8K224	984	Q8K224	Q8K224	RNA cytidine acetyltransferase	Nat10	984	DEEWNEVLSKAGQNASIVSLKSDKKRKLETK	19721000	2.0443	0.991879	20.8684	0.000719869	63.185	38.77	63.185	S	2	1	AGQNAS(0.992)IVS(0.008)LK	AGQNAS(20.87)IVS(-20.87)LK	NA	NA	NA	NA	NA	NA	0.655203	0.989751	1.43112	0.63588	0.97687	1.56672	NA	NA	NA	NA	NA	NA	NA	NA	NA	NA	NA	NA
Q8K224	961	Q8K224	Q8K224	RNA cytidine acetyltransferase	Nat10	961	EKHKKEVGKLKDMDLSQYVIRGDDEEWNEVL	26442000	0.64701	1	76.3929	2.02e-10	117.79	88.249	117.79	S	2	1	DMDLS(1)QYVIR	DMDLS(76.39)QY(-76.39)VIR	NA	NA	NA	NA	NA	NA	0.498026	0.927071	1.68431	0.547394	0.91898	1.40944	NA	NA	NA	NA	NA	NA	NA	NA	NA	NA	NA	NA
Q8K298	478	Q8K298	Q8K298	Actin-binding protein anillin	Anln	478	HCQNTPLKKHQTVASTPLTSVTDKVAENEPA	422850000	-0.33531	0.993271	22.4609	3.91e-129	164.69	152.49	164.69	T	2	1	HQTVAS(0.006)T(0.993)PLT(0.001)SVTDK	HQT(-86.29)VAS(-22.46)T(22.46)PLT(-30.36)S(-38.55)VT(-43.87)DK	1.38359	1.07191	0.800311	NA	NA	NA	0.796176	1.23828	1.52393	0.837272	1.23307	1.47765	NA	NA	NA	NA	NA	NA	0.874993	1.22388	1.34002	0.804916	1.11661	1.37055
Q8K2W6;Q3V230	123;123	Q8K2W6	Q8K2W6	PHD finger protein 13	Phf13	123	TTDKLKKKKRRKRRDSDIPVKEGFRESLLKL	733130000	-0.71853	1	69.8636	0.000468427	96.229	56.605	69.864	S	2	1	RRDS(1)DIPVK	RRDS(69.86)DIPVK	NA	NA	NA	0.800965	0.858529	1.08292	0.554852	1.02878	1.76185	0.586169	0.992575	1.66244	0.766916	1.11707	1.49091	0.944503	1.16648	1.23593	0.614601	0.945338	1.54665	0.634784	0.894228	1.47589
Q8K363;B2RUM8	106;106	Q8K363	Q8K363	ATP-dependent RNA helicase DDX18	Ddx18	106	TTLANGEAAPTPPPDSEVKKKKKKKRKMAND	13643000	0.63503	0.999992	51.1785	5.91e-106	137.03	119.03	137.03	S	2	1	LTTLANGEAAPTPPPDS(1)EVK	LT(-130.15)T(-126.37)LANGEAAPT(-51.18)PPPDS(51.18)EVK	NA	NA	NA	NA	NA	NA	0.64849	1.24589	1.91807	NA	NA	NA	NA	NA	NA	NA	NA	NA	NA	NA	NA	NA	NA	NA
Q8K382;A2ALU3	608;214	Q8K382	Q8K382	DENN domain-containing protein 1A	Dennd1a	608	LEDLRAPKDLREQPGSFDYQRLDLCRSERGL	22583000	1.4659	0.999293	31.5027	0.00351682	50.46	31.045	50.46	S	2	1	EQPGS(0.999)FDY(0.001)QR	EQPGS(31.5)FDY(-31.5)QR	NA	NA	NA	NA	NA	NA	0.452204	0.587541	1.20838	0.40222	0.570174	1.23502	NA	NA	NA	NA	NA	NA	NA	NA	NA	NA	NA	NA
Q8K394	85	Q8K394	Q8K394	Inactive phospholipase C-like protein 2	Plcl2	85	RTSPGRGPLGVALARTPSPAAGPVPRDSKPG	128280000	0.78987	1	56.514	0.00256115	66.568	60.431	56.514	T	2	1;2	T(1)PS(1)PAAGPVPR	T(56.51)PS(56.51)PAAGPVPR	NA	NA	NA	NA	NA	NA	0.638737	0.814127	1.20485	0.66663	0.865252	1.29057	NA	NA	NA	NA	NA	NA	0.999238	1.09249	1.15848	0.919941	1.03505	1.13043
Q8K3K8	218	Q8K3K8	Q8K3K8	Optineurin	Optn	218	KEMKNCPTPTRTDPISLSNCTEDARSCAEFE	21558000	-0.61733	0.949389	13.2349	0.000232558	66.893	43.599	50.392	S	2	1	TDPIS(0.949)LS(0.045)NCT(0.005)EDAR	T(-33.65)DPIS(13.23)LS(-13.23)NCT(-22.68)EDAR	NA	NA	NA	NA	NA	NA	0.679235	1.10361	1.68088	NA	NA	NA	NA	NA	NA	NA	NA	NA	NA	NA	NA	NA	NA	NA
Q8K4E0	2416	Q8K4E0	Q8K4E0	Alstrom syndrome protein 1 homolog	Alms1	2416	GSSKMYYVPLLKRVPSYLDSKSDTTVESSHS	51318000	0.37716	0.988041	19.8272	0.00323	62.454	33.391	45.891	S	2	1	RVPS(0.988)Y(0.01)LDS(0.002)K	RVPS(19.83)Y(-19.83)LDS(-27.7)K	1.08674	0.96537	0.877436	NA	NA	NA	1.85143	1.20114	0.662686	1.8872	1.22245	0.644619	NA	NA	NA	NA	NA	NA	NA	NA	NA	NA	NA	NA
Q8K4K6	11	Q8K4K6	Q8K4K6	Pantothenate kinase 1	Pank1	11	_____MRGRRAPRPGSTEVPAAARDADTLRA	45092000	0.21089	0.934542	11.5464	0.00187336	51.009	51.009	48.527	S	2	1	PGS(0.935)T(0.065)EVPAAAR	PGS(11.55)T(-11.55)EVPAAAR	NA	NA	NA	NA	NA	NA	1.79545	1.30603	0.72059	1.94443	1.29904	0.659777	NA	NA	NA	NA	NA	NA	NA	NA	NA	NA	NA	NA
Q8K4Q0;A2ACM0;F7CN67	917;917;212	Q8K4Q0	Q8K4Q0	Regulatory-associated protein of mTOR	Rptor	917	PSSRPGTAGPTGAQYTPHSHQFPRTRKMFDK	15141000	0.74302	0.935417	14.7293	9.88e-16	69.084	69.084	69.084	T	3	1	PGTAGPT(0.023)GAQY(0.031)T(0.935)PHS(0.011)HQFPR	PGT(-49.05)AGPT(-16.17)GAQY(-14.73)T(14.73)PHS(-19.49)HQFPR	NA	NA	NA	NA	NA	NA	0.770865	1.17133	1.63255	0.744484	1.41257	1.78973	NA	NA	NA	NA	NA	NA	NA	NA	NA	NA	NA	NA
Q8N7N6	311	Q8N7N6	Q8N7N6	Protein Traf3ip2	Traf3ip2	311	ARGPRPVQKVILNDSSPQDQEERPAQRDFSF	49342000	0.058241	0.82001	6.5857	1.68e-47	98.175	98.175	98.175	S	3	1	VILNDS(0.18)S(0.82)PQDQEERPAQR	VILNDS(-6.59)S(6.59)PQDQEERPAQR	NA	NA	NA	0.921081	1.21589	1.33718	0.771883	1.04991	1.54275	0.754288	1.11337	1.48305	NA	NA	NA	NA	NA	NA	NA	NA	NA	NA	NA	NA
Q8R310	242	Q8R310	Q8R310	Transmembrane and coiled-coil domains protein 3	Tmcc3	242	LEEFRPEASPRAYGGSATIVNKPKYGSDDEC	1554100000	0.52459	0.999459	32.6624	2.79e-66	148.57	148.57	148.57	S	2	1	AYGGS(0.999)AT(0.001)IVNKPK	AY(-116.9)GGS(32.66)AT(-32.66)IVNKPK	1.11225	1.05353	0.976301	1.08736	1.06054	0.993414	0.579297	0.938346	1.65386	0.536624	0.910444	1.7293	NA	NA	NA	NA	NA	NA	0.5746	0.942919	1.69528	0.587535	0.947535	1.60734
Q8R310	235	Q8R310	Q8R310	Transmembrane and coiled-coil domains protein 3	Tmcc3	235	IAHLKNSLEEFRPEASPRAYGGSATIVNKPK	600910000	-0.13787	1	94.8464	6.26e-25	113.47	113.47	105.89	S	2	1	NSLEEFRPEAS(1)PR	NS(-94.85)LEEFRPEAS(94.85)PR	0.986755	0.897395	0.889512	NA	NA	NA	0.599642	0.96603	1.64991	0.591395	0.97221	1.60202	1.02759	0.933535	0.926968	NA	NA	NA	0.654049	0.916956	1.52439	0.648561	0.964493	1.58351
Q8R4R6;A2ATJ2	53;53	Q8R4R6	Q8R4R6	Nucleoporin NUP53	Nup35	53	FLMGDLPAPVTPQPRSISGPSVGVMEMRSPL	258700000	-0.3071	0.998328	27.7601	3.35e-06	99.711	76.532	94.569	S	2	1	S(0.998)IS(0.002)GPSVGVMEMR	S(27.76)IS(-27.76)GPS(-71.34)VGVMEMR	0.817382	1.00472	1.04708	0.82963	0.980895	1.18975	0.638682	0.973471	1.53194	0.636197	0.986475	1.53527	NA	NA	NA	NA	NA	NA	NA	NA	NA	0.629708	0.912885	1.41152
Q8R4U7	612	Q8R4U7	Q8R4U7	Leucine zipper protein 1	Luzp1	612	NSKAPILSKYPYSSRSQENILQGFSLPNKEG	129550000	0.55241	1	169.577	7.18e-167	180.62	180.62	180.62	S	2	1	S(1)QENILQGFSLPNK	S(169.58)QENILQGFS(-169.58)LPNK	1.19836	1.34049	1.13198	1.12079	1.27884	1.14285	1.76986	1.24046	0.720101	1.83274	1.30893	0.750535	NA	NA	NA	NA	NA	NA	NA	NA	NA	NA	NA	NA
Q8R5G7	1438	Q8R5G7	Q8R5G7	Arf-GAP with Rho-GAP domain, ANK repeat and PH domain-containing protein 3	Arap3	1438	WEWSAKSDPSLTSQRSFDQPPLSKASMLGHE	36698000	-0.39569	0.999974	45.7941	0.0138349	48.568	28.361	48.568	S	2	1	S(1)FDQPPLSK	S(45.79)FDQPPLS(-45.79)K	NA	NA	NA	NA	NA	NA	2.27801	0.801796	0.320752	NA	NA	NA	NA	NA	NA	NA	NA	NA	NA	NA	NA	NA	NA	NA
Q8VBU5;Q80VK8;G3UZY9	42;42;39	Q8VBU5	Q8VBU5	Phosphodiesterase	Pde4b	42	RLELELPKLPGNRPTSPKISPRSSPRNSPCF	2701000000	-0.30264	0.922584	10.7617	0.000102756	59.294	24.396	59.294	S	2	1;2	LPGNRPT(0.077)S(0.923)PK	LPGNRPT(-10.76)S(10.76)PK	0.649562	0.797583	1.17928	0.651307	0.782467	1.19688	0.422024	0.728453	1.7394	0.381977	0.681464	1.78152	0.656156	0.836725	1.3081	0.688129	0.862985	1.27746	0.439949	0.679228	1.631	0.360776	0.755225	1.95855
Q8VBU5;Q80VK8;G3UZY9	46;46;43	Q8VBU5	Q8VBU5	Phosphodiesterase	Pde4b	46	ELPKLPGNRPTSPKISPRSSPRNSPCFFRKL	993300000	-0.10735	0.998632	25.9301	0.000102756	54.225	46.473	53.453	S	2	2	LPGNRPT(0.464)S(0.537)PKIS(0.999)PR	LPGNRPT(-0.64)S(0.64)PKIS(25.93)PR	NA	NA	NA	0.73144	0.769865	1.07549	0.422024	0.728453	1.7394	NA	NA	NA	NA	NA	NA	NA	NA	NA	0.439949	0.679228	1.631	0.425301	0.71389	1.67432
Q8VC03	177	Q8VC03	Q8VC03	Echinoderm microtubule-associated protein-like 3	Eml3	177	SPSERPRQKLSRKAASSANLLLRSGSTESRG	2028700000	0.27348	0.993356	21.7466	5.13e-36	147.26	134.25	90.975	S	2	1	AAS(0.993)S(0.007)ANLLLR	AAS(21.75)S(-21.75)ANLLLR	1.06833	1.17122	1.07541	0.953279	1.08153	1.1383	1.78802	1.15062	0.646347	NA	NA	NA	0.974012	1.09757	1.14491	0.969292	1.13578	1.14835	1.7644	1.17278	0.69521	1.7175	1.10439	0.662341
Q8VDD8	216	Q8VDD8	Q8VDD8	WAS protein family homolog 1	Wash1	216	TMLGTEEEKLFDAPLSISKREQLERQAPENY	363670000	-0.49742	0.879944	8.6507	0.00040647	79.089	71.826	79.089	S	2	1	LFDAPLS(0.88)IS(0.12)K	LFDAPLS(8.65)IS(-8.65)K	1.00045	0.971997	0.986213	1.00949	0.982135	0.98613	0.661476	0.991518	1.50585	0.673414	0.99695	1.49395	NA	NA	NA	NA	NA	NA	0.672934	0.984866	1.49784	0.693625	0.967734	1.47484
Q8VDD9;F8VQ93	911;911	Q8VDD9	Q8VDD9	PH-interacting protein	Phip	911	KKERKKANEEKDGPTSPKKKKPKERKQKRLA	247710000	2.1968	0.984006	17.8904	0.000385614	74.269	45.107	74.269	S	1	1	DGPT(0.016)S(0.984)PK	DGPT(-17.89)S(17.89)PK	1.16798	1.15165	0.980484	NA	NA	NA	1.6008	0.937063	0.764451	1.59625	0.97496	0.677883	NA	NA	NA	NA	NA	NA	NA	NA	NA	NA	NA	NA
Q8VDP4	124	Q8VDP4	Q8VDP4	Cell cycle and apoptosis regulator protein 2	Ccar2	124	NAVKVQTLSNQPLLKSPAPPLLHVAALGQKQ	18131000	0.23649	1	40.6929	3.32e-07	70.802	70.802	40.693	S	3	1	S(1)PAPPLLHVAALGQK	S(40.69)PAPPLLHVAALGQK	NA	NA	NA	NA	NA	NA	0.570025	0.927284	1.67548	0.58701	0.834896	1.45865	NA	NA	NA	NA	NA	NA	NA	NA	NA	NA	NA	NA
Q8VDZ4	348	Q8VDZ4	Q8VDZ4	Palmitoyltransferase ZDHHC5	Zdhhc5	348	ATNEDSSLLGKDSPPTPTMYKYRPGYSSSST	190880000	-0.13093	0.8704	8.74867	0.00679515	63.091	54.604	63.091	T	2	1	DS(0.013)PPT(0.87)PT(0.116)MYK	DS(-18.23)PPT(8.75)PT(-8.75)MY(-33.32)K	NA	NA	NA	1.43302	1.00297	0.674591	0.554921	0.879159	1.60334	NA	NA	NA	NA	NA	NA	NA	NA	NA	0.547373	0.835568	1.50652	0.577825	0.834004	1.59093
Q8VHH5;F8VQE9;A0A0G2JDW1	361;361;544	Q8VHH5	Q8VHH5	Arf-GAP with GTPase, ANK repeat and PH domain-containing protein 3	Agap3	361	QRELRIETIAASSTPTPIRKQSKRRSNIFTS	436080000	-0.59495	0.983676	20.7304	3.3e-224	193.27	173.18	66.606	T	2	1;2	IETIAAS(0.075)S(0.187)T(0.755)PT(0.984)PIR	IET(-43.17)IAAS(-10.59)S(-6.27)T(6.27)PT(20.73)PIR	NA	NA	NA	NA	NA	NA	0.452191	0.810748	1.75	NA	NA	NA	NA	NA	NA	NA	NA	NA	NA	NA	NA	NA	NA	NA
Q91V89	67	Q91V89	Q91V89	Protein Ppp2r5d	Ppp2r5d	67	SNSTPPPTQLSKIKYSGGPQIVKKERRQSSF	21214000	1.2755	0.999901	40.0371	0.000486652	76.358	37.342	76.358	S	2	1	IKYS(1)GGPQIVK	IKY(-40.04)S(40.04)GGPQIVK	NA	NA	NA	NA	NA	NA	0.57103	0.766629	1.37624	0.557529	0.808973	1.49893	NA	NA	NA	NA	NA	NA	NA	NA	NA	NA	NA	NA
Q91VI7	451	Q91VI7	Q91VI7	Ribonuclease inhibitor	Rnh1	451	NEVEEQLRALEEERPSLRIIS__________	470750000	-0.2472	1	57.1747	6.01e-05	86.288	70.743	57.175	S	3	1	ALEEERPS(1)LR	ALEEERPS(57.17)LR	0.841914	0.808984	0.967316	0.843445	0.822869	0.970819	0.646207	0.979173	1.42675	0.644402	0.861732	1.32161	0.867157	0.827049	0.998895	0.783945	0.823722	1.08899	NA	NA	NA	NA	NA	NA
Q91VU7;B7ZNL8	657;663	Q91VU7	Q91VU7	Protein Pus7	Pus7	657	LKMDTSIKNQTQLNTSWLR____________	96537000	-0.13044	0.919283	10.5648	2.42e-31	140.33	133.42	140.33	S	2	1	NQTQLNT(0.081)S(0.919)WLR	NQT(-87.75)QLNT(-10.56)S(10.56)WLR	NA	NA	NA	NA	NA	NA	0.5989	0.853813	1.42748	0.602634	0.856188	1.41318	NA	NA	NA	NA	NA	NA	NA	NA	NA	NA	NA	NA
Q91VW5	100	Q91VW5	Q91VW5	Golgin subfamily A member 4	Golga4	100	QKLQLRVPSMESLFRSPIKESLFRSSKEPLV	127800000	0.16101	0.995917	23.8724	7.65e-25	110.33	98.277	110.33	S	2	2	VPS(1)MES(0.004)LFRS(0.996)PIK	VPS(58.01)MES(-23.87)LFRS(23.87)PIK	1.32474	0.917358	0.774108	1.18856	0.96747	0.894699	0.569915	0.928938	1.66113	0.585576	0.907265	1.54513	NA	NA	NA	NA	NA	NA	NA	NA	NA	NA	NA	NA
Q91W92;A0A0R4J0S1	39;39	Q91W92	Q91W92	Cdc42 effector protein 1	Cdc42ep1	39	VSSSHGKRRLTADMISPPLGDFRHTMHVGRG	132980000	1.1671	1	72.9696	1.63e-24	99.044	92.27	99.044	S	2	1	LTADMIS(1)PPLGDFR	LT(-72.97)ADMIS(72.97)PPLGDFR	0.498711	0.709994	1.00213	NA	NA	NA	0.628626	0.842338	1.29163	0.62733	0.774356	1.22703	NA	NA	NA	NA	NA	NA	NA	NA	NA	NA	NA	NA
Q91XX1	780	Q91XX1	Q91XX1	Protein Pcdhgc3	Pcdhgc3	780	DSRRSDPLLKKPGAASPLASRQNTLRSCDPV	2691100000	0.18699	1	48.5895	2.55e-06	85.909	70.649	48.59	S	2	1;2	KPGAAS(1)PLAS(1)R	KPGAAS(48.59)PLAS(48.59)R	NA	NA	NA	NA	NA	NA	0.371993	0.752188	2.04965	NA	NA	NA	0.986215	1.04535	1.03863	1.02799	1.06137	1.03067	1.01988	0.975074	0.971712	1.05114	0.967101	1.02132
Q91XX1	784	Q91XX1	Q91XX1	Protein Pcdhgc3	Pcdhgc3	784	SDPLLKKPGAASPLASRQNTLRSCDPVFYRQ	50090000	0.18699	1	48.5895	0.00417721	48.59	41.903	48.59	S	2	2	KPGAAS(1)PLAS(1)R	KPGAAS(48.59)PLAS(48.59)R	NA	NA	NA	NA	NA	NA	0.371993	0.752188	2.04965	NA	NA	NA	NA	NA	NA	NA	NA	NA	NA	NA	NA	NA	NA	NA
Q91Y09;A0A0A6YX38;Q91Y15;Q91Y13;Q91Y16;Q91Y20;Q91Y14;Q91Y12;O88689;Q91Y21;Q91Y17;Q91Y19;Q91Y18;Q91Y10;Q91Y11	949;164;877;880;885;889;889;889;890;891;891;893;893;907;922	Q91Y09	Q91Y09	Protein Pcdhac2	Pcdhac2	949	QSGPGELPDKFIIPGSPAIISIRQEPANNQI	30589000	0.63706	0.999866	38.7339	8.53e-06	75.911	64.328	75.911	S	2	1	FIIPGS(1)PAIISIR	FIIPGS(38.73)PAIIS(-38.73)IR	1.425	1.1561	0.910696	1.22119	0.72122	0.56696	0.633799	0.946657	1.29236	0.704509	1.04097	1.36397	NA	NA	NA	NA	NA	NA	NA	NA	NA	NA	NA	NA
Q91YE8;D3YVV9;E9Q1U2	895;895;895	Q91YE8	Q91YE8	Synaptopodin-2	Synpo2	895	VVDSDTVQAHTVRAQSPTPSLPASWKYSSNV	457390000	-0.22043	0.999932	41.6613	4.98e-38	124.25	124.25	124.25	S	2	1	AQS(1)PTPSLPASWK	AQS(41.66)PT(-41.66)PS(-70.69)LPAS(-94.67)WK	1.48825	1.50941	1.02775	1.51706	1.53621	1.00365	2.1399	1.74968	0.821097	2.13541	1.74681	0.822335	1.59104	1.57732	1.05412	1.72421	1.6	0.932608	1.86859	1.76802	0.95685	NA	NA	NA
Q91YR7	143	Q91YR7	Q91YR7	Pre-mRNA-processing factor 6	Prpf6	143	IEKYRMERPKIQQQFSDLKRKLAEVTEEEWL	24125000	-0.72135	1	60.8935	0.000495083	87.719	43.823	60.893	S	2	1	IQQQFS(1)DLKR	IQQQFS(60.89)DLKR	NA	NA	NA	NA	NA	NA	1.69379	0.879145	0.530186	2.07391	1.13185	0.562935	NA	NA	NA	NA	NA	NA	NA	NA	NA	NA	NA	NA
Q91YT7	202	Q91YT7	Q91YT7	YTH domain-containing family protein 2	Ythdf2	202	QGMAALKLGSTEVASSVPKVVGSAVGSGSIT	343940000	0.36751	0.965149	14.4238	2.07e-98	157.37	128.42	157.37	S	2	1	LGSTEVAS(0.035)S(0.965)VPK	LGS(-102.2)T(-77.76)EVAS(-14.42)S(14.42)VPK	NA	NA	NA	0.901405	1.17925	1.27405	0.601087	1.05621	1.73981	0.62471	1.03567	1.63431	NA	NA	NA	NA	NA	NA	0.625298	1.04058	1.65912	0.683016	1.07493	1.52719
Q921C3;E9Q2N1	1782;1782	Q921C3	Q921C3	Bromodomain and WD repeat-containing protein 1	Brwd1	1782	STGDPSTSGQKLRADSISEEADSEPESSVLC	27045000	-2.1016	0.788054	5.72584	2.02e-09	59.893	49.99	59.893	S	2	2	ADS(0.788)IS(0.212)EEADS(0.961)EPES(0.029)S(0.01)VLCK	ADS(5.73)IS(-5.73)EEADS(15.29)EPES(-15.29)S(-20.1)VLCK	NA	NA	NA	NA	NA	NA	1.63285	1.39916	0.681613	1.41864	1.87379	1.33106	NA	NA	NA	NA	NA	NA	NA	NA	NA	NA	NA	NA
Q921C3;E9Q2N1	1789;1789	Q921C3	Q921C3	Bromodomain and WD repeat-containing protein 1	Brwd1	1789	SGQKLRADSISEEADSEPESSVLCKNTHLCK	30132000	-2.1016	0.961032	15.2927	3.91e-11	78.272	74.812	59.893	S	2	2	ADS(0.788)IS(0.212)EEADS(0.961)EPES(0.029)S(0.01)VLCK	ADS(5.73)IS(-5.73)EEADS(15.29)EPES(-15.29)S(-20.1)VLCK	NA	NA	NA	NA	NA	NA	1.63285	1.39916	0.681613	1.41864	1.87379	1.33106	NA	NA	NA	NA	NA	NA	NA	NA	NA	NA	NA	NA
Q921C3;E9Q2N1	1857;1857	Q921C3	Q921C3	Bromodomain and WD repeat-containing protein 1	Brwd1	1857	APQCLSHRGSETDVDSDGGAVREKSYSNENG	278340000	-0.70169	1	73.5497	3.57e-28	107.98	93.893	107.72	S	2	1;2	GS(0.999)ET(0.001)DVDS(1)DGGAVR	GS(28.26)ET(-28.26)DVDS(73.55)DGGAVR	NA	NA	NA	0.881301	1.0011	1.18655	1.21217	0.694897	0.574204	1.10483	1.01683	0.952057	NA	NA	NA	NA	NA	NA	1.133	0.961668	0.920206	NA	NA	NA
Q921E2;Q3TXV4	186;187	Q921E2	Q921E2	Ras-related protein Rab-31	Rab31	186	PQENGNSGGIKLGNQSLQASRRCC_______	53238000	0.069876	0.998408	27.9731	0.00105365	83.204	55.874	66.989	S	2	1	LGNQS(0.998)LQAS(0.002)R	LGNQS(27.97)LQAS(-27.97)R	NA	NA	NA	NA	NA	NA	0.616934	1.13495	1.9849	NA	NA	NA	NA	NA	NA	NA	NA	NA	NA	NA	NA	NA	NA	NA
Q99K28	431	Q99K28	Q99K28	ADP-ribosylation factor GTPase-activating protein 2	Arfgap2	431	ESSEARQKFAGAKAISSDMFFGREVDSEYEA	849540000	-0.053316	0.996308	24.3109	1.84e-16	129.34	125	129.34	S	2	1	AIS(0.996)S(0.004)DMFFGR	AIS(24.31)S(-24.31)DMFFGR	0.85409	1.27039	1.48685	0.857913	1.28498	1.50847	3.5173	1.20048	0.344657	3.60728	1.21044	0.342051	NA	NA	NA	NA	NA	NA	3.76088	1.17087	0.332952	NA	NA	NA
Q99K48	452	Q99K48	Q99K48	Non-POU domain-containing octamer-binding protein	Nono	452	FGQAATMEGIGAIGGTPPAFNRPAPGAEFAP	167260000	0.78611	0.999998	56.6139	6.28e-75	126.15	109.01	102.53	T	2	1	FGQAATMEGIGAIGGT(1)PPAFNR	FGQAAT(-56.61)MEGIGAIGGT(56.61)PPAFNR	NA	NA	NA	NA	NA	NA	0.58773	0.981768	1.59908	0.884749	0.974404	1.26638	NA	NA	NA	NA	NA	NA	NA	NA	NA	NA	NA	NA
Q99LX5	155	Q99LX5	Q99LX5	Multiple myeloma tumor-associated protein 2 homolog	Mmtag2	155	AAKLGLSVFTHHRVDSEGPSTAPTAPRKKPR	394170000	-0.0092213	1	66.4722	1.21e-64	138.91	125.8	138.91	S	2	1	VDS(1)EGPSTAPTAPR	VDS(66.47)EGPS(-66.47)T(-72.88)APT(-99.57)APR	NA	NA	NA	NA	NA	NA	0.550354	0.845645	1.53194	0.567761	0.867646	1.44858	0.904961	0.939993	1.09275	NA	NA	NA	0.605193	0.888199	1.39594	0.593745	0.90061	1.44443
Q99M31	420	Q99M31	Q99M31	Heat shock 70 kDa protein 14	Hspa14	420	DESGADRFTVLFPSGTPLPARRQHTLQAPGR	404380000	0.24247	0.987714	19.0521	1.12e-79	151.39	151.39	116.96	T	2	1	FTVLFPS(0.012)GT(0.988)PLPAR	FT(-70.06)VLFPS(-19.05)GT(19.05)PLPAR	0.920102	0.995574	1.0376	NA	NA	NA	0.565623	0.972844	1.72443	0.698359	1.06613	1.68892	NA	NA	NA	NA	NA	NA	0.672172	1.00924	1.47746	0.619542	0.984073	1.55488
Q99M54;D3YZ81;D3Z3H6;D3YXE3	87;87;87;87	Q99M54	Q99M54	Cell division cycle-associated protein 3	Cdca3	87	IARTPMKISGPDPQCSLVKELSEVLETEASE	239510000	-0.41055	1	64.4844	2.03e-05	80.361	62.774	77.324	S	2	1	ISGPDPQCS(1)LVK	IS(-64.48)GPDPQCS(64.48)LVK	NA	NA	NA	NA	NA	NA	0.586725	1.04707	1.89894	0.622146	1.05081	1.76502	NA	NA	NA	NA	NA	NA	NA	NA	NA	0.690195	1.06932	1.54684
Q99MD9;B1AU75;B1AU76	483;483;158	Q99MD9	Q99MD9	Nuclear autoantigenic sperm protein	Nasp	483	EEDRENDKAEETPNESVLEKKSLQENEEEEI	87592000	0.51039	0.99999	50.1945	9.24e-24	115.04	105.29	115.04	S	2	1	AEETPNES(1)VLEK	AEET(-50.19)PNES(50.19)VLEK	NA	NA	NA	NA	NA	NA	0.634542	0.8866	1.52321	0.599807	0.82425	1.35109	NA	NA	NA	NA	NA	NA	NA	NA	NA	NA	NA	NA
Q99MR1	863	Q99MR1	Q99MR1	PERQ amino acid-rich with GYF domain-containing protein 1	Gigyf1	863	SGGSLARSLGLKSSRSSPSLSDSYSHLSGRP	408840000	-0.17979	0.887443	8.9678	6.57e-146	172.96	162.75	154.39	S	2	1	S(0.887)S(0.113)PSLSDSYSHLSGR	S(8.97)S(-8.97)PS(-55.12)LS(-100.63)DS(-121.56)Y(-147.26)S(-132.55)HLS(-148.59)GR	1.02925	0.828575	0.779013	1.01219	0.839157	0.813918	1.28386	0.826058	0.627399	1.31434	0.806051	0.609632	NA	NA	NA	NA	NA	NA	NA	NA	NA	1.96924	0.910076	0.44774
Q99NB9;G5E866	303;303	Q99NB9	Q99NB9	Splicing factor 3B subunit 1	Sf3b1	303	ARKNRWDETPKTERDTPGHGSGWAETPRTDR	1118100000	-0.27292	1	78.2853	5.26e-54	127.32	127.32	127.32	T	2	1;2	DT(1)PGHGSGWAETPR	DT(78.29)PGHGS(-78.29)GWAET(-110.32)PR	0.795719	0.900929	1.09798	0.800628	0.879837	1.11784	1.52335	1.00311	0.661969	1.49076	0.964913	0.668041	0.827691	0.882394	1.063	0.820722	0.770424	0.977217	1.22384	0.8415	0.738335	1.33032	0.915781	0.736469
Q99P72	165	Q99P72	Q99P72	Reticulon-4	Rtn4	165	PAAPPSTPAAPKRRGSGSVDETLFALPAASE	8389800000	-1.2784	0.990944	20.4213	0	254.17	254.17	254.17	S	2	1;2	RGS(0.991)GS(0.009)VDETLFALPAASEPVIPSSAEK	RGS(20.42)GS(-20.42)VDET(-42)LFALPAAS(-133.75)EPVIPS(-199.86)S(-204.47)AEK	1.36975	1.14665	0.8664	1.449	1.23849	0.810726	1.67412	1.24411	0.763765	1.73056	1.24658	0.740963	NA	NA	NA	NA	NA	NA	NA	NA	NA	NA	NA	NA
Q99P72;Q8BH78;Q8BHF5	116;116;116	Q99P72	Q99P72	Reticulon-4	Rtn4	116	ERQPSWERSPAASAPSLPPAAAVLPSKLPED	60815000	0.40521	0.997671	26.325	5.91e-47	92.792	90.995	92.792	S	2	1	SPAAS(0.002)APS(0.998)LPPAAAVLPSK	S(-55.86)PAAS(-26.32)APS(26.32)LPPAAAVLPS(-58.54)K	1.07144	1.02934	0.96135	1.06057	1.01935	0.953442	0.660265	0.991418	1.5151	0.674972	0.970157	1.45564	NA	NA	NA	NA	NA	NA	NA	NA	NA	NA	NA	NA
Q99PT1	34	Q99PT1	Q99PT1	Rho GDP-dissociation inhibitor 1	Arhgdia	34	EEDEHSVNYKPPAQKSIQEIQELDKDDESLR	80321000	1.1443	1	80.8427	7.54e-20	81.807	81.807	81.807	S	3	1	S(1)IQEIQELDKDDESLRK	S(80.84)IQEIQELDKDDES(-80.84)LRK	1.06077	0.874444	0.815839	1.01702	0.848802	0.796644	1.53078	1.22756	0.829017	1.53089	1.2081	0.816044	NA	NA	NA	NA	NA	NA	NA	NA	NA	NA	NA	NA
Q9CPN8	558	Q9CPN8	Q9CPN8	Insulin-like growth factor 2 mRNA-binding protein 3	Igf2bp3	558	FYACQVAQRKIQEILTQVKQHQQQKALQSGP	78152000	0.12032	1	111.525	1.58e-11	132.32	34.589	111.52	T	2	1	IQEILT(1)QVK	IQEILT(111.52)QVK	1.3029	1.05348	0.816571	1.1394	1.04056	0.893862	0.560823	0.91608	1.66259	0.527041	0.897532	1.67698	NA	NA	NA	NA	NA	NA	NA	NA	NA	NA	NA	NA
Q9CQP8	65	Q9CQP8	Q9CQP8	Testis-expressed sequence 40 protein	Tex40	65	FDEEGKSVRNRIRKYSQTISIRDSLNLEPEE	383910000	-0.38307	0.999982	47.5267	6.06e-07	117.03	93.318	114.02	S	2	1	KYS(1)QTISIR	KY(-64.55)S(47.53)QT(-47.53)IS(-68.11)IR	0.98186	0.94572	0.955085	NA	NA	NA	1.63711	1.1754	0.719685	1.56522	1.12885	0.722068	NA	NA	NA	NA	NA	NA	1.64247	1.12035	0.689953	1.68748	1.15215	0.698935
Q9CQU5	216	Q9CQU5	Q9CQU5	ZW10 interactor	Zwint	216	KQQAGQEQEKLQRNQSYLQLLCSLQNKLVIS	147780000	-0.81504	1	78.7872	4.34e-211	195.25	188.76	153.68	S	2	1	NQS(1)YLQLLCSLQNK	NQS(78.79)Y(-78.79)LQLLCS(-128.15)LQNK	1.25688	1.18883	0.862248	1.34707	1.23803	0.970623	2.5435	1.4011	0.647916	2.78213	1.53033	0.539524	NA	NA	NA	NA	NA	NA	NA	NA	NA	NA	NA	NA
Q9CR25	446	Q9CR25	Q9CR25	Diphthamide biosynthesis protein 2	Dph2	446	CSALIPRPQLELAESSPAASFLSSRNWQGLE	39662000	-0.21845	0.991563	21.7984	6.38e-237	186.92	186.92	186.92	S	2	1	PQLELAES(0.002)S(0.992)PAAS(0.007)FLSSR	PQLELAES(-27.46)S(21.8)PAAS(-21.8)FLS(-40.73)S(-46.98)R	NA	NA	NA	NA	NA	NA	0.69533	1.08602	1.58006	0.66743	1.0286	1.45543	NA	NA	NA	NA	NA	NA	NA	NA	NA	NA	NA	NA
Q9CWK8	117	Q9CWK8	Q9CWK8	Sorting nexin-2	Snx2	117	PVTPTTLIAPRIESKSISAPVIFDRSRDEIE	83913000	-0.018579	0.972832	15.5398	0.000198745	84.892	69.52	84.892	S	2	1	S(0.973)IS(0.027)APVIFDR	S(15.54)IS(-15.54)APVIFDR	0.905495	0.798626	0.880712	0.875811	0.835725	0.945694	0.617979	0.971162	1.52944	0.629164	0.915774	1.38598	NA	NA	NA	NA	NA	NA	NA	NA	NA	NA	NA	NA
Q9CX30	12	Q9CX30	Q9CX30	Protein YIF1B	Yif1b	12	____MHATGLAAPAGTPRLRKWPSKRRVPVS	3631500000	-1.1239	1	86.646	1.2e-101	157.73	150.29	109.87	T	2	1	MHATGLAAPAGT(1)PR	MHAT(-86.65)GLAAPAGT(86.65)PR	0.973915	0.963319	0.968944	1.01509	0.992024	0.985738	0.650829	0.968924	1.48132	0.679357	1.00225	1.471	1.25364	0.997921	0.851436	0.966046	0.929684	0.938925	0.679973	0.999726	1.48039	0.6526	1.01191	1.56168
Q9CYZ2;A2AUD5;Q3TAI4;V9GWU5;Q8BKP1;Q3TUJ9	180;189;166;145;160;146	Q9CYZ2;Q8BKP1	Q9CYZ2	Tumor protein D54	Tpd52l2	180	HSISMPVMRNSATFKSFEDRVGTIKSKVVGG	3286600000	-0.14585	0.999998	56.392	1.71e-78	163.33	147.79	145.1	S	2	1	NSATFKS(1)FEDR	NS(-114.77)AT(-56.39)FKS(56.39)FEDR	0.878375	1.22776	1.38896	0.803879	1.2131	1.32901	2.88741	1.09966	0.38907	NA	NA	NA	0.940556	1.33718	1.41489	0.870093	1.2224	1.34939	3.51521	1.47656	0.40277	3.18741	1.37052	0.433622
Q9CZA6;F6Q325	228;67	Q9CZA6	Q9CZA6	Nuclear distribution protein nudE homolog 1	Nde1	228	PSTPVAHRGPSSGLNTPGMFRRGLDSSTSGT	156830000	0.087042	0.999531	33.7656	6.09e-24	111.22	103.15	58.246	T	2	1;2	GPSSGLNT(1)PGMFR	GPS(-43.08)S(-33.77)GLNT(33.77)PGMFR	0.968266	1.06721	1.08015	0.92611	1.04713	1.08489	0.664269	0.984006	1.48184	0.650359	0.96544	1.47879	NA	NA	NA	NA	NA	NA	NA	NA	NA	NA	NA	NA
Q9D0E1;B8JK33;B8JK32	632;593;632	Q9D0E1	Q9D0E1	Heterogeneous nuclear ribonucleoprotein M	Hnrnpm	632	SFDRAIEMERGNFGGSFAGSFGGAGGHAPGV	6678700	0.80869	0.982797	17.5686	2.79e-17	55.453	53.89	55.453	S	3	1	GNFGGS(0.983)FAGS(0.017)FGGAGGHAPGVAR	GNFGGS(17.57)FAGS(-17.57)FGGAGGHAPGVAR	NA	NA	NA	NA	NA	NA	0.618763	0.902651	1.60896	NA	NA	NA	NA	NA	NA	NA	NA	NA	NA	NA	NA	NA	NA	NA
Q9D0F6;Q5HZI8	294;294	Q9D0F6	Q9D0F6	Replication factor C subunit 5	Rfc5	294	ILTEVHLFVHRVDFPSSVRIHLLTKMADIEY	46735000	0.44996	0.77622	5.40163	0.00920815	65.241	54.531	65.241	S	2	1	VDFPS(0.776)S(0.224)VR	VDFPS(5.4)S(-5.4)VR	0.627404	0.845989	1.29849	NA	NA	NA	0.637472	0.813685	1.26482	0.700855	0.745211	1.16702	NA	NA	NA	NA	NA	NA	0.706008	0.903017	1.32309	NA	NA	NA
Q9D0N7	422	Q9D0N7	Q9D0N7	Chromatin assembly factor 1 subunit B	Chaf1b	422	KAKNQTHQGSSPGSRSVEGTPSNRTQDPSSP	53134000	-1.558	0.998203	28.8664	0.0168043	40.449	36.853	40.449	S	2	1	S(0.998)VEGT(0.001)PS(0.001)NR	S(28.87)VEGT(-28.87)PS(-32.99)NR	NA	NA	NA	NA	NA	NA	1.53587	0.884947	0.578143	NA	NA	NA	NA	NA	NA	NA	NA	NA	NA	NA	NA	NA	NA	NA
Q9D842	149	Q9D842	Q9D842	Aprataxin and PNK-like factor	Aplf	149	VNLPDKTTGASQLQGSPEITKTKCPTIDPMS	1151000000	-0.69922	0.999294	31.5089	4.76e-275	202.61	188.04	179	S	2	1	TTGASQLQGS(0.999)PEIT(0.001)K	T(-129.22)T(-129.22)GAS(-74.55)QLQGS(31.51)PEIT(-31.51)K	NA	NA	NA	NA	NA	NA	0.533118	0.967584	1.84926	0.581743	0.951545	1.66909	0.549426	1.04742	1.92533	0.651718	1.06801	1.65811	0.94538	0.994053	1.01635	1.02598	0.998005	1.02333
Q9D8U8	193	Q9D8U8	Q9D8U8	Sorting nexin-5	Snx5	193	NTKEMFGGFFKSVVKSADEVLFSGVKEVDDF	5531200	0.68413	0.99998	47.0837	0.00254467	49.298	41.411	47.774	S	2	1	S(1)ADEVLFSGVK	S(47.08)ADEVLFS(-47.08)GVK	0.820837	1.16936	1.07974	NA	NA	NA	2.10441	1.73471	0.53584	NA	NA	NA	NA	NA	NA	NA	NA	NA	NA	NA	NA	NA	NA	NA
Q9DB52	144	Q9DB52	Q9DB52	Protein FAM122A	Fam122a	144	ASPKRIDFIPVSPAPSPTRGIGKQCFSPSLQ	11573000	1.327	0.945455	12.3886	6.61e-06	65.833	61.352	65.833	S	2	2	RIDFIPVS(1)PAPS(0.945)PT(0.055)R	RIDFIPVS(43.43)PAPS(12.39)PT(-12.39)R	NA	NA	NA	NA	NA	NA	0.622175	1.01215	1.68389	NA	NA	NA	NA	NA	NA	NA	NA	NA	NA	NA	NA	NA	NA	NA
Q9DB52	140	Q9DB52	Q9DB52	Protein FAM122A	Fam122a	140	VEKSASPKRIDFIPVSPAPSPTRGIGKQCFS	11573000	1.327	0.999957	43.433	6.61e-06	65.833	61.352	65.833	S	2	2	RIDFIPVS(1)PAPS(0.945)PT(0.055)R	RIDFIPVS(43.43)PAPS(12.39)PT(-12.39)R	NA	NA	NA	NA	NA	NA	0.622175	1.01215	1.68389	NA	NA	NA	NA	NA	NA	NA	NA	NA	NA	NA	NA	NA	NA	NA
Q9DB85;E9PVA2	84;130	Q9DB85	Q9DB85	Ribosomal RNA-processing protein 8	Rrp8	84	EVGRKKRHLQRPSLASVSKEVGKKRKGKCQK	20006000	-0.27404	0.946638	12.5027	0.00871488	60.691	9.8994	60.691	S	2	1	PSLAS(0.947)VS(0.053)K	PS(-37.68)LAS(12.5)VS(-12.5)K	NA	NA	NA	NA	NA	NA	0.605117	0.953671	1.39152	NA	NA	NA	NA	NA	NA	NA	NA	NA	NA	NA	NA	NA	NA	NA
Q9DBC7;A2AI69	14;14	Q9DBC7	Q9DBC7	cAMP-dependent protein kinase type I-alpha regulatory subunit	Prkar1a	14	__MASGSMATSEEERSLRECELYVQKHNIQA	157580000	0.36069	0.996323	24.3796	1.1e-116	162.09	162.09	108.75	S	2	1	ASGSMATS(0.004)EEERS(0.996)LR	AS(-81.92)GS(-82.34)MAT(-43.65)S(-24.38)EEERS(24.38)LR	NA	NA	NA	2.92443	1.00978	0.328194	3.36007	1.15688	0.356059	0.844732	1.10994	1.24115	NA	NA	NA	NA	NA	NA	NA	NA	NA	NA	NA	NA
Q9DBE9	679	Q9DBE9	Q9DBE9	pre-rRNA processing protein FTSJ3	Ftsj3	679	VIASSKKAKRDLIDNSFNRYAFNEEEGELPE	955880000	0.67541	1	76.0097	1.19e-05	108.7	96.429	76.01	S	2	1	RDLIDNS(1)FNR	RDLIDNS(76.01)FNR	1.08102	0.9699	0.864133	1.04674	0.95561	0.887735	0.642864	0.905004	1.35472	0.655033	0.906838	1.42688	1.0819	0.908005	0.871659	1.14582	0.984873	0.842731	0.702599	0.985226	1.49136	0.644563	0.94232	1.43388
Q9DBJ3	413	Q9DBJ3	Q9DBJ3	Brain-specific angiogenesis inhibitor 1-associated protein 2-like protein 1	Baiap2l1	413	TKLLEENEAMSVPTPSPAPVRSISTVDLTEK	89713000	0.15682	0.942812	12.1717	3.15e-31	82.885	71.771	78.708	S	3	1	LLEENEAMSVPT(0.057)PS(0.943)PAPVR	LLEENEAMS(-51.87)VPT(-12.17)PS(12.17)PAPVR	1.01873	0.863495	1.12951	1.11635	1.16731	1.05348	0.495371	1.08795	2.25919	0.528254	1.03037	1.90652	NA	NA	NA	NA	NA	NA	NA	NA	NA	NA	NA	NA
Q9DBR7	498	Q9DBR7	Q9DBR7	Protein phosphatase 1 regulatory subunit 12A	Ppp1r12a	498	KEKEKDNKGTRLAYVTPTIPRRLASTSDIEE	246060000	0.3401	0.994577	22.6356	1.06e-08	111.94	101.63	111.94	T	2	1	LAYVT(0.995)PT(0.005)IPR	LAY(-56.47)VT(22.64)PT(-22.64)IPR	0.842432	0.98429	1.17526	0.838191	0.994586	1.19626	0.42809	0.721297	1.73347	0.431136	0.755501	1.73813	NA	NA	NA	NA	NA	NA	0.423682	0.722428	1.71148	0.440986	0.740903	1.71936
Q9DBR7	666	Q9DBR7	Q9DBR7	Protein phosphatase 1 regulatory subunit 12A	Ppp1r12a	666	TTTAGTVSEVRERRRSYLTPVRDEESESQRK	1126700000	1.3639	0.999786	38.6351	1.05e-14	83.423	75.841	83.423	S	2	1	S(1)YLTPVRDEESESQR	S(38.64)Y(-41.11)LT(-38.64)PVRDEES(-78.3)ES(-82.15)QR	0.906069	0.977836	1.06253	0.959343	0.983283	1.06278	2.46647	1.30371	0.530799	2.37728	1.20069	0.512396	0.974308	1.11285	1.10277	NA	NA	NA	2.33886	1.11124	0.48212	2.24338	1.1342	0.491324
Q9DBR7	902	Q9DBR7	Q9DBR7	Protein phosphatase 1 regulatory subunit 12A	Ppp1r12a	902	SRYDSSSTSSSDRYDSLLGRSASYSYLEDRK	96964000	0.85597	0.999975	46.0925	0.00765327	91.867	43.073	68.224	S	2	1	YDS(1)LLGR	Y(-46.09)DS(46.09)LLGR	NA	NA	NA	NA	NA	NA	0.551909	0.691703	1.25588	NA	NA	NA	NA	NA	NA	NA	NA	NA	0.620171	0.750911	1.31034	0.586981	0.750513	1.21078
Q9DBT5;A2AE27	87;113	Q9DBT5	Q9DBT5	AMP deaminase 2	Ampd2	87	IEQLEERRQRLERQISQDVKLEPDILLRAKQ	1486500000	0.31972	1	53.7511	0.00706151	76.064	35.712	53.751	S	2	1	QIS(1)QDVK	QIS(53.75)QDVK	0.750875	0.980455	1.28613	0.720798	0.933154	1.33687	2.03081	1.01072	0.496656	2.08963	1.05835	0.467474	0.709874	0.934216	1.36088	0.854516	1.00184	1.13979	1.93718	1.03275	0.539876	2.04324	1.05455	0.547344
Q9DC29	755	Q9DC29	Q9DC29	ATP-binding cassette sub-family B member 6, mitochondrial	Abcb6	755	TILKAPDIILLDEATSALDTSNERAIQASLA	18456000	1.9946	0.959741	13.9852	1.54e-235	180.9	180.9	180.9	S	2	1	APDIILLDEAT(0.038)S(0.96)ALDT(0.002)SNER	APDIILLDEAT(-13.99)S(13.99)ALDT(-27.8)S(-34.65)NER	0.856712	0.907672	1.04265	1.10029	0.897088	0.95712	0.731728	0.99454	1.55033	NA	NA	NA	NA	NA	NA	NA	NA	NA	NA	NA	NA	NA	NA	NA
Q9DC29	456	Q9DC29	Q9DC29	ATP-binding cassette sub-family B member 6, mitochondrial	Abcb6	456	DMNTQENATRARAVDSLLNFETVKYYGAEGY	13390000	-0.98843	0.999993	51.3652	0.000315204	65.374	55.575	65.374	S	2	1	AVDS(1)LLNFETVK	AVDS(51.37)LLNFET(-51.37)VK	NA	NA	NA	NA	NA	NA	0.760369	1.06947	1.58349	0.438431	1.00817	2.10045	NA	NA	NA	NA	NA	NA	NA	NA	NA	NA	NA	NA
Q9DC29	63	Q9DC29	Q9DC29	ATP-binding cassette sub-family B member 6, mitochondrial	Abcb6	63	LPRRRREVPAGPEELSWAAGPRVAPYVLQLF	157230000	-0.063097	1	57.3899	2.56e-38	102.24	102.24	57.39	S	2	1	EVPAGPEELS(1)WAAGPR	EVPAGPEELS(57.39)WAAGPR	0.745147	0.985471	1.28582	0.749182	1.02319	1.35836	0.741344	1.38053	1.8478	0.746842	1.37436	1.808	NA	NA	NA	NA	NA	NA	NA	NA	NA	NA	NA	NA
Q9EPC1;D6RHM9	8;8	Q9EPC1	Q9EPC1	Alpha-parvin	Parva	8	________MATSPQKSPLVPKSPTPKSPPSR	9777700000	-0.21035	0.999848	39.1183	1.07e-15	92.439	79.647	80.102	S	2	1;2;3	ATSPQKS(1)PLVPK	AT(-45.25)S(-39.12)PQKS(39.12)PLVPK	0.865377	0.976052	1.11014	0.869129	0.977822	1.1322	0.631942	0.851675	1.40087	0.742333	0.914049	1.2262	0.887009	0.993483	1.09223	0.884836	1.00291	1.15144	0.770257	0.930492	1.23237	0.790572	0.933488	1.18842
Q9EQG9	377	Q9EQG9	Q9EQG9	Collagen type IV alpha-3-binding protein	Col4a3bp	377	VGTHRFVQKPYSRSSSMSSIDLVSASDDVHR	362860000	-0.85005	0.933934	14.5194	2.89e-56	104.18	104.18	104.18	S	2	1;2	S(0.033)S(0.033)S(0.934)MSSIDLVSASDDVHR	S(-14.52)S(-14.52)S(14.52)MS(-41.52)S(-46.25)IDLVS(-79.03)AS(-87.02)DDVHR	1.03355	1.09515	0.982617	1.05655	1.04407	0.981998	1.58855	1.15508	0.696819	NA	NA	NA	NA	NA	NA	NA	NA	NA	NA	NA	NA	NA	NA	NA
Q9EQJ9;G5E8T6	954;954	Q9EQJ9	Q9EQJ9	Membrane-associated guanylate kinase, WW and PDZ domain-containing protein 3	Magi3	954	EEHHGPPSGTNSARQSPALQHRPMGQAQANH	1373100000	1.5472	1	42.5986	0.000460384	76.17	44.64	42.599	S	2	1	QS(1)PALQHR	QS(42.6)PALQHR	NA	NA	NA	NA	NA	NA	1.59516	0.927684	0.62293	NA	NA	NA	0.920158	0.954355	1.09151	0.89327	0.937741	1.06797	1.11401	0.924645	0.780831	1.22083	1.06235	0.884936
Q9EQN3;Q3U1U6	165;165	Q9EQN3	Q9EQN3	TSC22 domain family protein 4	Tsc22d4	165	SWLRPPPTSPGPQARSFTGGLGQLAGPGKAK	2243000000	0.16522	0.999017	30.0714	5.38e-188	188.9	172.67	172.26	S	2	1	S(0.999)FT(0.001)GGLGQLAGPGK	S(30.07)FT(-30.07)GGLGQLAGPGK	0.931152	0.895055	0.967337	0.941433	0.902699	0.971584	0.451076	0.813329	1.74293	0.46794	0.816797	1.75495	0.897687	0.902521	1.00411	NA	NA	NA	0.454345	0.788034	1.73311	0.486313	0.796804	1.66795
Q9ERG0	720	Q9ERG0	Q9ERG0	LIM domain and actin-binding protein 1	Lima1	720	VDTTAAKEFTTQNQKSQDVGFWEGEVVRELS	31609000	1.2953	1	62.9405	1.66e-06	78.95	71.241	62.94	S	2	1	S(1)QDVGFWEGEVVR	S(62.94)QDVGFWEGEVVR	0.636249	0.746258	1.21678	0.621539	0.78686	1.25825	1.54027	0.805431	0.550911	1.35012	0.912196	0.596385	NA	NA	NA	NA	NA	NA	NA	NA	NA	NA	NA	NA
Q9ERH4	246	Q9ERH4	Q9ERH4	Nucleolar and spindle-associated protein 1	Nusap1	246	DKKGIVTPVPPRGRLSVPCTPARQQCPQGHS	458880000	0.42432	1	42.9467	0.000491552	73.834	58.672	42.947	S	2	1;2	GRLS(1)VPCT(1)PAR	GRLS(42.95)VPCT(42.95)PAR	1.14086	1.14275	0.991437	1.13051	1.16012	1.02299	0.60652	1.05461	1.75322	0.61019	1.0487	1.73595	NA	NA	NA	NA	NA	NA	0.631879	1.07137	1.63884	0.637564	1.11702	1.75478
Q9ERH4	172	Q9ERH4	Q9ERH4	Nucleolar and spindle-associated protein 1	Nusap1	172	EVNDIKDSKKPLEKRSLCTDEFSKLGNNKRT	146740000	-0.18714	0.999986	48.613	0.000363568	96.604	86.761	96.604	S	2	1	S(1)LCTDEFSK	S(48.61)LCT(-48.61)DEFS(-83.42)K	NA	NA	NA	NA	NA	NA	0.596121	1.00043	1.66841	0.580364	0.993373	1.68663	NA	NA	NA	NA	NA	NA	0.609779	0.962618	1.62086	NA	NA	NA
Q9ERU9	1101	Q9ERU9	Q9ERU9	E3 SUMO-protein ligase RanBP2	Ranbp2	1101	ISGQASGSRNTFSFGSKNTLTENMGPNQQKN	189540000	0.57924	0.991953	20.9569	0.0140092	52.247	47.105	41.164	S	2	1	NTFS(0.008)FGS(0.992)K	NT(-40.47)FS(-20.96)FGS(20.96)K	1.05102	0.842247	0.782774	NA	NA	NA	0.531852	0.733072	1.3753	0.585769	0.734537	1.29887	1.02931	0.825428	0.820368	NA	NA	NA	NA	NA	NA	NA	NA	NA
Q9ES00;G3UZD6;G3UZM6	105;105;105	Q9ES00	Q9ES00	Ubiquitin conjugation factor E4 B	Ube4b	105	SNSLETQSQSLSRSQSMDIDGVSCEKSMSQV	795200000	-1.223	0.99982	37.4461	2.49e-174	189.59	183.16	114.21	S	2	1	SQS(1)MDIDGVSCEK	S(-37.45)QS(37.45)MDIDGVS(-75.95)CEK	1.03779	1.16102	1.15352	0.998481	1.10889	1.12549	1.75913	1.22961	0.715673	1.74504	1.21223	0.709298	1.03507	1.44286	1.09554	1.00226	1.14803	1.17648	NA	NA	NA	NA	NA	NA
Q9ESK9;F7CC56;E9PX56	657;537;640	Q9ESK9	Q9ESK9	RB1-inducible coiled-coil protein 1	Rb1cc1	657	TSQASPQSAASPRIESTTGITTTTSPKTPPP	52160000	0.15601	0.990455	20.3888	1.67e-27	104.76	91.175	104.76	S	2	1	IES(0.99)T(0.009)TGITTTTSPK	IES(20.39)T(-20.39)T(-33.08)GIT(-62.06)T(-67.12)T(-72.02)T(-76.73)S(-81.24)PK	0.96866	1.14356	1.20081	0.97957	1.12827	1.14285	0.681574	0.945331	1.5337	NA	NA	NA	NA	NA	NA	NA	NA	NA	NA	NA	NA	NA	NA	NA
Q9JID9;A0A0G2JED4	130;130	Q9JID9	Q9JID9	SH2B adapter protein 2	Sh2b2	130	ATKARVRKGFSLRNMSLCVVDGVRDLWHRRS	36528000	0.20355	1	53.3001	0.000370795	59.709	54.805	53.3	S	2	1	NMS(1)LCVVDGVR	NMS(53.3)LCVVDGVR	1.33464	1.40931	1.10694	NA	NA	NA	1.73409	1.05866	0.678796	1.96691	1.30149	0.719836	NA	NA	NA	NA	NA	NA	NA	NA	NA	NA	NA	NA
Q9JIS8;Q3TWZ6;F8WIJ0;F6TQE2	56;56;58;27	Q9JIS8	Q9JIS8	Solute carrier family 12 member 4	Slc12a4	56	GNHRENSPFLCPLDASRGNDYYDRNLALFEE	18565000	-0.35169	1	67.0732	7.42e-11	91.065	81.59	91.065	S	2	1	ENSPFLCPLDAS(1)R	ENS(-67.07)PFLCPLDAS(67.07)R	NA	NA	NA	NA	NA	NA	0.55023	0.792373	1.42104	NA	NA	NA	NA	NA	NA	NA	NA	NA	NA	NA	NA	NA	NA	NA
Q9JJZ4	9	Q9JJZ4	Q9JJZ4	Ubiquitin-conjugating enzyme E2 J1	Ube2j1	9	_______METRYNLKSPAVKRLMKEAAELKD	14055000	0.25263	1	71.4612	0.000941157	81.918	71.926	81.918	S	2	1	YNLKS(1)PAVK	Y(-71.46)NLKS(71.46)PAVK	NA	NA	NA	NA	NA	NA	0.693665	1.16237	1.50637	NA	NA	NA	NA	NA	NA	NA	NA	NA	NA	NA	NA	NA	NA	NA
Q9JK92	11	Q9JK92	Q9JK92	Heat shock protein beta-8	Hspb8	11	_____MADGQLPFPCSYPSRLRRDPFRDSPL	44052000	-0.99934	0.939799	13.0944	9.92e-05	58.712	56.189	58.712	S	2	1	ADGQLPFPCS(0.94)Y(0.014)PS(0.046)R	ADGQLPFPCS(13.09)Y(-18.23)PS(-13.09)R	0.969166	0.808995	0.969305	NA	NA	NA	0.544467	1.00137	1.78295	0.533853	0.936909	1.7754	NA	NA	NA	NA	NA	NA	NA	NA	NA	NA	NA	NA
Q9JLQ0	458	Q9JLQ0	Q9JLQ0	CD2-associated protein	Cd2ap	458	SKPKLDPEQLPVRPKSVDLDAFVARNSKETD	737700000	-0.5247	1	140.142	4.46e-23	140.14	104.55	140.14	S	2	1	S(1)VDLDAFVAR	S(140.14)VDLDAFVAR	1.25058	1.04469	0.838023	1.23626	1.10406	0.900515	1.54756	1.26011	0.813479	1.51255	1.23402	0.813833	1.24397	1.11377	0.89875	1.23553	1.14958	0.926817	1.57831	1.25446	0.825994	1.56922	1.30426	0.826042
Q9QWF0	311	Q9QWF0	Q9QWF0	Chromatin assembly factor 1 subunit A	Chaf1a	311	STPACRVAKNFVKGSTEKGRSKLHRDREQQR	216990000	0.4285	1	44.2518	0.00147565	80.245	69.873	44.252	T	2	1;2	NFVKGS(1)T(1)EKGR	NFVKGS(44.25)T(44.25)EKGR	NA	NA	NA	NA	NA	NA	0.484462	0.744234	1.51219	0.546677	0.601742	1.26762	NA	NA	NA	NA	NA	NA	NA	NA	NA	0.694828	0.73285	1.09093
Q9QXM1;A0A0R4J0V4	883;883	Q9QXM1	Q9QXM1	Junction-mediating and -regulatory protein	Jmy	883	KKLRKTVEGLQRRRVSSPMDEVLASLKRGSF	11807000	-1.9933	0.946856	12.5084	0.00010649	65.374	54.26	65.374	S	2	1	RVS(0.947)S(0.053)PMDEVLASLK	RVS(12.51)S(-12.51)PMDEVLAS(-58.33)LK	NA	NA	NA	NA	NA	NA	0.648985	1.02234	1.58297	NA	NA	NA	NA	NA	NA	NA	NA	NA	NA	NA	NA	NA	NA	NA
Q9QXS1;E9Q3W4	4629;4324	Q9QXS1	Q9QXS1	Plectin	Plec	4629	SSKGYYSPYSVSGSGSTAGSRTGSRTGSRAG	119340000	0.63647	0.864556	8.07948	2.89e-192	170.8	148.44	107.75	S	2	1;2;3	GYYSPYSVS(0.002)GS(0.032)GS(0.865)T(0.315)AGS(0.786)R	GY(-96.34)Y(-89.9)S(-69.24)PY(-62.71)S(-38.69)VS(-25.8)GS(-14.11)GS(8.08)T(-5.01)AGS(5.01)R	0.855159	0.919779	1.0614	0.881931	0.942544	1.05327	0.533792	0.97062	1.91131	0.527482	0.955564	1.8978	NA	NA	NA	NA	NA	NA	NA	NA	NA	NA	NA	NA
Q9QXS1;E9Q3W4	4633;4328	Q9QXS1	Q9QXS1	Plectin	Plec	4633	YYSPYSVSGSGSTAGSRTGSRTGSRAGSRRG	183030000	-0.095656	0.954799	12.2027	3.77e-117	144.56	136.84	144.56	S	2	1;2;3	GYYSPYSVSGS(0.101)GS(0.655)T(0.29)AGS(0.955)R	GY(-128.29)Y(-120.24)S(-102.01)PY(-86.46)S(-57.95)VS(-37.57)GS(-8.23)GS(3.97)T(-3.97)AGS(12.2)R	0.753756	0.952208	1.2243	0.881931	0.942544	1.05327	0.533792	0.97062	1.91131	0.527482	0.955564	1.8978	NA	NA	NA	NA	NA	NA	NA	NA	NA	NA	NA	NA
Q9QXS1;E9Q3W4	4037;3732	Q9QXS1	Q9QXS1	Plectin	Plec	4037	SDARKLTFRGLRKQITVEELVRSQVMDEATA	138020000	0.16992	1	47.1869	0.00129557	83.204	71.284	47.187	T	2	1	QIT(1)VEELVR	QIT(47.19)VEELVR	0.758223	0.981787	1.27665	0.770444	0.960885	1.26765	3.4631	1.63664	0.451869	3.76117	1.72614	0.465273	NA	NA	NA	NA	NA	NA	3.54154	1.84607	0.564751	NA	NA	NA
Q9QYP6	331	Q9QYP6	Q9QYP6	5-azacytidine-induced protein 2	Azi2	331	LPGDRKVFSDKAVLQSWTDNERLVPNDGADF	517850000	-0.27296	0.996027	23.9916	9.17e-22	120.6	120.6	112.08	S	2	1	AVLQS(0.996)WT(0.004)DNER	AVLQS(23.99)WT(-23.99)DNER	1.00967	0.989468	0.978681	1.02077	0.990389	0.959827	0.662645	0.952573	1.44577	0.649545	0.95964	1.49125	1.04295	1.04885	1.01514	1.03424	0.96197	0.955834	0.648382	0.966131	1.43796	0.668755	0.995671	1.55739
Q9QYP6	356	Q9QYP6	Q9QYP6	5-azacytidine-induced protein 2	Azi2	356	NDGADFPEHSSYGRNSLEDNSWVFPSPPKSS	21089000	0.18722	0.999792	36.8284	8.2e-07	70.094	67.293	70.094	S	2	1;2	NS(1)LEDNSWVFPSPPK	NS(36.83)LEDNS(-36.83)WVFPS(-64.42)PPK	NA	NA	NA	NA	NA	NA	1.55719	1.26413	0.824829	2.28571	1.75949	0.939661	NA	NA	NA	NA	NA	NA	NA	NA	NA	NA	NA	NA
Q9QYP6;D3Z7S3;F7A092	214;67;141	Q9QYP6	Q9QYP6	5-azacytidine-induced protein 2	Azi2	214	PPQEDILQGRDVIRPSLSREEHVPHQGLHHS	266080000	-0.53443	0.996965	25.1649	0.00864556	54.343	40.099	53.448	S	2	1	DVIRPS(0.997)LS(0.003)R	DVIRPS(25.16)LS(-25.16)R	0.842983	0.791813	0.946626	0.852929	0.781643	0.933751	0.526597	0.778731	1.50387	0.515623	0.760076	1.45335	NA	NA	NA	NA	NA	NA	NA	NA	NA	NA	NA	NA
Q9QYR6;A2ARP8	2031;2269	Q9QYR6	Q9QYR6	Microtubule-associated protein 1A	Map1a	2031	PRQEPEPGPNVEPSFTPPAVPPRAPISLSQD	21800000	1.1056	0.791457	5.79232	8.61e-11	54.521	50.81	40.952	T	3	1	QEPEPGPNVEPS(0.209)FT(0.791)PPAVPPR	QEPEPGPNVEPS(-5.79)FT(5.79)PPAVPPR	NA	NA	NA	0.869399	0.953036	1.1009	0.815503	1.12556	1.62995	NA	NA	NA	NA	NA	NA	NA	NA	NA	NA	NA	NA	NA	NA	NA
Q9QYR6;A2ARP8	2162;2400	Q9QYR6	Q9QYR6	Microtubule-associated protein 1A	Map1a	2162	LQPAPPQLPSPAEPRSAPCGSLAFSGDRALA	305730000	-0.88105	0.999986	48.7113	0.000160211	67.646	63.663	67.646	S	2	1	S(1)APCGSLAFSGDR	S(48.71)APCGS(-48.71)LAFS(-63.42)GDR	0.911234	0.885775	0.985049	0.901439	0.886805	1.00261	0.652672	0.93789	1.48704	NA	NA	NA	0.85476	0.88648	1.04297	0.895407	0.925127	1.03469	NA	NA	NA	0.656196	1.02741	1.48905
Q9QYR6;A2ARP8	1062;1300	Q9QYR6	Q9QYR6	Microtubule-associated protein 1A	Map1a	1062	PEEAMSEEGKVPLSRSPQAQDTLGSLAGGQT	171380000	2.3417	1	116.548	0	443.59	437.3	443.59	S	2	1	S(1)PQAQDTLGSLAGGQTGCTIQLLPEQDK	S(116.55)PQAQDT(-116.55)LGS(-218.63)LAGGQT(-340.97)GCT(-371.83)IQLLPEQDK	1.09545	1.06251	0.902721	NA	NA	NA	1.60465	1.30284	0.820609	1.38982	1.09519	0.857374	NA	NA	NA	NA	NA	NA	NA	NA	NA	NA	NA	NA
Q9QYY8	266	Q9QYY8	Q9QYY8	Spastin	Spast	266	LKSGSAGLSGHHRAPSCSGLSMVSGARPGPG	852320000	-0.38738	0.99908	30.3901	8.35e-11	83.894	83.894	83.894	S	2	1	APS(0.999)CS(0.001)GLSMVSGAR	APS(30.39)CS(-30.39)GLS(-52.01)MVS(-66.33)GAR	1.18249	1.11845	0.955941	1.18687	1.13133	0.965158	0.642149	1.20736	1.94363	0.639727	1.22495	1.97027	1.13535	1.23865	1.01518	NA	NA	NA	0.655005	1.11907	1.72684	0.639653	1.13624	1.75802
Q9R0L6	644	Q9R0L6	Q9R0L6	Pericentriolar material 1 protein	Pcm1	644	VEEEGVSGASLSSRRSSLVDEAPEDEEFEQK	1146100000	-0.55606	1	123.706	0	251.76	251.76	123.71	S	2	1;2	RS(1)S(1)LVDEAPEDEEFEQK	RS(123.71)S(123.71)LVDEAPEDEEFEQK	1.10085	1.0424	0.954447	1.1871	0.943368	0.816666	1.47094	0.917306	0.618242	1.33974	0.955578	0.731754	1.37328	0.979708	0.836325	0.829613	0.934793	1.13134	NA	NA	NA	1.23803	1.08789	0.929461
Q9R0L6	645	Q9R0L6	Q9R0L6	Pericentriolar material 1 protein	Pcm1	645	EEEGVSGASLSSRRSSLVDEAPEDEEFEQKI	1476900000	-0.55606	1	123.706	0	251.76	251.76	123.71	S	2	1;2	RS(1)S(1)LVDEAPEDEEFEQK	RS(123.71)S(123.71)LVDEAPEDEEFEQK	NA	NA	NA	1.09233	1.06903	0.982866	1.47094	0.917306	0.618242	1.33974	0.955578	0.731754	1.37328	0.979708	0.836325	1.11151	0.961383	0.887577	1.14046	0.943927	0.82869	1.27751	0.974636	0.822291
Q9R0N3	70	Q9R0N3	Q9R0N3	Synaptotagmin-11	Syt11	70	FIHMLKGISIYPETLSNKKKIIKVRRDKDGP	30960000	0.23223	0.958897	13.6791	1.27e-17	94.09	61.002	82.651	S	2	1	GISIYPET(0.041)LS(0.959)NK	GIS(-69.55)IY(-59.53)PET(-13.68)LS(13.68)NK	NA	NA	NA	NA	NA	NA	0.620579	0.952259	1.56447	0.768602	1.08129	1.41619	NA	NA	NA	NA	NA	NA	NA	NA	NA	NA	NA	NA
Q9R0N7	89	Q9R0N7	Q9R0N7	Synaptotagmin-7	Syt7	89	PAGGKAVNTAPVPGQTPHDESDRRTETRSSV	30724000	0.64468	0.989219	19.6322	6.75e-27	80.994	80.994	80.994	T	3	1	AVNTAPVPGQT(0.989)PHDES(0.011)DRR	AVNT(-48.26)APVPGQT(19.63)PHDES(-19.63)DRR	NA	NA	NA	NA	NA	NA	0.776518	1.21051	1.61841	0.804013	1.06631	1.37435	NA	NA	NA	NA	NA	NA	NA	NA	NA	NA	NA	NA
Q9R0P5;Q4FK36	3;3	Q9R0P5	Q9R0P5	Destrin	Dstn	3	_____________MASGVQVADEVCRIFYDM	2892000000	-0.53209	1	95.0671	2.4e-47	144.18	137.48	95.067	S	2	1	AS(1)GVQVADEVCR	AS(95.07)GVQVADEVCR	0.717441	0.879762	1.23955	0.716174	0.881252	1.24533	0.636467	1.02154	1.57725	0.626324	1.00613	1.55748	0.728986	0.89827	1.21359	0.729957	0.886263	1.22924	NA	NA	NA	NA	NA	NA
Q9R1P0;E9Q0X0;E9PW69	13;13;13	Q9R1P0	Q9R1P0	Proteasome subunit alpha type-4	Psma4	13	___MSRRYDSRTTIFSPEGRLYQVEYAMEAI	226060000	0.98355	0.999997	58.7322	0.00128157	73.632	58.732	73.632	S	2	1	TTIFS(1)PEGR	T(-59.19)T(-58.73)IFS(58.73)PEGR	NA	NA	NA	NA	NA	NA	1.50946	0.995225	0.705664	1.4003	0.992247	0.762661	NA	NA	NA	NA	NA	NA	0.830932	0.960904	1.0263	NA	NA	NA
Q9R1X5	558	Q9R1X5	Q9R1X5	Multidrug resistance-associated protein 5	Abcc5	558	AEQKGHLLLDSDERPSPEEEEGKQIHTGSLR	190000000	0.92748	0.999481	32.847	3.1e-16	103.84	93.892	103.84	S	3	1	GHLLLDS(0.001)DERPS(0.999)PEEEEGK	GHLLLDS(-32.85)DERPS(32.85)PEEEEGK	NA	NA	NA	NA	NA	NA	1.6052	1.07649	0.684741	NA	NA	NA	NA	NA	NA	NA	NA	NA	1.05602	0.952524	0.870497	NA	NA	NA
Q9R1Z8	412	Q9R1Z8	Q9R1Z8	Vinexin	Sorbs3	412	SSRPLSPHRMADGGGSPFLGRRDFVYPSSAR	260040000	0.672	1	50.305	3.42e-24	115.38	115.38	50.305	S	2	1	MADGGGS(1)PFLGR	MADGGGS(50.3)PFLGR	0.894253	0.952092	1.08232	0.896275	1.01009	1.12518	0.547589	0.970278	1.79615	0.545256	0.970955	1.77862	NA	NA	NA	NA	NA	NA	0.54147	0.995133	1.93055	0.510561	0.98315	1.91246
Q9WTQ5	594	Q9WTQ5	Q9WTQ5	A-kinase anchor protein 12	Akap12	594	EEGATSDGEKKREGITPWASFKKMVTPKKRV	29336000	-0.91213	1	180.275	4.82e-170	180.27	150.85	180.27	T	2	2	EGIT(1)PWAS(1)FKK	EGIT(180.27)PWAS(180.27)FKK	NA	NA	NA	NA	NA	NA	0.493569	0.705032	1.44286	NA	NA	NA	NA	NA	NA	NA	NA	NA	NA	NA	NA	NA	NA	NA
Q9WU62	481	Q9WU62	Q9WU62	Inner centromere protein	Incenp	481	LRTFLHTVQKNQMLMTPTLASRSSVMKSFIK	63489000	0.22414	0.967946	14.8279	8.86e-40	136.81	128.84	136.81	T	2	1	NQMLMT(0.968)PT(0.032)LASR	NQMLMT(14.83)PT(-14.83)LAS(-36.7)R	NA	NA	NA	NA	NA	NA	0.726639	1.1155	1.51541	0.79265	1.22294	1.54025	NA	NA	NA	NA	NA	NA	NA	NA	NA	NA	NA	NA
Q9WUF3	1544	Q9WUF3	Q9WUF3	CASP8-associated protein 2	Casp8ap2	1544	PSTSPGLKHGVVAEESLTSLPRTGKEAGVAT	260830000	-0.059692	0.997888	26.7819	1.25e-47	124.84	124.84	124.84	S	2	1	HGVVAEES(0.998)LT(0.002)SLPR	HGVVAEES(26.78)LT(-26.78)S(-47.34)LPR	1.19757	1.17516	1.02693	1.05393	1.16557	1.11371	0.293748	0.811319	2.79665	0.30382	0.725103	2.31567	NA	NA	NA	NA	NA	NA	0.311049	0.760991	2.20407	NA	NA	NA
Q9WV55	153	Q9WV55	Q9WV55	Vesicle-associated membrane protein-associated protein A	Vapa	153	KLNDMEPSKAVPLNASKQDGPLPKPHSVSLN	1315900000	-2.0162	1	49.7082	1.55e-36	105.5	93.541	49.708	S	2	1	AVPLNAS(1)KQDGPLPK	AVPLNAS(49.71)KQDGPLPK	1.45696	1.03639	0.820703	1.13782	1.04538	0.913491	0.625187	0.891091	1.42852	0.626048	0.903389	1.42148	1.1718	1.01723	0.836718	NA	NA	NA	0.610514	0.917791	1.51133	0.611408	0.889315	1.46784
Q9WV66	312	Q9WV66	Q9WV66	E3 ubiquitin-protein ligase MARCH7	2016-03-07	312	FSRRSSQDSLNTRSLSSENYISPRTLTSQSR	6584500	-0.1591	0.920568	11.36	0.00270147	47.037	41.142	47.037	S	2	1	S(0.011)LS(0.921)S(0.067)ENY(0.001)ISPR	S(-19.27)LS(11.36)S(-11.36)ENY(-29.37)IS(-37.24)PR	NA	NA	NA	NA	NA	NA	2.06479	0.969351	0.503142	NA	NA	NA	NA	NA	NA	NA	NA	NA	NA	NA	NA	NA	NA	NA
Q9WV69	372	Q9WV69	Q9WV69	Dematin	Dmtn	372	KLPPGVDRMRLERHLSAEDFSRVFAMSPEEF	133720000	-0.59487	1	67.0891	0.000381559	96.334	88.934	96.334	S	2	1	HLS(1)AEDFSR	HLS(67.09)AEDFS(-67.09)R	1.26948	1.06365	0.821084	1.17866	1.00521	0.860554	1.51799	1.11401	0.747052	NA	NA	NA	NA	NA	NA	NA	NA	NA	1.39971	1.15297	0.856168	NA	NA	NA
Q9WV92	105	Q9WV92	Q9WV92	Band 4.1-like protein 3	Epb41l3	105	FEDDKLSQRSSSSKLSRSPLKIVKRPKSMQC	493970000	-0.093933	0.880021	8.65388	0.0241859	66.056	20.458	56.548	S	2	1	LS(0.88)RS(0.12)PLK	LS(8.65)RS(-8.65)PLK	NA	NA	NA	NA	NA	NA	1.77151	1.28808	0.720371	1.33963	1.20073	0.878366	1.52616	1.31451	0.853563	1.56924	1.29111	0.851325	1.67627	1.32833	0.790029	1.72123	1.36594	0.803659
Q9Z0H1	583	Q9Z0H1	Q9Z0H1	WD repeat-containing protein 46	Wdr46	583	KKKVMDQEHRDKVRQSLEQQQQKKKQDMAMP	98845000	-0.046978	1	69.3307	8.06e-05	69.331	50.087	69.331	S	2	1	VRQS(1)LEQQQQK	VRQS(69.33)LEQQQQK	NA	NA	NA	NA	NA	NA	1.8916	1.76094	0.730557	NA	NA	NA	1.30202	1.14088	0.840384	NA	NA	NA	NA	NA	NA	0.847808	1.05101	1.10117
Q9Z0P4	335	Q9Z0P4	Q9Z0P4	Paralemmin-1	Palm	335	QDTIKAELVVIEDAATPREPAPLNGSAAELP	48073000	1.8595	1	72.359	2.76e-10	91.317	88.121	72.359	T	2	1	AELVVIEDAAT(1)PR	AELVVIEDAAT(72.36)PR	NA	NA	NA	NA	NA	NA	0.252617	1.25048	4.79849	NA	NA	NA	NA	NA	NA	NA	NA	NA	NA	NA	NA	NA	NA	NA
Q9Z103	98	Q9Z103	Q9Z103	Activity-dependent neuroprotector homeobox protein	Adnp	98	SKFFSAYKSHFRNVHSEDFENRILLNCPYCT	139440000	1.2862	1	56.2859	0.00019678	86.405	79.275	56.286	S	2	1	NVHS(1)EDFENR	NVHS(56.29)EDFENR	NA	NA	NA	NA	NA	NA	0.606121	0.788967	1.42561	NA	NA	NA	NA	NA	NA	NA	NA	NA	NA	NA	NA	0.708439	0.784645	1.05895
Q9Z1S8;Q3ZB59;Q3ZB57	261;261;261	Q9Z1S8	Q9Z1S8	GRB2-associated-binding protein 2	Gab2	261	YSLPKPSRHNTEFKDSTYDLPRSLASHGHTK	1113400000	0.30545	0.958602	13.6465	1.59e-234	197.38	190.72	197.38	S	3	1	HNTEFKDS(0.959)T(0.041)YDLPR	HNT(-100.94)EFKDS(13.65)T(-13.65)Y(-88.31)DLPR	1.22244	1.00689	0.834149	1.22445	1.02046	0.804507	2.13591	1.33709	0.553863	NA	NA	NA	1.208	1.06447	0.845373	NA	NA	NA	0.931483	1.25008	1.33992	0.975559	1.2659	1.35833
Q9Z1T6;A0A087WQI1	105;105	Q9Z1T6	Q9Z1T6	1-phosphatidylinositol 3-phosphate 5-kinase	Pikfyve	105	VPYKKQLNEELHRRSSVLDSRRKAEPACGGH	252420000	1.173	0.93725	11.7638	0.00321873	91.313	37.562	61.958	S	2	1	RS(0.062)S(0.937)VLDSR	RS(-11.76)S(11.76)VLDS(-34.83)R	NA	NA	NA	NA	NA	NA	0.663429	0.885189	1.3065	0.631509	0.834697	1.26617	1.24738	1.09798	0.879581	1.26536	1.07592	0.859342	NA	NA	NA	0.691841	0.825346	1.23858
Q9Z277	189	Q9Z277	Q9Z277	Tyrosine-protein kinase BAZ1B	Baz1b	189	QKKETVVKEDEGRRESINDRARRSPRKLPTS	866290000	-1.241	1	45.661	0.0119991	71.524	25.19	45.661	S	2	1	RES(1)INDR	RES(45.66)INDR	NA	NA	NA	2.7378	1.22307	0.454297	1.46104	0.918945	0.625965	1.49117	0.920762	0.621447	NA	NA	NA	NA	NA	NA	0.759782	0.89622	1.10392	NA	NA	NA
Q9Z2D8;D3YTR5;D3YTR4	56;32;24	Q9Z2D8	Q9Z2D8	Methyl-CpG-binding domain protein 3	Mbd3	56	KKFRSKPQLARYLGGSMDLSTFDFRTGKMLM	32079000	1.8366	0.99788	28.9779	0.000565444	63.691	42.444	60.093	S	2	1	YLGGS(0.998)MDLS(0.001)TFDFR	Y(-33.8)LGGS(28.98)MDLS(-28.98)T(-33.54)FDFR	NA	NA	NA	NA	NA	NA	2.36302	1.1089	0.414618	1.93257	1.1733	0.583304	NA	NA	NA	NA	NA	NA	NA	NA	NA	NA	NA	NA
Q9Z2X1;J3QM80;J3QMT0	104;104;104	Q9Z2X1	Q9Z2X1	Heterogeneous nuclear ribonucleoprotein F	Hnrnpf	104	HRTEMDWVLKHSGPNSADSANDGFVRLRGLP	1134600000	-0.33687	0.999994	52.0521	2.47e-88	134.32	127.54	134.32	S	2	1	HSGPNS(1)ADSANDGFVR	HS(-67.56)GPNS(52.05)ADS(-52.05)ANDGFVR	0.963022	0.96895	1.00041	0.960029	0.97613	1.03193	1.85776	0.79819	0.474964	0.983384	0.988784	1.02601	0.941148	0.875254	0.928641	0.979726	0.901344	0.957061	1.15857	0.89285	0.832913	0.962737	0.994532	1.07703
S4R1L5;S4R2P8;O88738	518;546;546	S4R1L5	S4R1L5	Baculoviral IAP repeat-containing protein 6	Birc6	518	LEDTVKDLEELGANPSLTNSKSEKTKEKHQE	262730000	0.8874	0.930554	12.7377	9.12e-163	176.87	169.58	135.18	S	2	1	DLEELGANPS(0.931)LT(0.05)NS(0.02)K	DLEELGANPS(12.74)LT(-12.74)NS(-16.7)K	0.917739	1.04591	1.15166	0.934379	1.067	1.11309	0.587331	0.911376	1.54649	0.602813	0.907679	1.48419	NA	NA	NA	NA	NA	NA	0.612883	0.931529	1.50056	0.66094	1.01639	1.53963
S4R255;Q9Z0J4;F8WGF2	847;847;881	S4R255	S4R255	Nitric oxide synthase	Nos1	847	NSVQEERKSYKVRFNSVSSYSDSRKSSGDGP	968730000	-0.92607	0.999388	33.3154	1.62e-05	85.493	79.411	68.972	S	2	1	FNS(0.999)VSSYSDSR	FNS(33.32)VS(-33.32)S(-39.06)Y(-50.84)S(-49.73)DS(-54.54)R	0.798274	0.749606	0.936322	0.784799	0.755536	0.950715	0.59828	0.77521	1.38008	0.609735	0.784332	1.27209	0.824834	0.789777	0.956063	0.825236	0.792622	0.95162	0.666297	0.832544	1.26153	0.647205	0.831325	1.25174
S4R294;S4R2J9;A0A0A0MQ79;Q3TLH4	1219;1217;1217;1219	S4R294	S4R294	Protein PRRC2C	Prrc2c	1219	VPSGPLRQREESETRSESSDFEVVPKRRRQR	1156900000	-0.61271	0.980281	13.9543	6.49e-66	160.18	150.11	68.044	S	2	1;2;3	S(0.98)ES(0.51)S(0.51)DFEVVPK	S(13.95)ES(0)S(0)DFEVVPK	0.86361	1.04557	1.16207	0.788129	0.972153	1.25876	1.65981	0.948496	0.580492	1.67719	0.956105	0.575528	0.952008	1.00493	1.04741	0.950081	1.00216	1.05138	1.62237	0.93461	0.577712	1.60781	0.98864	0.604273
S4R294;S4R2J9;A0A0A0MQ79;Q3TLH4;S4R2L9;S4R209	2212;2210;2210;2212;721;928	S4R294	S4R294	Protein PRRC2C	Prrc2c	2212	SLTFKMESARKAWENSPNLREKGSPVTSTAP	816040000	-0.99545	1	83.6332	6.56e-10	113.76	93.521	83.633	S	2	1	KAWENS(1)PNLR	KAWENS(83.63)PNLR	0.875111	0.741264	0.827678	0.878478	0.843145	0.934433	0.607139	0.952217	1.59763	0.605254	0.952471	1.60223	NA	NA	NA	NA	NA	NA	0.658386	1.0085	1.53119	0.628477	0.991363	1.54046
S4R2J8;S4R270;S4R1B8;D3Z6Q9	363;395;368;378	S4R2J8	S4R2J8	Bridging integrator 2	Bin2	363	SSSAQSPGRGQTGKDTPSPGDVVLRARASSE	126860000	0.13293	0.995848	25.1387	1.24e-06	73.383	57.722	73.383	T	2	1;2	GQT(0.001)GKDT(0.996)PS(0.003)PGDVVLR	GQT(-29.56)GKDT(25.14)PS(-25.14)PGDVVLR	NA	NA	NA	NA	NA	NA	0.595419	0.86221	1.40825	NA	NA	NA	NA	NA	NA	NA	NA	NA	0.475877	0.802448	1.78318	0.308035	0.913202	2.97633
S4R2L4;Q8BI46;S4R2G2;A2RTL5;S4R265	217;159;159;159;170	S4R2L4	S4R2L4	Arginine/serine-rich coiled-coil protein 2	Rsrc2	217	RKKRIEKPRRFSRSLSRTPSPPPFRGRNTAM	34339000	0.44569	0.984565	18.0226	0.00161911	43.208	43.208	43.208	S	2	3	S(0.021)LS(0.985)RT(0.995)PS(1)PPPFR	S(-18.02)LS(18.02)RT(22.61)PS(35.84)PPPFR	NA	NA	NA	NA	NA	NA	1.61565	1.26569	0.806172	1.68478	1.25348	0.775316	NA	NA	NA	NA	NA	NA	NA	NA	NA	NA	NA	NA
S4R2L4;Q8BI46;S4R2G2;A2RTL5;S4R265	219;161;161;161;172	S4R2L4	S4R2L4	Arginine/serine-rich coiled-coil protein 2	Rsrc2	219	KRIEKPRRFSRSLSRTPSPPPFRGRNTAMDA	34339000	0.44569	0.994635	22.6122	0.00161911	43.208	43.208	43.208	T	2	3	S(0.021)LS(0.985)RT(0.995)PS(1)PPPFR	S(-18.02)LS(18.02)RT(22.61)PS(35.84)PPPFR	NA	NA	NA	NA	NA	NA	1.61565	1.26569	0.806172	1.68478	1.25348	0.775316	NA	NA	NA	NA	NA	NA	NA	NA	NA	NA	NA	NA
S4R2L4;Q8BI46;S4R2G2;A2RTL5;S4R265	221;163;163;163;174	S4R2L4	S4R2L4	Arginine/serine-rich coiled-coil protein 2	Rsrc2	221	IEKPRRFSRSLSRTPSPPPFRGRNTAMDAQE	34339000	0.44569	0.999745	35.8431	0.00161911	43.208	43.208	43.208	S	2	3	S(0.021)LS(0.985)RT(0.995)PS(1)PPPFR	S(-18.02)LS(18.02)RT(22.61)PS(35.84)PPPFR	NA	NA	NA	NA	NA	NA	1.61565	1.26569	0.806172	1.68478	1.25348	0.775316	NA	NA	NA	NA	NA	NA	NA	NA	NA	NA	NA	NA
A0A0G2JF33;A0A0G2JEE9;Q9CVI2	82;82;82	A0A0G2JF33	A0A0G2JF33	Protein FAM133B	Fam133b	82	ENWKKELEKHREKLLSGNESSSKKRQKKKKE	237070000	0.17875	0.998274	29.457	0.000623557	76.073	63.495	64.534	S	2	1	LLS(0.998)GNES(0.001)SSK	LLS(29.46)GNES(-29.46)S(-33.68)S(-37.78)K	1.32046	0.934424	0.746412	NA	NA	NA	NA	NA	NA	2.14548	0.761059	0.363375	NA	NA	NA	NA	NA	NA	1.57111	0.847563	0.538528	1.48955	0.880656	0.583729
A0A0G2JFV9;Q9JHI7	109;306	A0A0G2JFV9	A0A0G2JFV9	Exosome complex component RRP45 (Fragment)	Exosc9	109	QRITAFKMETAPIDTSNIEERAEEIIAEAEP	1151600000	1.6225	0.84343	7.3134	1.55e-172	148.44	117.35	148.44	S	2	1	METAPIDT(0.157)S(0.843)NIEER	MET(-96.27)APIDT(-7.31)S(7.31)NIEER	0.99838	0.90254	0.899414	1.13377	0.881043	0.82301	0.744728	0.963649	1.29704	0.634308	0.898159	1.42948	1.14687	0.991897	0.886294	NA	NA	NA	0.641371	0.930535	1.46931	0.70162	0.929828	1.33429
A0A0J9YVB2;Q3UM83;G5E8L6	74;74;74	A0A0J9YVB2	A0A0J9YVB2	Killer cell lectin-like receptor subfamily G member 2	Klrg2	74	YGAFRRLGSCSRELPSPSPSWAEQPRDGEAE	65402000	-2.2442	0.987308	19.262	0.00012713	62.94	54.113	52.527	S	2	1	ELPS(0.987)PS(0.012)PS(0.001)WAEQPR	ELPS(19.26)PS(-19.26)PS(-29.99)WAEQPR	0.884519	0.879472	1.02216	0.900528	0.894572	1.01824	NA	NA	NA	0.346029	0.984209	2.39935	NA	NA	NA	NA	NA	NA	NA	NA	NA	NA	NA	NA
A0A0R4IZX7;Q8CDB0	399;446	A0A0R4IZX7	A0A0R4IZX7	MAP kinase-interacting serine/threonine-protein kinase 2	Mknk2	399	SPPSQSKLAQRRQRASLSATPVVLVGDRA__	33591000	1.0542	0.969465	15.0332	1.13e-08	80.361	71.325	73.279	S	2	1	AS(0.969)LS(0.03)ATPVVLVGDR	AS(15.03)LS(-15.03)AT(-39.41)PVVLVGDR	0.734085	1.06473	1.48561	0.739495	1.08584	1.37974	NA	NA	NA	0.725717	1.16187	1.54856	NA	NA	NA	NA	NA	NA	NA	NA	NA	NA	NA	NA
A0A0R4J0B3;Q6PB82;O70405	622;628;622	A0A0R4J0B3	A0A0R4J0B3	Serine/threonine-protein kinase ULK1	Ulk1	622	LPDFLQRSPLPPILGSPTKAGPSFDFPKTPS	322490000	0.17056	0.949417	12.7346	2.86e-11	95.822	86.023	62.658	S	2	1;2	S(1)PLPPILGS(0.949)PT(0.051)K	S(58.01)PLPPILGS(12.73)PT(-12.73)K	1.07982	0.979806	0.886235	1.10389	0.969185	0.86948	1.25877	1.07236	0.865312	0.48428	0.835951	1.72868	1.00229	1.23995	1.26038	0.991897	1.22874	1.19853	1.28877	1.0648	0.83863	1.27549	1.09031	0.865792
A0A0R4J0B3;Q6PB82;O70405	614;620;614	A0A0R4J0B3	A0A0R4J0B3	Serine/threonine-protein kinase ULK1	Ulk1	614	RPLRGSPKLPDFLQRSPLPPILGSPTKAGPS	51801000	-0.2142	0.999999	59.1458	0.00024868	62.658	59.08	60.764	S	2	2	S(1)PLPPILGS(0.5)PT(0.5)K	S(59.15)PLPPILGS(0)PT(0)K	1.07982	0.979806	0.886235	1.10389	0.969185	0.86948	NA	NA	NA	0.48428	0.835951	1.72868	NA	NA	NA	NA	NA	NA	NA	NA	NA	NA	NA	NA
A0A0R4J0M1;Q8VCN9	17;17	A0A0R4J0M1	A0A0R4J0M1	Tubulin-specific chaperone C	Tbcc	17	EGVDCSMALADAAAGSPRDLSLVPERLQRRE	49946000	-0.42887	1	85.6629	2.39e-109	147.17	138.66	107.65	S	2	1	MEGVDCSMALADAAAGS(1)PR	MEGVDCS(-85.66)MALADAAAGS(85.66)PR	NA	NA	NA	NA	NA	NA	0.862439	1.13075	1.42384	0.660452	1.084	1.52987	NA	NA	NA	NA	NA	NA	NA	NA	NA	NA	NA	NA
A0A0R4J0X8;D3Z0V2;Q9ES28;A0A0R4J0C5	71;71;228;228	A0A0R4J0X8	A0A0R4J0X8	Rho guanine nucleotide exchange factor (GEF7), isoform CRA	Arhgef7	71	PSNYVREIKPSEKPVSPKSGTLKSPPKGFDT	13597000000	-0.87872	0.999989	49.4066	2.9e-33	125.67	118.69	82.109	S	3	1	EIKPSEKPVS(1)PK	EIKPS(-49.41)EKPVS(49.41)PK	0.787471	0.943473	1.20699	0.785463	0.960769	1.21981	1.09448	0.968867	0.872203	1.71084	1.07482	0.633313	0.756523	0.971464	1.22196	0.764483	0.94561	1.27726	0.957823	0.942631	0.979196	1.05154	0.931269	0.934142
A0A0R4J1F9;A0A0R4J1F7;F6XQR1;F6WPX2;E9Q990;D3YWT3;A0A0R4J1G0;Q924A0;Q80WT9;E9QQ91;D3Z2K5;Q3V1G9;E9QQ90;E9QQ89	156;179;137;149;179;156;156;156;156;156;156;179;156;156	A0A0R4J1F9	A0A0R4J1F9	Transcription factor 7-like 2	Tcf7l2	156	GSLQSRQTLKDARSPSPAHIVSNKVPVVQHP	70869000	-1.5944	0.999789	36.7608	1.21e-44	147.66	137.77	147.66	S	2	1	SPS(1)PAHIVSNK	S(-36.76)PS(36.76)PAHIVS(-102.32)NK	NA	NA	NA	0.773459	1.23803	1.58668	0.822753	1.19321	1.45003	0.800676	1.22552	1.67117	NA	NA	NA	NA	NA	NA	NA	NA	NA	NA	NA	NA
A0A140LHQ9;Q70IV5	336;778	A0A140LHQ9	A0A140LHQ9	Synemin	Synm	336	IDFSTPFQVEEVDDVSPSPKGFVEEEDGEGE	49627000	0.65475	0.8719	8.3292	7.09e-62	132.84	117.3	132.84	S	2	1	IDFSTPFQVEEVDDVS(0.872)PS(0.128)PK	IDFS(-124.97)T(-121.84)PFQVEEVDDVS(8.33)PS(-8.33)PK	NA	NA	NA	NA	NA	NA	1.77041	1.57634	0.933049	2.14562	1.53389	0.734817	NA	NA	NA	NA	NA	NA	NA	NA	NA	NA	NA	NA
A2A6U3;Q80UG5	31;49	A2A6U3	A2A6U3	Septin-9	2016-09-09	31	EEIEPPNSTPPRRVQTPLLRATVASSSQKFQ	334960000	0.35564	1	146.693	8.04e-14	146.69	92.726	146.69	T	2	1	VQT(1)PLLR	VQT(146.69)PLLR	NA	NA	NA	NA	NA	NA	NA	NA	NA	0.661293	0.900482	1.3757	NA	NA	NA	0.703832	1.15171	1.48448	0.648312	0.94842	1.35863	0.637302	0.84177	1.33701
A2A8V9;E9PUK6;Q52KI8;A2A8V8;E9QKA4;F7BWM1	234;234;234;234;234;24	A2A8V9	A2A8V9	Serine/arginine repetitive matrix protein 1	Srrm1	234	KSPELPEPSVRMKDSSVQEATSTSDILKAPK	86338000	0.092758	0.990521	20.1912	5.33e-79	127.58	110.99	127.58	S	2	1	MKDS(0.009)S(0.991)VQEATSTSDILK	MKDS(-20.19)S(20.19)VQEAT(-73.57)S(-78.61)T(-83.53)S(-88.31)DILK	1.081	0.99167	0.898507	1.16111	1.04269	0.858849	NA	NA	NA	1.50552	1.01398	0.665487	NA	NA	NA	NA	NA	NA	NA	NA	NA	NA	NA	NA
NA	NA	NA	NA	NA	NA	NA	NA	NA	NA	NA	NA	NA	NA	NA	NA	NA	NA	NA	NA	NA	NA	NA	NA	NA	NA	NA	NA	NA	NA	NA	NA	NA	NA	NA	NA	NA	NA	NA	NA	NA	NA	NA	NA	NA
NA	NA	NA	NA	NA	NA	NA	NA	NA	NA	NA	NA	NA	NA	NA	NA	NA	NA	NA	NA	NA	NA	NA	NA	NA	NA	NA	NA	NA	NA	NA	NA	NA	NA	NA	NA	NA	NA	NA	NA	NA	NA	NA	NA	NA
A2AGS6;Q4QQM4	14;14	A2AGS6	A2AGS6	Tumor protein p53-inducible protein 11 (Fragment)	Trp53i11	14	__MAGKQPPPLMKKHSQTDLVSRLKTRKILG	258550000	2.7344	0.986173	20.1761	5.41e-05	80.96	65.33	44.132	S	2	1	KHS(0.986)QT(0.009)DLVS(0.004)R	KHS(20.18)QT(-20.18)DLVS(-23.55)R	NA	NA	NA	NA	NA	NA	NA	NA	NA	3.84073	2.28195	0.585183	2.44525	1.65377	0.713117	NA	NA	NA	NA	NA	NA	4.19077	2.39236	0.56493
A2AHC3;A0A0A0MQE5	1111;1111	A2AHC3	A2AHC3	Calmodulin-regulated spectrin-associated protein 1	Camsap1	1111	LKVPKDRQQGCSRSKTPTPSVETLPQSRSLP	82161000	1.7102	0.996543	24.6104	2.36e-56	124.63	124.63	124.63	T	2	1	S(0.003)KT(0.997)PTPSVETLPQSR	S(-24.61)KT(24.61)PT(-49.89)PS(-80.53)VET(-96.57)LPQS(-114.43)R	NA	NA	NA	NA	NA	NA	NA	NA	NA	0.186997	0.680296	3.13459	NA	NA	NA	NA	NA	NA	NA	NA	NA	NA	NA	NA
A2AHC3;A0A0A0MQE5	1220;1220	A2AHC3	A2AHC3	Calmodulin-regulated spectrin-associated protein 1	Camsap1	1220	EEPLRSKASLIEVDLSDLKAPDEDGEVVGHE	9493600	1.724	1	70.3575	0.000134556	71.98	59.188	71.98	S	2	1	ASLIEVDLS(1)DLK	AS(-70.36)LIEVDLS(70.36)DLK	NA	NA	NA	NA	NA	NA	1.03385	1.18442	1.20069	0.646415	0.920263	1.54357	NA	NA	NA	NA	NA	NA	NA	NA	NA	NA	NA	NA
A2AIS0;A2AIR9;O55017;A2AIR7	2182;2219;2221;2222	A2AIS0	A2AIS0	Voltage-dependent N-type calcium channel subunit alpha-1B	Cacna1b	2182	SGLPAFSPGRLSRGLSEHNALLQKEPLSQPL	7582400	0.35719	1	89.46	8.62e-07	89.46	74.472	89.46	S	2	1	GLS(1)EHNALLQK	GLS(89.46)EHNALLQK	NA	NA	NA	0.86851	1.42607	1.7089	NA	NA	NA	1.82226	1.15671	0.756971	NA	NA	NA	NA	NA	NA	NA	NA	NA	NA	NA	NA
A2AIX1;E9QAT4	581;581	A2AIX1	A2AIX1	Protein Sec16a	Sec16a	581	GTFIQQEVGKLEDDTSGSFFKQIDSSPVGGE	671440000	0.33941	0.954078	15.06	4.14e-66	161.21	136.35	117.93	S	2	1	LEDDT(0.016)S(0.954)GS(0.03)FFK	LEDDT(-17.71)S(15.06)GS(-15.06)FFK	0.801942	0.941028	1.20102	0.808638	0.956259	1.17312	0.674819	0.864105	1.30546	0.661914	0.865751	1.31714	0.882445	0.973308	1.11351	0.86375	0.992577	1.14144	0.670897	0.903895	1.28954	0.688549	0.935447	1.38403
A2APB8	110	A2APB8	A2APB8	Targeting protein for Xklp2	Tpx2	110	IPSNDCSSLDAKRAVSGNTPVQPQRRSIRLS	234370000	4.4199	1	52.5691	5.61e-11	106.76	87.003	52.569	S	2	1;2	AVS(1)GNT(1)PVQPQR	AVS(52.57)GNT(52.57)PVQPQR	NA	NA	NA	NA	NA	NA	0.985597	1.08837	1.09758	0.603047	0.961692	1.62164	NA	NA	NA	NA	NA	NA	0.882129	1.03161	1.13276	0.885293	0.937263	1.08925
A2APV2;E9PXE6;F8VPR2	450;450;450	A2APV2	A2APV2	Formin-like protein 2	Fmnl2	450	DVVREIYKDANTQVHTLRKMVKEKEEAIQRQ	378990000	-0.1515	0.999995	53.0963	7.77e-13	109.07	92.725	75.589	T	2	1	DANTQVHT(1)LR	DANT(-53.1)QVHT(53.1)LR	0.816133	0.63216	0.761126	0.800155	0.724176	0.802492	0.861944	1.01426	1.21867	0.596029	0.676676	1.32213	1.2821	1.37558	1.09833	NA	NA	NA	NA	NA	NA	0.828707	1.00319	1.20232
A2AQD6;A2AQD5;Q922B9	268;268;268	A2AQD6	A2AQD6	Sperm-specific antigen 2 homolog	Ssfa2	268	SLYSQVSGTPLQRIGSMSSVTSTKEVADSPP	33632000	-0.36139	0.999831	38.8492	1.9e-07	92.939	77.567	92.939	S	2	1	IGS(1)MSSVTSTK	IGS(38.85)MS(-38.85)S(-44.41)VT(-56.65)S(-62.37)T(-68.52)K	0.943137	0.951745	1.08994	1.11919	1.12565	1.09852	NA	NA	NA	2.67774	1.58548	0.608895	NA	NA	NA	NA	NA	NA	NA	NA	NA	NA	NA	NA
A2AQD6;A2AQD5;Q922B9	90;90;90	A2AQD6	A2AQD6	Sperm-specific antigen 2 homolog	Ssfa2	90	KIAIWLKDCRTPLGASLDEQSSGTPKGVLVR	148170000	1.8056	1	73.7677	3.95e-161	171.39	171.39	171.39	S	2	1	TPLGAS(1)LDEQSSGTPK	T(-100.4)PLGAS(73.77)LDEQS(-73.77)S(-78.36)GT(-89.6)PK	NA	NA	NA	NA	NA	NA	NA	NA	NA	1.9305	1.20194	0.64219	0.934022	1.16302	1.29694	NA	NA	NA	NA	NA	NA	1.92871	1.2278	0.614973
A2ASY0;Q5HZG4	51;204	A2ASY0	A2ASY0	Transcription initiation factor TFIID subunit 3	Taf3	51	MPSMKRPRLLSTKGDSLDVVLLEAREPLSSI	11983000	-0.10862	1	77.0683	1.26e-07	81.448	67.364	77.068	S	2	1	GDS(1)LDVVLLEAR	GDS(77.07)LDVVLLEAR	NA	NA	NA	NA	NA	NA	NA	NA	NA	1.55212	0.839271	0.526775	NA	NA	NA	NA	NA	NA	NA	NA	NA	NA	NA	NA
A2AUK5;A2AUK8;Q9Z2H5;A2AUK6;A2AUK7	702;690;702;481;553	A2AUK5;A2AUK7	A2AUK5	Band 4.1-like protein 1	Epb41l1	702	EMPQFESVKAETMTVSSLAIRKKIEPEAMLQ;PEKASESVKAETMTVSSLAIRKKIEPEAMLQ	12496000	-1.0495	0.824323	6.75366	2.69e-05	79.652	71.242	79.652	S	2	1	AETMT(0.002)VS(0.824)S(0.174)LAIR	AET(-51.88)MT(-27.12)VS(6.75)S(-6.75)LAIR	NA	NA	NA	NA	NA	NA	NA	NA	NA	0.584308	0.776665	1.29887	NA	NA	NA	NA	NA	NA	NA	NA	NA	NA	NA	NA
A2AUK5;A2AUK8;Q9Z2H5;A2AUK6;A2AUK7	703;691;703;482;554	A2AUK5;A2AUK7	A2AUK5	Band 4.1-like protein 1	Epb41l1	703	EKASESVKAETMTVSSLAIRKKIEPEAMLQS;MPQFESVKAETMTVSSLAIRKKIEPEAMLQS	59152000	-1.0371	0.945268	12.3735	1.7e-68	150.05	128.16	145.86	S	2	1	AETMTVS(0.055)S(0.945)LAIR	AET(-83.57)MT(-52.92)VS(-12.37)S(12.37)LAIR	NA	NA	NA	NA	NA	NA	NA	NA	NA	0.626903	1.00413	1.72993	NA	NA	NA	NA	NA	NA	NA	NA	NA	NA	NA	NA
A3QK59;Q80VY9;K3W4M7	50;50;38	A3QK59	A3QK59	Putative ATP-dependent RNA helicase DHX33	Dhx33	50	GAGGGRRQTPPLAQPSASPYREALELQRRSL	61402000	1.1507	0.924131	10.8571	2.59e-08	80.414	63.835	78.501	S	2	1	QTPPLAQPS(0.924)AS(0.076)PYR	QT(-56.6)PPLAQPS(10.86)AS(-10.86)PY(-51.95)R	NA	NA	NA	0.386133	0.867085	2.35295	NA	NA	NA	0.615954	0.958827	1.51845	NA	NA	NA	NA	NA	NA	NA	NA	NA	NA	NA	NA
B0R030;O09044;A2AKH4;Q9D3L3;B0R029;E9Q8A1	72;72;72;72;72;72	B0R030	B0R030	Synaptosomal-associated protein (Fragment)	Snap23	72	EGMDQINKDMREAEKTLTELNKCCGLCICPC	73278000	0.46258	0.992433	21.1778	1.44e-12	118.26	91.613	118.26	T	2	1	EAEKT(0.992)LT(0.008)ELNK	EAEKT(21.18)LT(-21.18)ELNK	NA	NA	NA	NA	NA	NA	NA	NA	NA	0.601834	0.860435	1.46083	NA	NA	NA	NA	NA	NA	NA	NA	NA	NA	NA	NA
B7FAU9;Q8BTM8	16;16	B7FAU9	B7FAU9	Filamin, alpha	Flna	16	MSSSHSRCGQSAAVASPGGSIDSRDAEMPAT	3301100000	-0.70405	0.998253	27.9663	6.5e-146	163.95	153.6	163.95	S	2	1	CGQSAAVAS(0.998)PGGS(0.002)IDSR	CGQS(-99.43)AAVAS(27.97)PGGS(-27.97)IDS(-38.15)R	0.705727	0.821415	1.17	0.704137	0.831842	1.19171	0.698287	0.928981	1.3436	0.651393	0.898772	1.35442	0.693084	0.817995	1.16918	0.634576	0.856396	1.36608	0.570609	0.9207	1.70824	0.572832	0.944092	1.69261
B9EKI5;Q3TTA7	480;480	B9EKI5	B9EKI5	Casitas B-lineage lymphoma b	Cblb	480	ASVRKCTDRQNSPVTSPGSSPLAQRRKPQPD	14357000	0.21034	0.974779	17.0674	2.09e-07	72.906	65.231	72.906	S	2	2;3	QNS(1)PVT(0.02)S(0.975)PGS(0.216)S(0.789)PLAQR	QNS(38.9)PVT(-17.07)S(17.07)PGS(-5.71)S(5.71)PLAQR	NA	NA	NA	NA	NA	NA	NA	NA	NA	2.06247	1.10017	0.602147	NA	NA	NA	NA	NA	NA	NA	NA	NA	NA	NA	NA
D3YTP3	284	D3YTP3	D3YTP3	Protein Mtx3	Mtx3	284	KESNLIEKMDGNLRQSPQLLPRKLPTLKLTP	1358600000	0.63393	1	69.2755	0.00144402	86.882	27.215	69.275	S	2	1	QS(1)PQLLPR	QS(69.28)PQLLPR	1.40542	1.21536	0.867369	1.40445	1.22168	0.869118	1.4946	1.15959	0.784823	1.51999	1.23623	0.813864	1.45069	1.26754	0.891923	1.43438	1.25904	0.877581	1.5427	1.29269	0.841703	1.54737	1.28545	0.834339
D3Z0U0;Q8CDJ8	189;189	D3Z0U0	D3Z0U0	Stonin-1 (Fragment)	Ston1	189	HCAFSNPFWKDEGSASPFPLDSLASRKPFSP	20172000	-0.48597	0.949329	12.7273	3.82e-09	70.094	60.294	70.094	S	2	1	DEGS(0.051)AS(0.949)PFPLDSLASR	DEGS(-12.73)AS(12.73)PFPLDS(-51.16)LAS(-58.89)R	NA	NA	NA	NA	NA	NA	NA	NA	NA	0.612617	0.966181	1.64573	NA	NA	NA	NA	NA	NA	NA	NA	NA	NA	NA	NA
D3Z491;Q9DBC3;E0CXC2	52;52;492	D3Z491;E0CXC2	D3Z491	Cap-specific mRNA (nucleoside-2'-O-)-methyltransferase 1 (Fragment)	Cmtr1	52	SVNHAAKASATSLSGSDSETEGKQPCSDDFK;VLIRERRASATSLSGSDSETEGKQPCSDDFK	253260000	-1.3663	0.935083	12.5765	4.32e-25	87.352	79.569	87.352	S	2	1;2	ASATS(0.001)LS(0.009)GS(0.935)DS(0.052)ET(0.003)EGK	AS(-47.45)AT(-41.44)S(-29.99)LS(-20.12)GS(12.58)DS(-12.58)ET(-24.74)EGK	1.09875	1.25533	1.02647	NA	NA	NA	NA	NA	NA	2.48593	1.98495	0.778784	0.906202	0.918316	1.02741	NA	NA	NA	NA	NA	NA	NA	NA	NA
D3Z6G3;Q6PER3;Q2UZW7	161;176;176	D3Z6G3	D3Z6G3	Microtubule-associated protein RP/EB family member 3	Mapre3	161	TSPTGPKNMQTSGRLSNVAPPCILRKNPPSA	14746000	-0.38069	1	43.7611	0.00343438	43.761	43.761	43.761	S	2	1	LS(1)NVAPPCILR	LS(43.76)NVAPPCILR	NA	NA	NA	NA	NA	NA	NA	NA	NA	0.682736	1.07607	1.5741	NA	NA	NA	NA	NA	NA	NA	NA	NA	NA	NA	NA
D3Z6Z7;Q8C2K5;A0A0R4J1U7	185;207;185	D3Z6Z7	D3Z6Z7	MCG125477, isoform CRA	Rasal3	185	NSMQAALGNLKDAVRTPGKTEPEAAGSNQVH	185530000	-0.60277	0.999792	36.8105	1.81e-86	114.39	114.39	114.39	T	3	1	T(1)PGKTEPEAAGSNQVHNVR	T(36.81)PGKT(-36.81)EPEAAGS(-95.28)NQVHNVR	NA	NA	NA	NA	NA	NA	0.821913	0.932088	1.16597	0.787921	1.29221	1.64884	NA	NA	NA	NA	NA	NA	NA	NA	NA	0.933372	1.24037	1.22092
D6RJM0;D6RHL8;D3YWN6;D3Z6I5;Q9QXP4;F6QFE2	26;26;26;26;26;23	D6RJM0	D6RJM0	Protein downstream neighbor of Son	Donson	26	SFKRPPETVRLRRKRSRDHGAAVPASLPEPA	31506000	0.72732	0.999666	34.7605	5.79e-05	40.986	40.986	40.986	S	3	1	S(1)RDHGAAVPASLPEPAPR	S(34.76)RDHGAAVPAS(-34.76)LPEPAPR	NA	NA	NA	NA	NA	NA	NA	NA	NA	1.8115	1.05182	0.606663	NA	NA	NA	NA	NA	NA	NA	NA	NA	NA	NA	NA
E0CX59;E0CXK9;Q9CQ73	151;151;151	E0CX59	E0CX59	Protein Pkp2	Pkp2	151	VEERSWRQPLRRLEISPDSSPERAHYGHSEY	1536700000	1.0312	1	41.695	2.09e-24	129.65	107.87	41.695	S	2	1;2;3	LEIS(1)PDS(1)S(1)PER	LEIS(41.7)PDS(41.7)S(41.7)PER	1.21367	1.11003	0.885947	1.28869	1.10495	0.85887	1.44921	1.14881	0.780728	1.68285	1.16871	0.821214	1.20344	1.07976	0.896209	1.26479	1.09994	0.856127	NA	NA	NA	1.39065	1.29406	0.887705
E9PVX6	1352	E9PVX6	E9PVX6	Protein Mki67	Mki67	1352	AGANDSVTVEESAKMSLESSQAEPVKTPAST	14982000	0.80296	0.998687	30.2274	0.000559795	46.89	41.791	46.89	S	2	1	MS(0.999)LES(0.001)SQAEPVK	MS(30.23)LES(-30.23)S(-34.37)QAEPVK	NA	NA	NA	NA	NA	NA	NA	NA	NA	0.587948	0.693436	1.20097	NA	NA	NA	NA	NA	NA	NA	NA	NA	NA	NA	NA
E9PWE8;Q3TT92;Q62188	652;537;539	E9PWE8	E9PWE8	Dihydropyrimidinase-related protein 3	Dpysl3	652	TRPNPPVRNLHQSGFSLSGTQVDEGVRSASK	152170000	-0.92103	0.874403	10.445	8.54e-09	56.748	51.93	52.921	S	3	1	NLHQS(0.079)GFS(0.874)LS(0.031)GT(0.016)QVDEGVR	NLHQS(-10.45)GFS(10.45)LS(-14.5)GT(-17.47)QVDEGVR	1.29356	1.31036	1.04502	1.26855	1.19247	0.928265	NA	NA	NA	0.769567	1.19847	1.57171	NA	NA	NA	NA	NA	NA	NA	NA	NA	NA	NA	NA
E9PWX8;E9QPR4;A0A0A6YXG1;Q811L6	2325;2340;2350;2517	E9PWX8	E9PWX8	Microtubule-associated serine/threonine-protein kinase 4	Mast4	2325	LQSGGDGRSQMIKSDSLPSFRLSTSALESHF	19544000	0.35613	0.999594	33.9113	0.00234312	94.309	86.829	94.309	S	2	1	SDS(1)LPSFR	S(-33.91)DS(33.91)LPS(-71.62)FR	NA	NA	NA	NA	NA	NA	NA	NA	NA	1.42954	0.849205	0.582671	NA	NA	NA	NA	NA	NA	NA	NA	NA	NA	NA	NA
E9PY48;Q8BSP2	64;95	E9PY48	E9PY48	Condensin-2 complex subunit H2	Ncaph2	64	QALDFISGKRRAKQLSLVQEDGSKKTVNSET	6852000	-0.37122	0.999852	38.3111	0.00205725	50.102	41.568	50.102	S	2	1	QLS(1)LVQEDGSK	QLS(38.31)LVQEDGS(-38.31)K	NA	NA	NA	NA	NA	NA	NA	NA	NA	0.638858	1.23073	1.48595	NA	NA	NA	NA	NA	NA	NA	NA	NA	NA	NA	NA
E9PYL2	735	E9PYL2	E9PYL2	Proline-rich protein 12	Prr12	735	GRMKDKKKGPERGGETPEGLATSVVHYGAGA	50967000	-1.5991	1	85.5919	3.87e-14	99.93	87.551	99.93	T	2	1	GGET(1)PEGLATSVVHYGAGAK	GGET(85.59)PEGLAT(-85.59)S(-85.59)VVHY(-98.79)GAGAK	NA	NA	NA	NA	NA	NA	NA	NA	NA	1.60894	1.10716	0.708457	NA	NA	NA	NA	NA	NA	NA	NA	NA	NA	NA	NA
E9PZW8;E9QKV6;E9PWZ6;Q9QY06	1113;1113;1113;1113	E9PZW8	E9PZW8	Unconventional myosin-IXb	Myo9b	1113	MNKSPDGMSPKKETPSPEMETAAQKTVPAES	184240000	3.1873	0.996406	26.6452	1.7e-20	114.3	79.877	71.299	S	2	1	KET(0.002)PS(0.996)PEMET(0.001)AAQK	KET(-26.65)PS(26.65)PEMET(-28.41)AAQK	NA	NA	NA	NA	NA	NA	NA	NA	NA	1.36186	0.807448	0.629316	NA	NA	NA	NA	NA	NA	NA	NA	NA	NA	NA	NA
NA	NA	NA	NA	NA	NA	NA	NA	NA	NA	NA	NA	NA	NA	NA	NA	NA	NA	NA	NA	NA	NA	NA	NA	NA	NA	NA	NA	NA	NA	NA	NA	NA	NA	NA	NA	NA	NA	NA	NA	NA	NA	NA	NA	NA
E9Q4M4;Q91VN4	13;13	E9Q4M4	E9Q4M4	MICOS complex subunit	Chchd6	13	___MGSAESAEARRVSFEMDEEERVRVLQGI	206190000	-0.16703	1	61.4435	0.000681803	63.682	48.891	61.444	S	2	1	RVS(1)FEMDEEER	RVS(61.44)FEMDEEER	0.919899	0.946531	1.0581	0.807434	0.947587	1.17777	NA	NA	NA	1.56357	1.15595	0.726636	NA	NA	NA	NA	NA	NA	NA	NA	NA	NA	NA	NA
NA	NA	NA	NA	NA	NA	NA	NA	NA	NA	NA	NA	NA	NA	NA	NA	NA	NA	NA	NA	NA	NA	NA	NA	NA	NA	NA	NA	NA	NA	NA	NA	NA	NA	NA	NA	NA	NA	NA	NA	NA	NA	NA	NA	NA
E9Q5C9	625	E9Q5C9	E9Q5C9	Protein Nolc1	Nolc1	625	TPNTFPKRKKGERRASSPFRRVREEEIEVDS	7835800000	0.53017	1	54.5835	0.00889748	78.516	57.068	54.584	S	2	1;2	RAS(1)S(1)PFR	RAS(54.58)S(54.58)PFR	NA	NA	NA	NA	NA	NA	NA	NA	NA	0.548263	0.854264	1.53215	1.03442	0.915239	0.897852	NA	NA	NA	1.00628	0.837296	0.867278	1.0609	0.950374	0.909095
E9Q616	2985	E9Q616	E9Q616	Protein Ahnak	Ahnak	2985	PNIEGDLKGPSLDIKSPKLDVNAPDIDVHGP	891450000	-0.34007	1	64.6285	4.24e-05	100.22	100.22	100.22	S	2	1	GPSLDIKS(1)PK	GPS(-64.63)LDIKS(64.63)PK	0.885914	1.08481	1.2071	0.893058	1.10743	1.20731	0.715139	1.06811	1.46854	0.726613	1.08287	1.50921	1.00162	1.16138	1.16174	0.988023	1.14082	1.20543	NA	NA	NA	NA	NA	NA
E9Q616	3744	E9Q616	E9Q616	Protein Ahnak	Ahnak	3744	GPEVDVNLPKVDLDVSGPKVDIDVPDVNIEG	11118000	0.048901	1	74.6109	0.00120721	74.611	61.603	74.611	S	2	1	VDLDVS(1)GPK	VDLDVS(74.61)GPK	NA	NA	NA	NA	NA	NA	NA	NA	NA	0.66583	0.929355	1.52405	NA	NA	NA	NA	NA	NA	NA	NA	NA	NA	NA	NA
E9Q6J5;A0A0J9YUV5	240;240	E9Q6J5	E9Q6J5	Biorientation of chromosomes in cell division protein 1-like 1	Bod1l	240	AKVSERTSRKLSSQPSTDVSTDKERGSEDAT	91617000	0.27939	0.813422	6.53688	3.94e-20	92.474	79.32	92.474	S	2	1	LSS(0.001)QPS(0.813)T(0.181)DVS(0.002)T(0.003)DKER	LS(-54.31)S(-31.54)QPS(6.54)T(-6.54)DVS(-25.58)T(-24.06)DKER	0.95672	1.11228	1.13703	0.912149	1.09736	1.19151	NA	NA	NA	2.41892	1.30779	0.570109	NA	NA	NA	NA	NA	NA	NA	NA	NA	NA	NA	NA
E9Q7C0;Q922C1	198;198	E9Q7C0	E9Q7C0	Protein 1700030K09Rik	1700030K09Rik	198	GTGKQALLPTKKESASDEEEEMLLLRSLMES	19763000	-0.7799	0.957465	13.5237	7.68e-05	66.022	56.74	52.862	S	2	1	ES(0.043)AS(0.957)DEEEEMLLLR	ES(-13.52)AS(13.52)DEEEEMLLLR	NA	NA	NA	NA	NA	NA	0.924548	1.12036	0.997916	1.40472	0.881214	0.642543	NA	NA	NA	NA	NA	NA	NA	NA	NA	NA	NA	NA
E9Q7G0;F6ZQA3	1835;482	E9Q7G0	E9Q7G0	Protein Numa1	Numa1	1835	TQSAPASQANLRATSSTQSLARLGSPDDGNS	124290000	-1.5595	0.761878	5.70422	0.00574262	61.48	48.046	61.48	S	2	1	ATS(0.03)S(0.762)T(0.205)QS(0.003)LAR	AT(-33.3)S(-14.05)S(5.7)T(-5.7)QS(-24.15)LAR	NA	NA	NA	NA	NA	NA	NA	NA	NA	1.3509	0.868017	0.642086	NA	NA	NA	NA	NA	NA	NA	NA	NA	NA	NA	NA
E9Q855;O35609;Q3UXS0	78;78;79	E9Q855	E9Q855	Secretory carrier-associated membrane protein 3	Scamp3	78	LPPPSAPSVQSSRKLSPTEPRNYGSYSTQAS	20452000000	-0.1975	0.999999	60.744	1.37e-21	147.62	123.53	147.62	S	2	1	KLS(1)PTEPR	KLS(60.74)PT(-60.74)EPR	0.898698	0.924796	1.03739	NA	NA	NA	0.797483	0.970264	1.06474	0.440927	0.790061	1.66026	0.824344	0.94462	1.12322	0.797614	0.865522	1.08744	0.788048	0.880841	1.13579	0.827144	0.880944	1.08288
E9Q8V6	1283	E9Q8V6	E9Q8V6	Protein Dennd4a	Dennd4a	1283	SYTKSEERPRDRLWSSPAFSPTCPFREGSQE	16334000	-0.31969	0.868946	8.22487	2.68e-15	92.474	84.962	92.474	S	2	2	LWS(0.131)S(0.869)PAFS(0.751)PT(0.249)CPFR	LWS(-8.22)S(8.22)PAFS(4.8)PT(-4.8)CPFR	NA	NA	NA	NA	NA	NA	0.877681	1.01081	1.13188	0.670008	1.08512	1.71633	NA	NA	NA	NA	NA	NA	NA	NA	NA	NA	NA	NA
E9Q8V6	1287	E9Q8V6	E9Q8V6	Protein Dennd4a	Dennd4a	1287	SEERPRDRLWSSPAFSPTCPFREGSQETLAH	35507000	-0.17635	0.994703	22.746	9.05e-58	122.14	113.84	122.14	S	2	1;2	LWSSPAFS(0.995)PT(0.005)CPFR	LWS(-67.04)S(-49.34)PAFS(22.75)PT(-22.75)CPFR	NA	NA	NA	NA	NA	NA	0.821982	0.925545	1.13105	0.660439	0.864739	1.25651	NA	NA	NA	NA	NA	NA	NA	NA	NA	NA	NA	NA
E9Q9I2;E9Q9R9;F6YZU5	1199;1222;873	E9Q9I2	E9Q9I2	Protein Dlg5	Dlg5	1199	CGSPPVPRDAGSQSLSPSVQHQGRLSLDLSH	328420000	0.6354	0.950035	12.8234	1.86e-119	155.86	155.86	155.86	S	2	1	DAGSQSLS(0.95)PS(0.05)VQHQGR	DAGS(-74.85)QS(-34.05)LS(12.82)PS(-12.82)VQHQGR	0.893184	0.952382	0.993035	0.873381	0.962172	1.0635	0.71159	0.908154	1.33934	0.671649	0.931878	1.50661	NA	NA	NA	NA	NA	NA	NA	NA	NA	0.679018	0.927264	1.26554
E9QK04;P97798	1209;1209	E9QK04	E9QK04	Neogenin	Neo1	1209	LWIHHERLELKPIDKSPDPNPVMTDTPIPRN	103510000	-0.23461	0.999814	38.4923	1.57e-13	51.306	49.324	51.306	S	3	1;2	LELKPIDKS(1)PDPNPVMTDTPIPR	LELKPIDKS(38.49)PDPNPVMT(-38.49)DT(-43.48)PIPR	0.938208	0.904185	0.963947	0.947958	0.946011	1.00735	0.978939	0.66355	0.626141	0.683867	1.06483	1.52447	NA	NA	NA	NA	NA	NA	NA	NA	NA	NA	NA	NA
E9QNQ4;Q8CHG7;A0A0A6YWG7	1447;1449;1597	E9QNQ4	E9QNQ4	Rap guanine nucleotide exchange factor 2	Rapgef2	1447	SRMVARPTEAPAPGQTPPAAAASRPGSKPQW	102230000	-0.15528	0.999714	35.4428	1.85e-31	87.319	85.016	87.319	T	3	1	PTEAPAPGQT(1)PPAAAASR	PT(-76.12)EAPAPGQT(35.44)PPAAAAS(-35.44)R	1.11554	1.13964	1.02301	NA	NA	NA	NA	NA	NA	0.62107	0.931336	1.40321	NA	NA	NA	NA	NA	NA	0.788519	1.17565	1.65389	NA	NA	NA
E9QP59;Q9WU40;D3YU56	137;137;137	E9QP59	E9QP59	Inner nuclear membrane protein Man1	Lemd3	137	AAVPAAGSKVLLGFSSDESDVEASPREQAGG	24619000	-1.3953	0.800718	6.0335	5.22e-15	87.511	73.809	87.511	S	2	1;2	VLLGFS(0.201)S(0.801)DES(0.998)DVEASPR	VLLGFS(-6.03)S(6.03)DES(27.97)DVEAS(-35.68)PR	NA	NA	NA	NA	NA	NA	NA	NA	NA	1.43271	0.805837	0.561814	NA	NA	NA	NA	NA	NA	NA	NA	NA	NA	NA	NA
NA	NA	NA	NA	NA	NA	NA	NA	NA	NA	NA	NA	NA	NA	NA	NA	NA	NA	NA	NA	NA	NA	NA	NA	NA	NA	NA	NA	NA	NA	NA	NA	NA	NA	NA	NA	NA	NA	NA	NA	NA	NA	NA	NA	NA
F6X7Z3;P70166;Q059Z2	80;85;86	F6X7Z3	F6X7Z3	Cytoplasmic polyadenylation element-binding protein 1 (Fragment)	Cpeb1	80	ETVTSRMLFPTSAQESPRGLPDANGLCLGLQ	68500000	0.16013	0.999868	39.017	5.44e-12	100.43	95.783	100.43	S	2	1	MLFPTSAQES(1)PR	MLFPT(-51.9)S(-39.02)AQES(39.02)PR	NA	NA	NA	NA	NA	NA	1.11352	1.09477	0.997843	1.6583	1.12836	0.662798	NA	NA	NA	NA	NA	NA	NA	NA	NA	NA	NA	NA
F6Z9T5;E9Q9D6;Q148X5;Q80TM6	114;349;349;381	F6Z9T5	F6Z9T5	R3H domain-containing protein 2 (Fragment)	R3hdm2	114	DGSVRSMRPPVTKASSFSGISILTRGDSIGS	560660000	0.25924	0.995392	24.6102	0.000276489	65.467	61.088	65.467	S	2	1	AS(0.003)S(0.995)FS(0.001)GISILTR	AS(-24.61)S(24.61)FS(-29.44)GIS(-45.37)ILT(-55.84)R	NA	NA	NA	0.717097	0.968872	1.35784	NA	NA	NA	1.73731	0.969316	0.55981	NA	NA	NA	0.716243	0.980703	1.37731	NA	NA	NA	1.72151	0.929843	0.551158
F7B6K4;Q80YV4	262;404	F7B6K4	F7B6K4	Pantothenate kinase 4 (Fragment)	Pank4	262	LMSTSPELCPTQRARSGTFDLLEMDRLERPL	220170000	-0.23735	0.972382	15.4665	4.97e-08	101.3	95.222	101.3	S	2	1	S(0.972)GT(0.028)FDLLEMDR	S(15.47)GT(-15.47)FDLLEMDR	NA	NA	NA	NA	NA	NA	0.840622	0.8335	1.06027	0.571566	0.752309	1.33209	NA	NA	NA	NA	NA	NA	1.03694	0.955663	0.928087	1.04184	0.98838	0.972648
NA	NA	NA	NA	NA	NA	NA	NA	NA	NA	NA	NA	NA	NA	NA	NA	NA	NA	NA	NA	NA	NA	NA	NA	NA	NA	NA	NA	NA	NA	NA	NA	NA	NA	NA	NA	NA	NA	NA	NA	NA	NA	NA	NA	NA
G3UVV4;P17710;D3YYR4;D3Z365	177;234;164;162	G3UVV4	G3UVV4	Hexokinase 1, isoform CRA	Hk1	177	IDEAVLITWTKRFKASGVEGADVVKLLNKAI	20878000	0.60729	1	83.7922	2.05e-07	83.792	64.038	83.792	S	2	1	FKAS(1)GVEGADVVK	FKAS(83.79)GVEGADVVK	0.771333	0.762663	0.923257	NA	NA	NA	NA	NA	NA	0.553737	0.791914	1.47287	NA	NA	NA	NA	NA	NA	NA	NA	NA	NA	NA	NA
G3UWQ7;Q99K43;G3UW86;G3UYX6;G3XA79;G3UY19;G3UYZ3;G3UXB1	497;494;497;127;456;497;36;60	G3UWQ7;G3XA79	G3UWQ7	Protein regulator of cytokinesis 1	Prc1	497	SGKVRKMNTTTMSSATPNSSIRPVFGGSVYR	29714000	0.94336	0.813425	11.1404	0.000296835	58.093	55.125	58.093	T	2	1	MNTT(0.011)T(0.009)MS(0.023)S(0.063)AT(0.813)PNS(0.063)S(0.018)IR	MNT(-33.69)T(-18.71)T(-19.72)MS(-15.45)S(-11.14)AT(11.14)PNS(-11.14)S(-16.48)IR	NA	NA	NA	NA	NA	NA	0.927767	1.11297	1.82858	0.736128	1.18912	1.59289	NA	NA	NA	NA	NA	NA	NA	NA	NA	NA	NA	NA
G3UWQ8;Q62176	8;8	G3UWQ8	G3UWQ8	RNA-binding protein 38	Rbm38	8	________MLLQPACSPSVFPRPSAAPSAMH	4900900	-0.1718	0.784098	5.60115	7.6e-05	57.973	33.901	57.973	S	2	1	MLLQPACS(0.784)PS(0.216)VFPR	MLLQPACS(5.6)PS(-5.6)VFPR	NA	NA	NA	NA	NA	NA	NA	NA	NA	0.552827	0.989881	1.63462	NA	NA	NA	NA	NA	NA	NA	NA	NA	NA	NA	NA
G3UXK5;Q8BR07;B2KG46	570;570;570	G3UXK5	G3UXK5	Protein bicaudal D homolog 1	Bicd1	570	PRGLLSPRLSRRGVSSPVESRTSSEPVSKEN	156140000	0.89711	0.825972	6.81401	0.00333926	59.198	51.333	52.247	S	2	1	GVS(0.172)S(0.826)PVES(0.002)R	GVS(-6.81)S(6.81)PVES(-26.13)R	NA	NA	NA	NA	NA	NA	NA	NA	NA	0.687314	1.2442	1.66919	1.29018	1.08091	0.951343	NA	NA	NA	NA	NA	NA	0.919928	1.02623	0.988877
NA	NA	NA	NA	NA	NA	NA	NA	NA	NA	NA	NA	NA	NA	NA	NA	NA	NA	NA	NA	NA	NA	NA	NA	NA	NA	NA	NA	NA	NA	NA	NA	NA	NA	NA	NA	NA	NA	NA	NA	NA	NA	NA	NA	NA
G3X8U8;O88622;E9Q954	174;174;91	G3X8U8	G3X8U8	Poly (ADP-ribose) glycohydrolase, isoform CRA	Parg	174	GKHAEQLLASEPPAGTPLPKQLSNANIGQSP	13556000	0.47333	0.997632	26.2466	1.09e-05	52.359	52.359	46.543	T	3	1	HAEQLLAS(0.002)EPPAGT(0.998)PLPK	HAEQLLAS(-26.25)EPPAGT(26.25)PLPK	NA	NA	NA	NA	NA	NA	NA	NA	NA	1.98649	0.894325	0.504205	NA	NA	NA	NA	NA	NA	NA	NA	NA	NA	NA	NA
G5E896;D6RE33;A0A0R4J1Q0;Q3UJB9	880;818;864;880	G5E896	G5E896	Enhancer of mRNA decapping 4, isoform CRA	Edc4	880	RPPYHLLQQRDSQDTSAEQSDHDDEVASLAS	676770000	-1.7853	0.789715	6.7486	6.03e-62	74.369	74.369	68.287	S	3	1	DSQDT(0.023)S(0.79)AEQS(0.167)DHDDEVAS(0.02)LAS(0.001)ASGGFGSK	DS(-35.42)QDT(-15.43)S(6.75)AEQS(-6.75)DHDDEVAS(-16.04)LAS(-30.48)AS(-39.28)GGFGS(-49.93)K	1.10265	1.02479	0.944287	NA	NA	NA	NA	NA	NA	1.635	1.16302	0.727996	NA	NA	NA	NA	NA	NA	NA	NA	NA	1.11139	1.03806	0.926932
G5E8R8;Q6P5G6	280;258	G5E8R8	G5E8R8	UBX domain-containing protein 7	Ubxn7	280	DGLSSSPPKKCARSESLIDASEDSQLEAAIR	14561000	-0.17685	0.872953	8.37064	4.24e-47	99.064	94.539	99.064	S	2	1;2	S(0.127)ES(0.873)LIDASEDS(1)QLEAAIR	S(-8.37)ES(8.37)LIDAS(-35.69)EDS(35.69)QLEAAIR	NA	NA	NA	NA	NA	NA	NA	NA	NA	0.552192	0.780085	2.01813	NA	NA	NA	NA	NA	NA	NA	NA	NA	NA	NA	NA
G8JL63;J3QNP0;Q0KK59;E5CYJ9;J3QPJ0	1065;1046;1242;1189;6	G8JL63	G8JL63	Protein unc-79 homolog	Unc79	1065	LRDSVKGPAESKRALSLPETLTSKIRQQSPE	12388000	0.22119	0.999795	41.654	0.00172807	51.726	51.726	51.726	S	2	1	ALS(1)LPETLTSK	ALS(41.65)LPET(-41.65)LT(-41.65)S(-41.65)K	NA	NA	NA	1.06036	1.20371	1.14419	NA	NA	NA	3.59611	1.34159	0.393212	NA	NA	NA	NA	NA	NA	NA	NA	NA	NA	NA	NA
H3BJL7;H3BLJ7	92;63	H3BJL7;H3BLJ7	H3BJL7	Protein CASP (Fragment)	Cux1	92	ASQIQKAPDVLQVDGSPSSSPRASAVSSLLC	1052100000	-0.65509	0.970418	16.5128	1.81e-178	166.93	150.57	136.96	S	2	1;2	APDVLQVDGS(0.97)PS(0.079)S(0.244)S(0.706)PR	APDVLQVDGS(16.51)PS(-10.63)S(-4.72)S(4.72)PR	NA	NA	NA	0.797872	1.42074	1.58006	1.09489	0.915837	0.833663	1.25284	0.596226	0.492743	1.12675	1.05869	0.95503	1.10482	1.04061	0.980473	NA	NA	NA	1.00451	0.941081	0.965522
H3BJY2;Q9QWY8;E9QN63;E9QMJ1;H3BL41;H3BKD4;H3BKE6;E9QMI7	1056;1059;1059;1024;1036;987;999;1002	H3BJY2	H3BJY2	Arf-GAP with SH3 domain, ANK repeat and PH domain-containing protein 1	Asap1	1056	LSPNVQSRDAIQKQASEDSNDLTPTLPETPV	21664000	0.4771	0.983081	17.68	2.67e-11	59.046	53.393	57.673	S	2	1	QAS(0.983)EDS(0.017)NDLTPTLPETPVPLPR	QAS(17.68)EDS(-17.68)NDLT(-38.81)PT(-48.29)LPET(-55.45)PVPLPR	NA	NA	NA	NA	NA	NA	NA	NA	NA	3.01999	1.22485	0.457154	NA	NA	NA	NA	NA	NA	NA	NA	NA	NA	NA	NA
H3BK48;H3BKH2;H3BK44;E9PY90;Q8R311;E9Q3S2;H3BJS0;H3BJ71	501;512;477;488;495;510;521;477	H3BK48	H3BK48	cTAGE family member 5	Ctage5	501	PYALDVPNTAFGREHSPYGPSPLGRPPSETR	33107000	2.4309	0.999865	39.3489	3.01e-13	70.837	70.837	70.837	S	3	1	EHS(1)PYGPSPLGRPPSETR	EHS(39.35)PY(-52.6)GPS(-39.35)PLGRPPS(-49.27)ET(-57.71)R	NA	NA	NA	1.0848	0.89943	0.863302	NA	NA	NA	0.492885	0.9822	1.95438	NA	NA	NA	NA	NA	NA	NA	NA	NA	NA	NA	NA
H3BK65;F6W2Q5;P42567;Q5JC28;H3BJB8	8;8;8;8;8	H3BK65	H3BK65	Epidermal growth factor receptor substrate 15	Eps15	8	________MAAAAQLSLTQLSSGNPVYEKYY	55854000	0.67367	0.97158	15.3526	2.26e-48	95.205	91.87	75.524	S	2	1	AAAAQLS(0.972)LT(0.028)QLSSGNPVYEK	AAAAQLS(15.35)LT(-15.35)QLS(-42.9)S(-43.77)GNPVY(-59.51)EK	0.892768	0.892367	0.944833	1.01362	1.00764	1.02196	0.773024	0.910734	0.865094	0.438569	0.928286	1.34227	NA	NA	NA	NA	NA	NA	NA	NA	NA	NA	NA	NA
H7BX26;Q6A065	443;443	H7BX26	H7BX26	Centrosomal protein of 170 kDa	Cep170	443	RGGHGVPHGKLLKQKSEEPSVSLPFLQTALL	19314000	1.8303	0.999894	40.2907	1.09e-26	79.69	73.727	71.651	S	2	1	QKS(1)EEPSVSLPFLQTALLR	QKS(40.29)EEPS(-40.29)VS(-49.08)LPFLQT(-65.94)ALLR	NA	NA	NA	NA	NA	NA	NA	NA	NA	4.00703	1.49684	0.381855	NA	NA	NA	NA	NA	NA	NA	NA	NA	NA	NA	NA
H7BX26;Q6A065	173;173	H7BX26	H7BX26	Centrosomal protein of 170 kDa	Cep170	173	KSEEKPMDVSAMPRGTPLYGQPSWWGDAEED	84027000	-1.2635	0.999998	57.0369	2.15e-86	116.38	116.38	116.38	T	2	1	GT(1)PLYGQPSWWGDAEEDEQR	GT(57.04)PLY(-57.04)GQPS(-83.49)WWGDAEEDEQR	1.01568	1.02014	0.991293	1.07389	1.05746	0.963577	NA	NA	NA	0.580695	0.870924	1.40632	NA	NA	NA	NA	NA	NA	NA	NA	NA	NA	NA	NA
H7BX26;Q6A065;A0A0A6YX99	1231;1231;16	H7BX26	H7BX26	Centrosomal protein of 170 kDa	Cep170	1231	VNSRWRRFPTDYASTSEDEFGSNRNSPKHTR	110190000	-0.082899	0.847406	7.5562	5.71e-101	144.4	144.4	67.552	S	3	1	RFPTDYAS(0.002)T(0.149)S(0.847)EDEFGS(0.001)NR	RFPT(-42.84)DY(-39.87)AS(-25.37)T(-7.56)S(7.56)EDEFGS(-28.33)NR	NA	NA	NA	0.991248	1.01346	1.03561	1.11283	1.04944	0.941228	1.50731	0.918025	0.614834	NA	NA	NA	NA	NA	NA	NA	NA	NA	NA	NA	NA
H7BX46;P59281;G3X932	284;282;284	H7BX46	H7BX46	Rho GTPase-activating protein 39	Arhgap39	284	RPSPFLRRAELSGNCSPLLIQPRKPSSDSQP	145290000	1.4277	0.993833	22.0721	3.46e-06	66.264	57.922	55.337	S	2	1	AELS(0.006)GNCS(0.994)PLLIQPR	AELS(-22.07)GNCS(22.07)PLLIQPR	1.05659	1.02446	0.973261	NA	NA	NA	0.722842	1.16938	1.48672	0.612424	1.18955	1.92646	NA	NA	NA	NA	NA	NA	0.719143	0.989646	1.37378	NA	NA	NA
M0QW59;Q3UVC0	348;348	M0QW59	M0QW59	Kinase suppressor of Ras 2	Ksr2	348	KKSKPLNLKIHSGVGSCENIPAQQRSPLLSE	29714000	0.33403	0.99998	46.9072	9.32e-38	99.092	91.836	99.092	S	2	1	IHSGVGS(1)CENIPAQQR	IHS(-46.91)GVGS(46.91)CENIPAQQR	NA	NA	NA	1.2222	1.24348	1.01143	NA	NA	NA	0.676475	1.05703	1.566	NA	NA	NA	NA	NA	NA	NA	NA	NA	NA	NA	NA
M0QWF5;Q7TQC7;E9PY25;M0QWJ1	114;114;114;114	M0QWF5	M0QWF5	G patch domain-containing protein 2	Gpatch2	114	SKDYREKHSNNKKDRSDSDDQMLVAKRRPSS	122140000	-0.21126	1	46.543	3.8e-52	138.47	129.63	46.543	S	2	1;2	DRS(1)DS(1)DDQMLVAK	DRS(46.54)DS(46.54)DDQMLVAK	NA	NA	NA	NA	NA	NA	1.14934	0.816664	0.708034	1.74504	1.09905	0.670439	NA	NA	NA	NA	NA	NA	NA	NA	NA	NA	NA	NA
M0QWF5;Q7TQC7;E9PY25;M0QWJ1	116;116;116;116	M0QWF5	M0QWF5	G patch domain-containing protein 2	Gpatch2	116	DYREKHSNNKKDRSDSDDQMLVAKRRPSSNL	122140000	-0.21126	1	46.543	3.8e-52	138.47	129.63	46.543	S	2	1;2	DRS(1)DS(1)DDQMLVAK	DRS(46.54)DS(46.54)DDQMLVAK	NA	NA	NA	NA	NA	NA	1.14934	0.816664	0.708034	1.74504	1.09905	0.670439	NA	NA	NA	NA	NA	NA	NA	NA	NA	NA	NA	NA
O08648	424	O08648	O08648	Mitogen-activated protein kinase kinase kinase 4	Map3k4	424	IKNLSDIGWPVFEIPSPRPSKGYEPEDEVED	8262200	0.59179	0.999904	40.1709	0.000328733	44.788	41.038	44.788	S	2	1	NLSDIGWPVFEIPS(1)PR	NLS(-40.17)DIGWPVFEIPS(40.17)PR	NA	NA	NA	NA	NA	NA	0.748965	1.09014	1.4544	0.612024	0.803343	1.24478	NA	NA	NA	NA	NA	NA	NA	NA	NA	NA	NA	NA
O35245	916	O35245	O35245	Polycystin-2	Pkd2	916	EQMERLVREELERWESDDAASQTGHGVSTQV	17824000	-0.64834	1	66.6054	0	183.12	183.12	183.12	S	3	1	WES(1)DDAASQTGHGVSTQVGLGGQPHPR	WES(66.61)DDAAS(-66.61)QT(-84.36)GHGVS(-121.94)T(-132.06)QVGLGGQPHPR	NA	NA	NA	NA	NA	NA	NA	NA	NA	0.639272	0.818621	1.37206	NA	NA	NA	NA	NA	NA	NA	NA	NA	NA	NA	NA
O35465;F6WP10	313;9	O35465	O35465	Peptidyl-prolyl cis-trans isomerase FKBP8	Fkbp8	313	ALFRKGKVLAQQGEYSEAIPILRAALKLEPS	195200000	-1.023	0.999988	49.1671	1.71e-52	109.72	109.72	109.72	S	2	1	VLAQQGEYS(1)EAIPILR	VLAQQGEY(-49.17)S(49.17)EAIPILR	0.742109	0.91562	1.20308	0.721518	0.882469	1.20566	NA	NA	NA	0.656605	0.918453	1.42107	NA	NA	NA	NA	NA	NA	NA	NA	NA	NA	NA	NA
O35691;Q3TUQ5	700;701	O35691	O35691	Pinin	Pnn	700	GSKDKSSRPDRKRSISESSRSGKRSSRSERD	1107300000	0.29395	0.993965	20.566	0.00337207	83.948	61.306	61.56	S	2	1;2;3	SIS(0.994)ES(0.661)S(0.345)R	S(-35.67)IS(20.57)ES(2.86)S(-2.86)R	NA	NA	NA	NA	NA	NA	NA	NA	NA	1.43119	0.865722	0.632472	0.927079	1.16768	1.26379	0.846299	0.763694	0.890472	0.913457	0.920757	1.06577	0.899221	0.974146	1.08601
O54781;A0A0R4J124	487;488	O54781	O54781	SRSF protein kinase 2	Srpk2	487	EQEESSPSHDRSRTVSASSTGDLPKTKTRAA	1075600000	0.27211	0.99984	41.3588	1.2e-11	111.01	80.675	94.569	S	2	1;2	TVS(1)AS(0.072)S(0.748)T(0.18)GDLPK	T(-41.36)VS(41.36)AS(-10.16)S(6.18)T(-6.18)GDLPK	0.831133	1.0994	1.25717	0.871941	0.929746	1.09305	NA	NA	NA	0.653875	0.962747	1.31746	0.965099	0.992132	0.885075	0.878813	0.926759	1.00855	1.03278	0.988451	0.932539	0.91593	0.948573	1.05519
O70279;Q3UFM6	3;3	O70279	O70279	Protein DGCR14	Dgcr14	3	_____________MGTPGTSAGALFLSSASA	141550000	0.92282	0.999968	45.0077	0	297.23	297.23	297.23	T	2	1	GT(1)PGTSAGALFLSSASAPSR	GT(45.01)PGT(-45.01)S(-89.3)AGALFLS(-260.28)S(-268.82)AS(-275.51)APS(-285.22)R	0.861663	0.715845	0.935446	0.774843	0.927126	1.24833	0.61216	0.650976	1.15256	0.544939	0.789591	1.46571	NA	NA	NA	NA	NA	NA	NA	NA	NA	NA	NA	NA
O88271	112	O88271	O88271	Craniofacial development protein 1	Cfdp1	112	GSENARKKKEDELWASFLNDVGPKSKAAPGS	4969300	-0.85	1	67.6454	2.51e-06	67.645	67.645	67.645	S	2	1	EDELWAS(1)FLNDVGPK	EDELWAS(67.65)FLNDVGPK	NA	NA	NA	NA	NA	NA	NA	NA	NA	0.621884	0.877451	1.68539	NA	NA	NA	NA	NA	NA	NA	NA	NA	NA	NA	NA
O88291;A0A0R4J098;D3YXQ7	268;268;179	O88291	O88291	DBIRD complex subunit ZNF326	Znf326	268	IKKPKLAKPMDKMNLSKSPTKTDPKNEEEEK	19037000	-3.5263	0.927039	9.59401	0.000345397	100.04	75.199	43.594	S	2	1;2	MNLS(0.927)KS(0.737)PT(0.336)K	MNLS(9.59)KS(4.03)PT(-4.03)K	NA	NA	NA	NA	NA	NA	NA	NA	NA	1.95408	1.02216	0.573628	NA	NA	NA	NA	NA	NA	NA	NA	NA	NA	NA	NA
P13011;Q547C4;P13516;Q99PL7	202;199;199;203	P13011	P13011	Acyl-CoA desaturase 2	Scd2	202	RKHPAVKEKGGKLDMSDLKAEKLVMFQRRYY	6516100	1.1284	1	45.598	0.0168038	45.598	16.902	45.598	S	2	1	LDMS(1)DLK	LDMS(45.6)DLK	NA	NA	NA	NA	NA	NA	NA	NA	NA	0.560232	1.07498	1.84579	NA	NA	NA	NA	NA	NA	NA	NA	NA	NA	NA	NA
P14873	2276	P14873	P14873	Microtubule-associated protein 1B	Map1b	2276	SKPLAASPKPGALKESSDKVSRVASPKKKES	1052500000	0.13336	0.837184	7.11125	1.18e-15	118.73	95.845	72.29	S	2	1	PGALKES(0.837)S(0.163)DK	PGALKES(7.11)S(-7.11)DK	1.16516	1.3289	1.14012	1.19756	1.37935	1.13014	NA	NA	NA	1.54688	1.30676	0.808808	1.54801	1.24182	0.880221	1.36776	1.217	0.920789	1.74403	1.30212	0.811884	1.47503	1.11881	0.823398
P14873	1457	P14873	P14873	Microtubule-associated protein 1B	Map1b	1457	DLTSTGLYQDKQEEKSTGFIPIKEDFGPEKK	106270000	0.81558	0.860676	7.90814	9.78e-19	89.344	84.439	60.398	S	2	1	S(0.861)T(0.139)GFIPIK	S(7.91)T(-7.91)GFIPIK	NA	NA	NA	0.945505	1.00954	1.08354	0.672605	0.744077	1.13063	0.655074	0.794564	1.27427	NA	NA	NA	NA	NA	NA	0.654852	0.90594	1.41224	0.674758	0.924008	1.30274
P15331;G5E846;G3X981	470;470;502	P15331	P15331	Peripherin	Prph	470	VVTESQKEQHSDLDKSSIHSY__________	2820900000	-1.4454	0.988724	18.3835	0	255.07	255.07	124.43	S	2	1;2	EQHSDLDKS(0.989)S(0.786)IHS(0.225)Y	EQHS(-58.13)DLDKS(18.38)S(5.59)IHS(-5.59)Y(-36.77)	1.07246	1.11244	1.04625	NA	NA	NA	1.49034	1.10967	0.749973	1.83218	1.12015	0.593405	1.00274	1.30923	1.32762	NA	NA	NA	0.65416	1.09426	1.74377	0.703819	1.1631	1.68205
P20357;Q80X35;Q80ZL4;Q3TLQ0;G3UZJ2;G3UWW1;G3UZV6	1623;261;262;262;135;192;237	P20357	P20357	Microtubule-associated protein 2	Map2	1623	GTPPSYSSRTPGTPGTPSYPRTPGTPKSGIL	725780000	0.14296	0.997512	26.0445	2.31e-54	149.3	121.84	113.47	T	2	1;2;3	TPGT(1)PGT(0.998)PS(0.002)YPR	T(-34.52)PGT(34.52)PGT(26.04)PS(-26.04)Y(-59.38)PR	0.898934	1.04491	1.0409	1.20094	1.09739	0.898459	0.802737	0.866372	1.10787	0.541864	0.68916	1.27551	0.978668	1.29537	1.30521	1.01053	1.29757	1.21759	0.848487	0.949629	1.11615	0.884407	0.957606	1.08267
P21619;A0A0R4J0Q5	12;31	P21619	P21619	Lamin-B2	Lmnb2	12	____MASLPPHAGPATPLSPTRLSRLQEKEE	334400000	2.0254	0.999966	44.6839	4.93e-22	113.23	96.354	91.733	T	2	1;2	ASLPPHAGPAT(1)PLS(0.99)PT(0.01)R	AS(-63.39)LPPHAGPAT(44.68)PLS(20.04)PT(-20.04)R	NA	NA	NA	0.946968	0.876742	0.955767	0.543394	0.506087	1.19788	0.492319	0.506299	1.22931	NA	NA	NA	NA	NA	NA	0.915341	0.950594	1.02576	NA	NA	NA
P23116	949	P23116	P23116	Eukaryotic translation initiation factor 3 subunit A	Eif3a	949	DRLRRLGGDDEERESSLRPDDDRIPRRGLDD	641940000	0.19086	0.966861	14.6503	1.41e-15	94.487	94.487	78.69	S	3	1	ES(0.033)S(0.967)LRPDDDRIPR	ES(-14.65)S(14.65)LRPDDDRIPR	NA	NA	NA	NA	NA	NA	0.614471	0.707356	1.1826	0.603627	0.714129	1.20014	0.86027	0.859777	1.04152	0.813534	0.854458	1.03345	0.646262	0.70437	1.16182	0.588254	0.728009	1.18581
P28658	448	P28658	P28658	Ataxin-10	Atxn10	448	QDVIAKMEEQGLADASLLKKMGFEIEKSGDK	62011000	0.8705	1	49.7082	7.82e-06	85.563	65.439	49.708	S	2	1	MEEQGLADAS(1)LLKK	MEEQGLADAS(49.71)LLKK	0.963944	1.0421	1.09262	0.964743	0.966774	1.08003	0.698287	1.00004	1.37707	0.654123	0.972936	1.42532	NA	NA	NA	NA	NA	NA	NA	NA	NA	NA	NA	NA
P40201;G3V014	1125;510	P40201	P40201	Chromodomain-helicase-DNA-binding protein 1	Chd1	1125	RGRPRTIPRENIKGFSDAEIRRFIKSYKKFG	25484000	0.43711	1	46.3521	0.0161651	50.04	7.4417	46.352	S	2	1	GFS(1)DAEIR	GFS(46.35)DAEIR	NA	NA	NA	NA	NA	NA	NA	NA	NA	0.629923	0.781752	1.25247	NA	NA	NA	NA	NA	NA	0.747852	0.873468	1.14092	NA	NA	NA
P41969	325	P41969	P41969	ETS domain-containing protein Elk-1	Elk1	325	QPQKGRKPRDLELPLSPSLLGGQGPERTPGS	75510000	1.3765	0.989385	19.6945	3.75e-47	99.93	94.391	92.01	S	2	1	DLELPLS(0.989)PS(0.011)LLGGQGPER	DLELPLS(19.69)PS(-19.69)LLGGQGPER	NA	NA	NA	0.825873	0.915475	1.06908	NA	NA	NA	0.506633	1.00007	1.56101	NA	NA	NA	NA	NA	NA	NA	NA	NA	NA	NA	NA
NA	NA	NA	NA	NA	NA	NA	NA	NA	NA	NA	NA	NA	NA	NA	NA	NA	NA	NA	NA	NA	NA	NA	NA	NA	NA	NA	NA	NA	NA	NA	NA	NA	NA	NA	NA	NA	NA	NA	NA	NA	NA	NA	NA	NA
P48193;A2A841;A2AD32;A2A842	86;86;86;86	P48193;A2A842	P48193	Protein 4.1	Epb41	86	NKERTSESRGLSRLLSSFLKRPKSQVSEEEG	4602000	0.51329	1	81.525	0.0068833	81.525	24.609	81.525	S	2	2	LLS(1)S(1)FLK	LLS(81.53)S(81.53)FLK	NA	NA	NA	NA	NA	NA	NA	NA	NA	0.381784	0.526223	1.28849	NA	NA	NA	NA	NA	NA	NA	NA	NA	NA	NA	NA
P48193;A2A841;A2AD32;A2A842	87;87;87;87	P48193;A2A842	P48193	Protein 4.1	Epb41	87	KERTSESRGLSRLLSSFLKRPKSQVSEEEGR	4602000	0.51329	1	81.525	0.0068833	81.525	24.609	81.525	S	2	2	LLS(1)S(1)FLK	LLS(81.53)S(81.53)FLK	NA	NA	NA	NA	NA	NA	NA	NA	NA	0.381784	0.526223	1.28849	NA	NA	NA	NA	NA	NA	NA	NA	NA	NA	NA	NA
P52480	148	P52480	P52480	Pyruvate kinase PKM	Pkm	148	ELKKGATLKITLDNAYMEKCDENILWLDYKN	34361000	1.0774	1	77.9941	0.00128443	106.62	55.273	106.62	Y	2	1	ITLDNAY(1)MEK	IT(-77.99)LDNAY(77.99)MEK	NA	NA	NA	NA	NA	NA	NA	NA	NA	0.705212	1.28569	1.76315	NA	NA	NA	NA	NA	NA	NA	NA	NA	NA	NA	NA
P53349;F8VQ72	915;915	P53349	P53349	Mitogen-activated protein kinase kinase kinase 1	Map3k1	915	REKTGKGLSATRLSASSEDISDRLAGVSVGL	562820000	0.58535	0.982218	17.432	3.65e-17	115.91	101.12	114.7	S	2	1	LSAS(0.982)S(0.018)EDISDR	LS(-47.47)AS(17.43)S(-17.43)EDIS(-46.43)DR	1.63746	1.38277	0.842372	NA	NA	NA	NA	NA	NA	1.70877	1.44681	0.824453	1.56076	1.24922	0.8676	1.42638	1.21735	0.858899	1.53647	1.24078	0.8111	1.41195	1.25433	0.946044
P53995	1347	P53995	P53995	Anaphase-promoting complex subunit 1	Anapc1	1347	GHRRFQTGMHREKHKSPSYQIKEGDTINVDV	176390000	0.25283	0.997994	27.3056	0.00123396	56.551	56.551	56.551	S	3	1	HKS(0.998)PS(0.002)YQIK	HKS(27.31)PS(-27.31)Y(-38.21)QIK	NA	NA	NA	NA	NA	NA	NA	NA	NA	0.491037	1.09717	2.21445	NA	NA	NA	1.06185	1.04952	0.972312	1.15955	0.997494	0.893418	1.19295	1.00954	0.851508
P59326;A2AWN8	182;209	P59326	P59326	YTH domain-containing family protein 1	Ythdf1	182	TGFHSDSLNKAPGMNSLEQGMVGLKIGDVTT	24326000	1.4633	1	54.7643	1.98e-06	68.41	64.694	54.764	S	2	1	APGMNS(1)LEQGMVGLK	APGMNS(54.76)LEQGMVGLK	NA	NA	NA	NA	NA	NA	NA	NA	NA	0.561555	0.84111	1.39926	NA	NA	NA	NA	NA	NA	NA	NA	NA	NA	NA	NA
P60879	130	P60879	P60879	Synaptosomal-associated protein 25	Snap25	130	SQPARVVDEREQMAISGGFIRRVTNDARENE	50347000	0.14642	1	41.6209	0.000499944	54.09	38.15	41.621	S	2	1	EQMAIS(1)GGFIR	EQMAIS(41.62)GGFIR	NA	NA	NA	0.674189	0.822683	1.17715	NA	NA	NA	0.61412	0.736917	1.22454	NA	NA	NA	NA	NA	NA	NA	NA	NA	NA	NA	NA
P63216	12	P63216	P63216	Guanine nucleotide-binding protein G(I)/G(S)/G(O) subunit gamma-3	Gng3	12	____MKGETPVNSTMSIGQARKMVEQLKIEA	150140000	-2.0859	0.998708	29.0439	1.64e-104	154.49	147.12	154.49	S	2	1	GETPVNST(0.001)MS(0.999)IGQAR	GET(-104.96)PVNS(-43.27)T(-29.04)MS(29.04)IGQAR	0.75173	0.982123	1.25851	0.909719	0.857312	1.01145	0.766669	0.894811	1.10683	0.665003	0.902562	1.29877	NA	NA	NA	NA	NA	NA	NA	NA	NA	NA	NA	NA
P83093;A5CVE4;I1E4X8;F6WBP9	626;626;634;264	P83093	P83093	Stromal interaction molecule 2	Stim2	626	PSSLEMYQTLSSRKISRDELSLEDSSRGESP	418280000	0.056169	0.999056	30.2552	1.21e-08	76.826	72.279	66.893	S	3	1	KIS(0.999)RDELS(0.001)LEDSSR	KIS(30.26)RDELS(-30.26)LEDS(-61.22)S(-60.93)R	NA	NA	NA	1.08067	1.01318	0.965261	NA	NA	NA	2.02179	0.518014	0.2485	NA	NA	NA	NA	NA	NA	1.81843	0.875988	0.466745	1.83535	0.817133	0.441407
P83510;E9PUL9;B9EKN8;B2RQ80;E0CZF8;E0CZD7;E0CXD6;E0CY98	473;473;502;502;473;473;502;502	P83510	P83510	Traf2 and NCK-interacting protein kinase	Tnik	473	ERLQRQLKQERDYLVSLQHQRQEQRPLEKKP	14251000	-0.35269	0.999997	54.7951	0.000375873	79.492	79.492	69.03	S	2	1	DYLVS(1)LQHQR	DY(-54.8)LVS(54.8)LQHQR	NA	NA	NA	1.05145	0.905644	0.866019	NA	NA	NA	0.659377	1.08988	1.40321	NA	NA	NA	NA	NA	NA	NA	NA	NA	NA	NA	NA
P84086	93	P84086	P84086	Complexin-2	Cplx2	93	KEAEEKAALEQPCEGSLTRPKKAIPAGCGDE	1217400000	0.28727	0.96093	13.9084	1.18e-47	122.14	93.972	114.96	S	2	1	AALEQPCEGS(0.961)LT(0.039)RPK	AALEQPCEGS(13.91)LT(-13.91)RPK	NA	NA	NA	NA	NA	NA	0.674709	0.938375	1.35805	0.659459	0.858383	1.32182	0.79419	0.601935	0.737565	NA	NA	NA	0.653924	0.722097	1.16098	0.659031	0.791747	1.18027
P97310	39	P97310	P97310	DNA replication licensing factor MCM2	Mcm2	39	LTSSPGRSSRRADALTSSPGRDLPPFEDESE	5041100000	0.4376	1	75.0178	1.08e-06	90.707	79.846	75.018	T	2	1;2;3	RADALT(1)S(1)S(1)PGR	RADALT(75.02)S(75.02)S(75.02)PGR	0.706785	0.889529	1.25151	NA	NA	NA	0.766366	0.808083	1.04613	1.48249	0.798569	0.573597	0.908137	0.948155	1.07881	1.20319	0.837135	0.72361	0.846062	0.847448	1.00669	1.24565	0.827435	0.634869
P97360;E9QAJ7	48;47	P97360	P97360	Transcription factor ETV6	Etv6	48	LHVHTVPRALRMEEDSIHLPTHLRLQPIYWS	18410000	-0.5842	0.999347	31.851	0.000459383	46.873	43.432	46.873	S	3	1	MEEDS(0.999)IHLPT(0.001)HLR	MEEDS(31.85)IHLPT(-31.85)HLR	NA	NA	NA	NA	NA	NA	NA	NA	NA	0.444829	0.869684	2.15184	NA	NA	NA	NA	NA	NA	NA	NA	NA	NA	NA	NA
P97820;A0A0A6YWR8;E9PVG7;A0A0A6YW53;B7ZNR9;F8VPL5	836;837;891;891;811;841	P97820	P97820	Mitogen-activated protein kinase kinase kinase kinase 4	Map4k4	836	MTPSKEGTLIVRQTQSASSTLQKHKSSSSFT	39176000	-0.57516	0.895592	11.833	0.000719869	63.185	41.192	42.317	S	2	1	QT(0.013)QS(0.896)AS(0.059)S(0.016)T(0.016)LQK	QT(-18.38)QS(11.83)AS(-11.83)S(-17.39)T(-17.39)LQK	NA	NA	NA	NA	NA	NA	0.705138	0.891532	1.17564	0.640692	0.796916	1.24499	NA	NA	NA	NA	NA	NA	NA	NA	NA	NA	NA	NA
P97868	773	P97868	P97868	E3 ubiquitin-protein ligase RBBP6	Rbbp6	773	RSRSPPYRRYHSRSRSPQAFRGQSPTKRNVP	3033800000	0.26615	1	78.9027	0.00120261	91.961	73.825	78.903	S	2	1;2	S(1)RS(1)PQAFR	S(78.9)RS(78.9)PQAFR	NA	NA	NA	0.953031	0.927798	0.976615	NA	NA	NA	1.69333	0.976171	0.602822	1.27743	1.16013	0.902489	0.957132	0.932209	1.00055	1.05132	0.962546	0.941141	1.08129	0.931918	0.913452
Q00PI9	166	Q00PI9	Q00PI9	Heterogeneous nuclear ribonucleoprotein U-like protein 2	Hnrnpul2	166	EEDGPEERSGDETPGSEAPGDKAVEEQGDDQ	224310000	-0.33103	1	40.6422	2.55e-31	109.5	104.61	40.642	S	2	1;2;3	S(1)GDET(1)PGS(1)EAPGDK	S(40.64)GDET(40.64)PGS(40.64)EAPGDK	0.843354	0.99978	1.21112	0.799053	0.992464	1.26238	NA	NA	NA	0.672987	1.02334	1.53174	0.998406	0.797562	0.853109	1.0954	0.845791	0.860939	NA	NA	NA	0.739616	1.077	1.62291
Q00PI9	163	Q00PI9	Q00PI9	Heterogeneous nuclear ribonucleoprotein U-like protein 2	Hnrnpul2	163	GKGEEDGPEERSGDETPGSEAPGDKAVEEQG	440640000	-0.33103	1	40.6422	2.55e-31	114.56	96.545	40.642	T	2	1;2;3	S(1)GDET(1)PGS(1)EAPGDK	S(40.64)GDET(40.64)PGS(40.64)EAPGDK	0.843354	0.99978	1.21112	0.799053	0.992464	1.26238	NA	NA	NA	0.672987	1.02334	1.53174	0.941809	1.14337	1.22206	1.1457	1.14127	1.03664	1.18902	1.21634	1.06995	NA	NA	NA
Q03172;F8VPM9	2282;2282	Q03172	Q03172	Zinc finger protein 40	Hivep1	2282	EKDEHEQAPPADTPRSPGHQLSVHSSESDVL	32461000	2.0551	0.99995	43.0509	3.7e-20	84.166	78.441	84.166	S	3	1	S(1)PGHQLSVHSSESDVLR	S(43.05)PGHQLS(-43.05)VHS(-67.57)S(-71.27)ES(-77.52)DVLR	NA	NA	NA	NA	NA	NA	NA	NA	NA	1.56054	1.06264	0.698677	NA	NA	NA	NA	NA	NA	NA	NA	NA	NA	NA	NA
Q07139	391	Q07139	Q07139	Protein ECT2	Ect2	391	SNRKRRRLKETLAQLSRETDLSPFPPRKRPS	26311000	-1.5816	0.999772	36.4239	0.00430332	54.871	33.761	42.718	S	2	1	ETLAQLS(1)R	ET(-36.42)LAQLS(36.42)R	NA	NA	NA	NA	NA	NA	NA	NA	NA	1.81412	0.980418	0.506644	NA	NA	NA	NA	NA	NA	1.50612	0.96341	0.701482	NA	NA	NA
Q3TET1;Q3UI47;P28741;B1AQZ2;B1AQZ5	682;686;689;713;173	Q3TET1	Q3TET1	Kinesin-like protein	Kif3a	682	TSKGKARPKMGRRKRSAKPETVIDSLLQ___	621550000	-0.83898	0.971191	15.2777	1.62e-152	179.81	173.86	179.81	S	2	1	S(0.971)AKPET(0.029)VIDSLLQ	S(15.28)AKPET(-15.28)VIDS(-103.45)LLQ	0.938636	1.0413	1.08994	0.898649	0.982552	1.10431	1.15825	1.1354	0.734611	1.72063	0.991292	0.606725	NA	NA	NA	NA	NA	NA	NA	NA	NA	NA	NA	NA
Q3UB06;O70551	335;335	Q3UB06	Q3UB06	SRSF protein kinase 1	Srpk1	335	NPPNKMTQEKLEESNSIGQDQTLTERGGEGG	120910000	0.34969	0.999965	44.5234	3.6e-100	143.93	133.79	143.93	S	2	1	LEESNS(1)IGQDQTLTER	LEES(-44.52)NS(44.52)IGQDQT(-69.9)LT(-83.31)ER	0.899081	0.878383	0.977239	0.84997	0.867444	0.998765	NA	NA	NA	0.694815	1.03764	1.63348	NA	NA	NA	NA	NA	NA	NA	NA	NA	NA	NA	NA
Q3UDE2	450	Q3UDE2	Q3UDE2	Tubulin--tyrosine ligase-like protein 12	Ttll12	450	RHRESTPKVVSKYIESPVLFLREDVGNVKFD	10446000	0.49074	0.999818	37.3947	0.00207688	59.198	42.849	58.172	S	2	1	YIES(1)PVLFLR	Y(-37.39)IES(37.39)PVLFLR	0.889842	0.848051	0.859198	0.841836	0.928667	1.22736	NA	NA	NA	1.36387	0.73257	0.502024	NA	NA	NA	NA	NA	NA	NA	NA	NA	NA	NA	NA
Q3UH60	70	Q3UH60	Q3UH60	Disco-interacting protein 2 homolog B	Dip2b	70	QTQETDSIGQKERNQTPAPTAAQTSAPSKYH	30184000	0.85117	0.999167	31.2648	0.000970603	57.251	49.542	57.251	T	2	1	NQT(0.999)PAPT(0.001)AAQTSAPSK	NQT(31.26)PAPT(-31.26)AAQT(-42.37)S(-46.39)APS(-52.49)K	NA	NA	NA	NA	NA	NA	NA	NA	NA	0.662038	1.09298	1.70439	NA	NA	NA	NA	NA	NA	NA	NA	NA	NA	NA	NA
Q3UHJ0	389	Q3UHJ0	Q3UHJ0	AP2-associated protein kinase 1	Aak1	389	QTQPNPGILPIQPALTPRKRATVQPLPQAAG	173160000	0.3379	0.999998	56.9724	3.1e-11	64.845	64.845	64.845	T	2	1	AGQTQPNPGILPIQPALT(1)PR	AGQT(-56.97)QPNPGILPIQPALT(56.97)PR	1.04703	1.00722	0.956981	NA	NA	NA	0.668725	0.999501	1.48246	0.664727	1.00375	1.51949	NA	NA	NA	NA	NA	NA	NA	NA	NA	0.67935	0.984735	1.49783
Q3UII8;Q924K8;H3BIY7;Q3U3A7;E9Q794	426;425;85;426;427	Q3UII8	Q3UII8	Metastasis-associated protein MTA3	Mta3	426	KYGGLKMPTQSDEEKSPSPTAEDPRARSHMS	114840000	-1.0326	0.985394	20.1022	7.33e-15	69.876	56.863	62.57	S	2	1;2	MPT(0.002)QS(0.006)DEEKS(0.985)PS(0.978)PT(0.029)AEDPR	MPT(-29.61)QS(-24.76)DEEKS(20.1)PS(17.01)PT(-17.01)AEDPR	NA	NA	NA	NA	NA	NA	0.962129	0.974498	0.988873	1.6048	0.943806	0.613172	NA	NA	NA	NA	NA	NA	NA	NA	NA	NA	NA	NA
Q3UPL9;P97306	56;56	Q3UPL9	Q3UPL9	SH3 and cysteine-rich domain-containing protein	Stac	56	LKRSLSFKTKSLRSKSADNFFPRTNSDVKPQ	81900000	-0.23412	1	73.2601	0.00150164	73.26	36.836	73.26	S	2	1	S(1)ADNFFPR	S(73.26)ADNFFPR	NA	NA	NA	NA	NA	NA	NA	NA	NA	2.6463	1.32984	0.496148	NA	NA	NA	NA	NA	NA	2.83919	1.42709	0.502145	2.88919	1.28458	0.459453
Q3UW53	601	Q3UW53	Q3UW53	Protein Niban	Fam129a	601	KTAMGSNQASPARRVSAILPGAPDNELPSNE	1853800000	1.0838	1	46.0277	2.36e-49	76.415	71.513	46.028	S	3	1;2	RVS(1)AILPGAPDNELPS(1)NEVFQEPEEK	RVS(46.03)AILPGAPDNELPS(46.03)NEVFQEPEEK	1.47047	1.27989	0.872675	1.53416	1.30492	0.89474	1.75624	1.4469	0.833902	1.81398	1.47375	0.821235	NA	NA	NA	NA	NA	NA	1.76772	1.48506	0.938308	1.50518	1.42484	0.933452
Q4VA44;E9QPD3;E0CX66;Q02526;Q8R2Q3;B8JJZ4	138;138;110;110;363;184	Q4VA44	Q4VA44	Zinc finger protein 664	Znf664	138	GFSNSSNLCMHQRVHTGEKPFKCEECGKAFR	8376700	-0.072669	1	53.5672	0.00368699	53.567	23.9	53.567	T	3	1	VHT(1)GEKPFK	VHT(53.57)GEKPFK	NA	NA	NA	NA	NA	NA	NA	NA	NA	0.674379	1.1744	1.63607	NA	NA	NA	NA	NA	NA	NA	NA	NA	NA	NA	NA
Q543C3;Q04886	335;335	Q543C3	Q543C3	SRY-box containing gene 8, isoform CRA	Sox8	335	TGIGASPVWAHKGAPSASASPTEAGPLRPQI	23588000	0.4436	0.97809	16.8748	1.04e-15	68.657	64.947	68.657	S	3	2	GAPS(0.978)AS(0.024)AS(0.778)PT(0.22)EAGPLRPQIK	GAPS(16.87)AS(-16.87)AS(5.52)PT(-5.52)EAGPLRPQIK	NA	NA	NA	NA	NA	NA	NA	NA	NA	0.767264	1.09148	1.50402	NA	NA	NA	NA	NA	NA	NA	NA	NA	NA	NA	NA
Q543V3;P35569	307;307	Q543V3	Q543V3	Insulin receptor substrate 1	Irs1	307	VGLTRRSRTESITATSPASMVGGKPGSFRVR	33385000	0.78776	0.905149	11.8659	2.62e-88	131.67	125.95	131.67	S	2	1	TESITAT(0.036)S(0.905)PAS(0.059)MVGGK	T(-96.62)ES(-79.48)IT(-50.51)AT(-14.01)S(11.87)PAS(-11.87)MVGGK	1.44717	1.42541	0.971633	NA	NA	NA	NA	NA	NA	1.87328	1.24444	0.660524	NA	NA	NA	NA	NA	NA	NA	NA	NA	NA	NA	NA
Q56A10	1452	Q56A10	Q56A10	Zinc finger protein 608	Znf608	1452	STEREREAERERDRHSPFSQRHLHTHHHTHV	1011900000	0.30121	0.999871	38.8948	0.000542997	84.188	61.85	67.519	S	3	1	DRHS(1)PFSQR	DRHS(38.89)PFS(-38.89)QR	1.62722	1.28812	0.796674	1.62304	1.30597	0.802068	NA	NA	NA	1.52896	1.10925	0.758975	NA	NA	NA	1.71575	1.32481	0.776256	1.66838	1.1641	0.678697	1.86522	1.39333	0.754254
NA	NA	NA	NA	NA	NA	NA	NA	NA	NA	NA	NA	NA	NA	NA	NA	NA	NA	NA	NA	NA	NA	NA	NA	NA	NA	NA	NA	NA	NA	NA	NA	NA	NA	NA	NA	NA	NA	NA	NA	NA	NA	NA	NA	NA
Q5F2E7	88	Q5F2E7	Q5F2E7	Nuclear fragile X mental retardation-interacting protein 2	Nufip2	88	PLKHEQKHTLQQHQETPKKKTGYGEINGNAG	994710000	-0.49414	1	142.974	6.41e-110	176.43	160.44	176.43	T	2	1	HTLQQHQET(1)PK	HT(-142.97)LQQHQET(142.97)PK	NA	NA	NA	NA	NA	NA	NA	NA	NA	0.831964	1.27121	1.52655	1.24419	1.04859	0.772764	1.2513	1.00164	0.839094	0.742199	1.09238	1.18481	0.773144	1.10329	1.50284
Q5FWJ3;P20152;A0A0A6YWC8;A2AKJ2	72;72;72;72	Q5FWJ3	Q5FWJ3	Vimentin	Vim	72	PGGAYVTRSSAVRLRSSVPGVRLLQDSVDFS	8302000000	-0.099939	0.960796	13.893	0.000845221	79.659	59.455	65.179	S	2	1	LRS(0.961)S(0.039)VPGVR	LRS(13.89)S(-13.89)VPGVR	0.898394	0.954328	1.06511	NA	NA	NA	NA	NA	NA	0.579716	0.842364	1.47028	1.04412	0.844593	0.874489	0.892161	1.05081	1.07374	0.635426	0.956412	1.54404	0.563606	0.889488	1.49469
Q5I1X5;Q3TCU2	151;151	Q5I1X5	Q5I1X5	RelA-associated inhibitor	Ppp1r13l	151	DRAPSPRPRAFDGAGSPHGRAPSPRPGIGPV	825030000	-0.63006	1	54.0901	2.8e-17	116.79	108.56	54.09	S	2	1	AFDGAGS(1)PHGR	AFDGAGS(54.09)PHGR	1.0587	0.974488	0.944967	1.03904	0.941953	0.885545	NA	NA	NA	0.688651	1.07888	1.50184	1.08799	0.985039	0.892181	1.12326	0.962182	0.866267	0.798052	1.01011	1.27094	NA	NA	NA
Q5SXG1;Q5SXG3;G3X9G2;F7AMS7	641;644;644;498	Q5SXG1	Q5SXG1	Misshapen-like kinase 1	Mink1	641	PTATPSARGAVIRQNSDPTSEGPGPSPNPPS	80869000	-0.68483	0.999929	42.9256	2.34e-54	89.356	87.648	89.356	S	3	1	QNS(1)DPTSEGPGPSPNPPSWVRPDNEAPPK	QNS(42.93)DPT(-42.93)S(-47.04)EGPGPS(-76.49)PNPPS(-85.31)WVRPDNEAPPK	0.97414	0.989816	1.00784	0.94204	1.00066	1.0168	NA	NA	NA	1.71649	1.11636	0.633812	NA	NA	NA	NA	NA	NA	NA	NA	NA	NA	NA	NA
Q61624;Q548L0	51;51	Q61624	Q61624	Zinc finger protein 148	Znf148	51	SAVSGELQESVLQDRSLPHQEILAADEVLQE	8425600	-0.43385	1	88.9124	7.66e-40	91.556	91.556	91.556	S	3	1	S(1)LPHQEILAADEVLQESEMR	S(88.91)LPHQEILAADEVLQES(-88.91)EMR	NA	NA	NA	NA	NA	NA	NA	NA	NA	0.618588	1.02741	1.47381	NA	NA	NA	NA	NA	NA	NA	NA	NA	NA	NA	NA
Q61846	490	Q61846	Q61846	Maternal embryonic leucine zipper kinase	Melk	490	PGNSAGADTLTTGVISPERRCRSMDVDLNQA	146300000	0.55968	0.996237	25.7889	3.15e-39	90.907	90.907	90.907	S	2	1;2	TPGNSAGADTLT(0.001)T(0.003)GVIS(0.996)PER	T(-89.46)PGNS(-78.91)AGADT(-48.12)LT(-29.49)T(-25.79)GVIS(25.79)PER	NA	NA	NA	NA	NA	NA	0.906775	0.926016	1.0297	0.661707	1.15232	1.77156	NA	NA	NA	NA	NA	NA	NA	NA	NA	NA	NA	NA
Q62108	422	Q62108	Q62108	Disks large homolog 4	Dlg4	422	LREQLMNSSLGSGTASLRSNPKRGFYIRALF	20668000	1.9046	0.986135	18.8756	2.3e-38	100.76	91.724	100.76	S	2	1	EQLMNSSLGS(0.001)GT(0.013)AS(0.986)LR	EQLMNS(-55.97)S(-50.4)LGS(-29.61)GT(-18.88)AS(18.88)LR	1.2158	1.10249	0.878878	NA	NA	NA	0.70943	0.973357	1.37302	0.648097	1.01143	1.59185	NA	NA	NA	NA	NA	NA	NA	NA	NA	NA	NA	NA
Q62167;Q3TQX5	90;90	Q62167	Q62167	ATP-dependent RNA helicase DDX3X	Ddx3x	90	RGDSRGKSSFFGDRGSGSRGRFDDRGRGDYD	57355000	-0.37966	0.937574	11.7665	5.27e-24	123.42	100.05	72.315	S	2	1	SSFFGDRGS(0.938)GS(0.062)R	S(-60.11)S(-59.8)FFGDRGS(11.77)GS(-11.77)R	NA	NA	NA	NA	NA	NA	NA	NA	NA	0.542774	0.864098	1.61853	NA	NA	NA	NA	NA	NA	NA	NA	NA	NA	NA	NA
Q63918	293	Q63918	Q63918	Serum deprivation-response protein	Sdpr	293	NHQKASSGKSSPFKVSPLSFGRKKVREGESS	802690000	-0.11434	0.999903	40.1446	0.00896393	66.19	48.131	66.19	S	2	1	VS(1)PLSFGR	VS(40.14)PLS(-40.14)FGR	NA	NA	NA	NA	NA	NA	NA	NA	NA	3.80268	2.25986	0.599105	3.47874	2.36845	0.672774	3.50865	2.36435	0.663802	4.23544	2.54849	0.606768	4.36505	2.61928	0.608578
Q64152	36	Q64152	Q64152	Transcription factor BTF3	Btf3	36	GWPGAEATPSLPLGGSRGRESQMKETIMNQE	797920000	0.7628	0.999971	45.4509	1.25e-215	180.03	180.03	180.03	S	2	1	GGWPGAEATPSLPLGGS(1)R	GGWPGAEAT(-67.5)PS(-45.45)LPLGGS(45.45)R	0.631196	0.918656	1.4514	0.633284	0.914848	1.44741	NA	NA	NA	0.557157	0.73971	1.33895	NA	NA	NA	NA	NA	NA	0.55243	0.737562	1.3326	0.540354	0.717578	1.32311
Q66L44;E9PW07	295;302	Q66L44	Q66L44	Voltage-dependent calcium channel beta subunit-associated regulatory protein	Cbarp	295	QFFTRLRRHASLDGASPYFKVKKWKLEPSQR	5968200	1.2413	0.999995	53.0263	0.000125711	92.773	84.641	92.773	S	2	2	HAS(1)LDGAS(1)PYFK	HAS(74.81)LDGAS(53.03)PY(-53.03)FK	NA	NA	NA	NA	NA	NA	NA	NA	NA	0.475758	0.902263	2.13347	NA	NA	NA	NA	NA	NA	NA	NA	NA	NA	NA	NA
Q66L44;E9PW07	290;297	Q66L44	Q66L44	Voltage-dependent calcium channel beta subunit-associated regulatory protein	Cbarp	290	SGTVLQFFTRLRRHASLDGASPYFKVKKWKL	169300000	0.33724	1	79.2819	0	201.65	176.21	167.37	S	2	1;2	HAS(1)LDGASPYFK	HAS(79.28)LDGAS(-79.28)PY(-129.14)FK	1.01779	0.959971	0.916415	0.91081	0.921178	0.84922	1.18247	0.96526	0.828383	0.475758	0.902263	2.13347	NA	NA	NA	NA	NA	NA	NA	NA	NA	NA	NA	NA
Q68FE6	351	Q68FE6	Q68FE6	Protein FAM65A	Fam65a	351	TVTKRFSTYSQSPPDTPSLREQAFYNMLRRQ	45316000	0.16651	0.904173	10.0953	3.64e-08	76.176	76.176	60.332	T	2	1;2	FS(0.032)T(0.054)Y(0.001)S(0.415)QS(0.498)PPDT(0.904)PS(0.096)LR	FS(-12.09)T(-10.1)Y(-29.62)S(-0.79)QS(0.79)PPDT(10.1)PS(-10.1)LR	0.878465	0.993048	1.14991	0.890988	0.938	1.06898	NA	NA	NA	0.517774	0.972167	1.85389	NA	NA	NA	NA	NA	NA	NA	NA	NA	NA	NA	NA
Q68FM7;E9Q0A3	1125;1096	Q68FM7	Q68FM7	Protein Arhgef11	Arhgef11	1125	NATKHPGDAPVLNHPSPPGSQEPAYQGSTSS	23900000	-0.11499	0.978317	17.0782	1.21e-16	50.733	41.167	47.105	S	3	1	HPGDAPVLNHPS(0.978)PPGS(0.019)QEPAY(0.002)QGSTSSR	HPGDAPVLNHPS(17.08)PPGS(-17.08)QEPAY(-28.14)QGS(-34.02)T(-36.74)S(-36.74)S(-36.74)R	NA	NA	NA	NA	NA	NA	NA	NA	NA	1.22165	0.897688	0.641152	NA	NA	NA	NA	NA	NA	NA	NA	NA	NA	NA	NA
Q69ZA1	318	Q69ZA1	Q69ZA1	Cyclin-dependent kinase 13	Cdk13	318	DKSEPKAYRRRQRSLSPLGGRDESPVSHRAS	1280100000	-0.22292	1	43.6045	7.66e-06	78.932	28.459	43.604	S	2	1;2;3	S(1)LS(1)PLGGR	S(43.6)LS(43.6)PLGGR	1.03583	0.974662	0.923432	1.11314	0.834624	0.759008	1.15408	1.04617	0.917156	1.9225	0.960338	0.501962	1.00535	0.997193	0.960112	1.02763	0.964319	0.932515	1.07233	0.999726	0.962828	1.08075	0.994604	0.907224
Q69ZL1	557	Q69ZL1	Q69ZL1	FYVE, RhoGEF and PH domain-containing protein 6	Fgd6	557	KPVWKLPHPILPFSGSPEALKRVTLSLNNEP	78901000	-0.52138	0.938785	11.8571	8.22e-06	65.423	41.369	60.764	S	3	1	LPHPILPFS(0.061)GS(0.939)PEALK	LPHPILPFS(-11.86)GS(11.86)PEALK	1.12927	1.94701	1.4378	0.90631	1.47441	1.40991	NA	NA	NA	0.707846	1.38955	1.97618	NA	NA	NA	NA	NA	NA	0.985964	1.06274	0.95547	1.06874	0.846885	0.867683
Q6A068;Q3UCF2	377;377	Q6A068	Q6A068	Cell division cycle 5-like protein	Cdc5l	377	ILQEAQNLMALTNVDTPLKGGLNTPLHESDF	78624000	0.32928	0.999938	42.0506	0	212.32	204.18	177.36	T	3	1	ILQEAQNLMALTNVDT(1)PLK	ILQEAQNLMALT(-42.05)NVDT(42.05)PLK	NA	NA	NA	NA	NA	NA	0.942431	0.822637	0.989778	0.510811	1.00723	1.30053	NA	NA	NA	NA	NA	NA	NA	NA	NA	NA	NA	NA
Q6A068;Q3UCF2	303;303	Q6A068	Q6A068	Cell division cycle 5-like protein	Cdc5l	303	FTKKRSKLVLPAPQISDAELQEVVKVGQASE	6599400	0.69056	1	49.6596	4.15e-05	49.66	45.08	49.66	S	2	1	LVLPAPQIS(1)DAELQEVVK	LVLPAPQIS(49.66)DAELQEVVK	NA	NA	NA	NA	NA	NA	NA	NA	NA	1.91947	1.19671	0.586024	NA	NA	NA	NA	NA	NA	NA	NA	NA	NA	NA	NA
Q6NV52;Q9JJ11;Q99LH8	347;347;354	Q6NV52	Q6NV52	Transforming acidic coiled-coil-containing protein 3	Tacc3	347	QFGTSSFKESAWRKQSLYVKFDPLLKDSPLR	166200000	0.93275	0.999996	54.3371	0.00918945	80.231	21.587	80.231	S	2	1	KQS(1)LYVK	KQS(54.34)LY(-54.34)VK	NA	NA	NA	NA	NA	NA	NA	NA	NA	0.689617	0.947839	1.51087	NA	NA	NA	NA	NA	NA	NA	NA	NA	0.569692	1.00259	1.70964
Q6NVF4	946	Q6NVF4	Q6NVF4	DNA helicase B	Helb	946	SGSCAPSTGFASQPSSPRVGGRPDTQPPASH	1067200000	-0.4119	0.93499	11.9953	7.71e-216	177.8	171.75	85.461	S	3	1;2	LSGSCAPSTGFAS(0.006)QPS(0.059)S(0.935)PR	LS(-73.86)GS(-73.86)CAPS(-70.17)T(-69.92)GFAS(-21.96)QPS(-12)S(12)PR	0.823605	0.967027	1.16506	0.835941	0.993624	1.21289	0.840677	1.02123	1.28966	1.33405	0.829808	0.629233	NA	NA	NA	NA	NA	NA	NA	NA	NA	NA	NA	NA
Q6NXY1;F6T4B0	871;44	Q6NXY1	Q6NXY1	TBC1 domain family member 31	Tbc1d31	871	KAALEEHMFQKLLENSQMGGRRAQRWKEAEE	35903000	1.0005	1	60.2551	5.66e-05	90.793	78.296	60.255	S	2	1	LLENS(1)QMGGR	LLENS(60.26)QMGGR	NA	NA	NA	1.10635	1.05347	0.974353	NA	NA	NA	0.667264	1.114	1.65331	NA	NA	NA	NA	NA	NA	NA	NA	NA	NA	NA	NA
Q6P4S6;E9PU87;F6S7W6	856;914;864	Q6P4S6	Q6P4S6	Serine/threonine-protein kinase SIK3	Sik3	856	MAPFSYGHRPLSKQLSADSAEAHSLNMNRFS	484460000	-1.7233	0.998757	29.0534	1.3e-31	95.205	84.59	95.205	S	3	1	QLS(0.999)ADS(0.001)AEAHSLNMNR	QLS(29.05)ADS(-29.05)AEAHS(-60.07)LNMNR	0.907982	1.0973	1.22812	0.910844	1.11504	1.27157	NA	NA	NA	1.42981	0.891218	0.643737	NA	NA	NA	NA	NA	NA	0.876531	0.983383	1.1451	0.93109	0.860514	1.02133
Q6P4S6;E9PU87;F6U6U5;F6S7W6	970;1028;873;978	Q6P4S6	Q6P4S6	Serine/threonine-protein kinase SIK3	Sik3	970	VPHILQGLLSPRHSLTGHSDIRLPPAEFAQL	152800000	0.15788	0.767678	5.64299	0.00132659	47.039	26.519	46.159	T	3	1	HS(0.209)LT(0.768)GHS(0.023)DIR	HS(-5.64)LT(5.64)GHS(-15.24)DIR	NA	NA	NA	NA	NA	NA	NA	NA	NA	0.574959	1.08618	1.91223	NA	NA	NA	NA	NA	NA	0.54571	1.13559	2.05952	NA	NA	NA
Q6P4S6;E9PU87;F6U6U5;F6S7W6	826;884;789;834	Q6P4S6	Q6P4S6	Serine/threonine-protein kinase SIK3	Sik3	826	MAGTAAGSAGRSIPISPSASQIQIQHRASLM	16077000	0.92566	0.795403	6.16978	3.07e-11	71.592	60.731	71.592	S	3	1	SIPIS(0.795)PS(0.192)AS(0.012)QIQIQHR	S(-35)IPIS(6.17)PS(-6.17)AS(-18.14)QIQIQHR	0.825811	0.810872	0.951376	NA	NA	NA	NA	NA	NA	0.282363	0.809885	3.26312	NA	NA	NA	NA	NA	NA	NA	NA	NA	NA	NA	NA
Q6P4S6;E9PU87;F6U6U5;F6S7W6	968;1026;871;976	Q6P4S6	Q6P4S6	Serine/threonine-protein kinase SIK3	Sik3	968	QQVPHILQGLLSPRHSLTGHSDIRLPPAEFA	370350000	-0.058542	0.997962	26.9306	0.000485962	89.663	51.723	89.663	S	2	1	HS(0.998)LT(0.002)GHSDIR	HS(26.93)LT(-26.93)GHS(-48.18)DIR	NA	NA	NA	0.997356	0.802488	0.814425	NA	NA	NA	0.548456	1.08086	2.02643	0.866349	0.878554	1.08283	NA	NA	NA	NA	NA	NA	0.520077	1.03637	1.98875
Q6P9K8	1363	Q6P9K8	Q6P9K8	Caskin-1	Caskin1	1363	AASVVSGPPVASDCASPGDSARQKLEETSAC	41787000	0.046859	0.824444	9.289	2.79e-49	85.157	71.791	61.538	S	2	1	AAASVVSGPPVAS(0.097)DCAS(0.824)PGDS(0.078)AR	AAAS(-58)VVS(-47.53)GPPVAS(-9.29)DCAS(9.29)PGDS(-10.22)AR	0.863712	0.940136	1.11838	NA	NA	NA	NA	NA	NA	0.657515	0.947896	1.58437	NA	NA	NA	NA	NA	NA	NA	NA	NA	NA	NA	NA
Q6PDH0;D3Z4N0;D3Z0X5;E9PWB1;F6RUK9	491;491;491;491;236	Q6PDH0	Q6PDH0	Pleckstrin homology-like domain family B member 1	Phldb1	491	ARTAPDPKLSREVAESPRPRRWAAHGTSPED	2492500000	0.0042984	1	82.4167	0.000122649	103.91	51.662	82.417	S	3	1	EVAES(1)PRPR	EVAES(82.42)PRPR	0.862721	0.986931	1.07614	0.942861	0.863758	0.972793	NA	NA	NA	0.563445	0.718533	1.34922	0.854385	0.820567	0.974768	0.852836	0.824321	0.943005	0.649587	1.06362	1.64595	0.525859	0.905898	1.67505
Q6PH08	14	Q6PH08	Q6PH08	ERC protein 2	Erc2	14	__MYGSARTISNLEGSPSRSPRLPRSPRLGH	45320000	0.086972	0.810134	6.30785	0.000278336	75.968	53.39	58.079	S	2	1;2	TISNLEGS(0.81)PS(0.19)R	T(-47.05)IS(-34.62)NLEGS(6.31)PS(-6.31)R	NA	NA	NA	1.32075	1.45784	1.11082	NA	NA	NA	1.88955	1.48102	0.800814	NA	NA	NA	NA	NA	NA	NA	NA	NA	NA	NA	NA
Q6QI06	1103	Q6QI06	Q6QI06	Rapamycin-insensitive companion of mTOR	Rictor	1103	FGSSKLVKNRILNSLTLPTKKHRSSSDPKGG	24264000	-0.35481	0.922221	11.6	0.000873832	86.405	34.426	69.92	T	2	1	ILNS(0.014)LT(0.922)LPT(0.064)K	ILNS(-18.19)LT(11.6)LPT(-11.6)K	NA	NA	NA	1.00198	1.09695	1.2881	NA	NA	NA	0.643505	1.08351	1.61593	NA	NA	NA	NA	NA	NA	NA	NA	NA	NA	NA	NA
Q7TSF4	322	Q7TSF4	Q7TSF4	Leucine-rich repeat-containing protein 75A	Lrrc75a	322	GEEAREGTDQQDPIGSPVTPARGQESTECVI	37920000	2.9067	0.999578	33.7508	4.46e-40	107.78	92.9	107.78	S	2	1	EGTDQQDPIGS(1)PVTPAR	EGT(-68.5)DQQDPIGS(33.75)PVT(-33.75)PAR	NA	NA	NA	0.875519	1.13056	1.27808	NA	NA	NA	0.786418	1.22472	1.54378	NA	NA	NA	NA	NA	NA	NA	NA	NA	NA	NA	NA
Q80TE4	285	Q80TE4	Q80TE4	Signal-induced proliferation-associated 1-like protein 2	Sipa1l2	285	LMGRDRDKPFKRRLKSESVETSLFRKLRAVK	162410000	0.38795	0.999001	30.2298	0.000515107	66.826	46.777	66.826	S	2	1	LKS(0.999)ES(0.001)VETSLFR	LKS(30.23)ES(-30.23)VET(-45.86)S(-45.86)LFR	0.843692	0.813201	0.947388	0.861906	0.802047	0.937181	NA	NA	NA	0.697573	1.11876	1.69847	NA	NA	NA	NA	NA	NA	NA	NA	NA	NA	NA	NA
Q80TP3;E9Q2H1	2120;2126	Q80TP3	Q80TP3	E3 ubiquitin-protein ligase UBR5	Ubr5	2120	VMNMQNRQKKEGEEQSLLAEEADSSKPGPSA	10931000	0.11153	0.999623	37.4352	1.11e-26	51.444	50.682	51.444	S	3	1	EGEEQS(1)LLAEEADSSKPGPSAPDVAAQLK	EGEEQS(37.44)LLAEEADS(-37.44)S(-37.44)KPGPS(-47.98)APDVAAQLK	NA	NA	NA	NA	NA	NA	NA	NA	NA	0.772284	1.15588	1.57648	NA	NA	NA	NA	NA	NA	NA	NA	NA	NA	NA	NA
Q80WE4	741	Q80WE4	Q80WE4	Kinesin-like protein KIF20B	Kif20b	741	KEELIKAQEELKNRESNSLVQALKTSSKVDT	128620000	1.7073	0.978536	16.5886	2.31e-32	132.08	86.801	109.36	S	2	1	NRES(0.979)NS(0.021)LVQALK	NRES(16.59)NS(-16.59)LVQALK	NA	NA	NA	1.07192	1.03165	0.967854	NA	NA	NA	0.689437	0.98086	1.5144	NA	NA	NA	NA	NA	NA	NA	NA	NA	NA	NA	NA
Q80WJ7;F6QHD1;F6QFT1;F6ZSG0;F6ZQL0	297;207;181;61;143	Q80WJ7	Q80WJ7	Protein LYRIC	Mtdh	297	GGGWSEKSVKLSSQLSEEKWNSVPPASAGKR	61456000	0.40835	0.998284	27.6523	0.000649841	80.555	46.37	80.555	S	2	1	LSS(0.002)QLS(0.998)EEK	LS(-56.48)S(-27.65)QLS(27.65)EEK	NA	NA	NA	NA	NA	NA	NA	NA	NA	2.14327	1.35613	0.656226	NA	NA	NA	NA	NA	NA	NA	NA	NA	NA	NA	NA
Q80X80	638	Q80X80	Q80X80	C2 domain-containing protein 2-like	C2cd2l	638	STGALETRSLKDHKVSFLRSGTKLIFRRRPR	10690000	0.62013	1	40.4964	0.00650205	40.496	40.496	40.496	S	3	1	DHKVS(1)FLR	DHKVS(40.5)FLR	NA	NA	NA	NA	NA	NA	NA	NA	NA	0.63639	0.834127	1.34071	NA	NA	NA	NA	NA	NA	NA	NA	NA	NA	NA	NA
Q80XC6	64	Q80XC6	Q80XC6	Protein NRDE2 homolog	Nrde2	64	LASEGSPPPRYSFIRSPLKSELSGESNTSEK	50760000	0.44134	0.999902	40.1268	0.00188593	76.326	56.122	69.03	S	2	1	YSFIRS(1)PLK	Y(-58.66)S(-40.13)FIRS(40.13)PLK	0.901207	1.05343	1.12714	0.919855	1.03813	1.13448	1.32595	1.08242	0.790737	1.50552	1.01606	0.712755	NA	NA	NA	NA	NA	NA	NA	NA	NA	NA	NA	NA
Q80XP8;D6RG49	191;191	Q80XP8	Q80XP8	Protein FAM76B	Fam76b	191	HHHHHRHSSGHHKVSSLSPEQEQGLWKQSHK	74377000	-0.57478	0.992487	21.2092	3.4e-71	142.72	131.95	142.72	S	2	1;2	VS(0.008)S(0.992)LS(1)PEQEQGLWK	VS(-21.21)S(21.21)LS(79.81)PEQEQGLWK	1.20117	0.926928	0.813552	1.17877	0.995583	0.854489	1.16965	0.864661	0.745524	1.25434	0.834055	0.647972	NA	NA	NA	NA	NA	NA	NA	NA	NA	NA	NA	NA
Q80XP8;D6RG49	193;193	Q80XP8	Q80XP8	Protein FAM76B	Fam76b	193	HHHRHSSGHHKVSSLSPEQEQGLWKQSHKSS	2610500000	-0.57478	1	79.8052	0	231.21	220.44	142.72	S	2	1;2	VS(0.008)S(0.992)LS(1)PEQEQGLWK	VS(-21.21)S(21.21)LS(79.81)PEQEQGLWK	1.0236	1.0114	1.00637	0.985881	1.00813	1.018	1.16965	0.864661	0.745524	1.25434	0.834055	0.647972	1.00447	1.0136	1.00476	1.02051	1.01456	1.02161	1.07551	1.00193	0.918492	1.05357	0.998682	0.94222
Q80Y20	356	Q80Y20	Q80Y20	Alkylated DNA repair protein alkB homolog 8	Alkbh8	356	CNCSYSSVCDRQRKATPPSLTESSKEALELE	55687000	0.59335	0.999816	38.1802	0.00227733	63.062	49.661	63.062	T	2	1	KAT(1)PPSLTESSK	KAT(38.18)PPS(-38.18)LT(-46.07)ES(-52.92)S(-55.84)K	NA	NA	NA	NA	NA	NA	NA	NA	NA	0.760769	1.64662	2.07928	NA	NA	NA	NA	NA	NA	NA	NA	NA	NA	NA	NA
Q811L7;O35737;Q8C2Q7;P70333	272;272;272;272	Q811L7	Q811L7	Heterogeneous nuclear ribonucleoprotein H	Hnrnph1	272	SDRFGRDLNYCFSGMSDHRYGDGGSTFQSTT	114500000	0.34602	0.982557	17.5167	7.6e-07	83.894	74.204	54.292	S	3	1	DLNYCFS(0.017)GMS(0.983)DHR	DLNY(-44.22)CFS(-17.52)GMS(17.52)DHR	0.895333	0.878348	0.810038	0.864888	0.737416	0.873003	0.777261	0.874255	1.14789	0.577179	0.976799	1.56942	NA	NA	NA	NA	NA	NA	NA	NA	NA	NA	NA	NA
Q8BG30	227	Q8BG30	Q8BG30	Negative elongation factor A	Nelfa	227	TPLKGIPKQAPFRSPTTPSVFSPSGNRTPIP	24865000	0.61693	0.927369	13.4709	3.34e-07	76.341	71.992	49.343	T	2	1	S(0.042)PT(0.927)T(0.03)PS(0.001)VFSPSGNR	S(-13.47)PT(13.47)T(-14.9)PS(-30.51)VFS(-42.05)PS(-44.96)GNR	NA	NA	NA	NA	NA	NA	NA	NA	NA	1.28585	0.765534	0.632171	NA	NA	NA	NA	NA	NA	NA	NA	NA	NA	NA	NA
Q8BGC0	7	Q8BGC0	Q8BGC0	HIV Tat-specific factor 1 homolog	Htatsf1	7	_________MSGNNLSGNDEFDEQLRMQELY	28085000	-0.59425	1	77.8806	1.94e-93	136.81	136.81	136.81	S	2	1	SGNNLS(1)GNDEFDEQLR	S(-77.88)GNNLS(77.88)GNDEFDEQLR	NA	NA	NA	NA	NA	NA	0.715207	0.758104	1.13645	0.599324	0.811068	1.27541	NA	NA	NA	NA	NA	NA	NA	NA	NA	NA	NA	NA
Q8BGC0	729	Q8BGC0	Q8BGC0	HIV Tat-specific factor 1 homolog	Htatsf1	729	EGPNEKLFDDSDERGTVGNVKEDGSQSTDSS	243040000	-1.1244	1	83.4231	4e-36	106.57	85.604	83.423	T	2	1;2	LFDDS(1)DERGT(1)VGNVK	LFDDS(83.42)DERGT(83.42)VGNVK	0.813072	0.913975	1.11807	0.81523	0.94819	1.16062	0.84871	1.11839	1.34423	0.803723	1.24411	1.55074	NA	NA	NA	NA	NA	NA	NA	NA	NA	NA	NA	NA
Q8BGE5	1063	Q8BGE5	Q8BGE5	Fanconi anemia group M protein homolog	Fancm	1063	GTTHNKVSDRPSFCESDSEGHNIKYQNSGSN	75062000	-0.41379	0.990843	20.348	8.56e-48	100.76	88.312	100.76	S	3	1	VSDRPSFCES(0.991)DS(0.009)EGHNIK	VS(-71.31)DRPS(-49.45)FCES(20.35)DS(-20.35)EGHNIK	NA	NA	NA	NA	NA	NA	1.49529	1.14007	0.758246	1.50372	1.10701	0.725618	NA	NA	NA	NA	NA	NA	NA	NA	NA	NA	NA	NA
Q8BHX3	194	Q8BHX3	Q8BHX3	Borealin	Cdca8	194	VTPAMSRLEPSLVKPTPGMTPRFDSRVFKTP	39771000	-1.8024	0.999704	35.2819	1.68e-08	77.08	62.804	77.08	T	2	2	LEPSLVKPT(1)PGMT(1)PR	LEPS(-35.28)LVKPT(35.28)PGMT(41.4)PR	NA	NA	NA	NA	NA	NA	0.670473	0.984006	1.43954	0.557557	1.01531	1.65975	NA	NA	NA	NA	NA	NA	NA	NA	NA	NA	NA	NA
Q8BHX3	198	Q8BHX3	Q8BHX3	Borealin	Cdca8	198	MSRLEPSLVKPTPGMTPRFDSRVFKTPGLRT	39771000	0.075778	0.999969	45.1217	1.68e-08	77.08	62.804	75.773	T	3	2	LEPSLVKPT(1)PGMT(1)PR	LEPS(-35.15)LVKPT(35.15)PGMT(45.12)PR	NA	NA	NA	NA	NA	NA	0.670473	0.984006	1.43954	0.557557	1.01531	1.65975	NA	NA	NA	NA	NA	NA	NA	NA	NA	NA	NA	NA
Q8BL48	411	Q8BL48	Q8BL48	RING finger protein unkempt homolog	Unk	411	LEGLVFPGESSLAPGSYKKAPGFEREDQVGA	26605000	1.5116	0.99825	30.743	3.67e-55	126.42	115.93	107.65	S	2	1	ASNLEGLVFPGES(0.001)S(0.001)LAPGS(0.998)YK	AS(-106.93)NLEGLVFPGES(-30.74)S(-30.74)LAPGS(30.74)Y(-41.7)K	NA	NA	NA	NA	NA	NA	NA	NA	NA	0.795339	1.10365	1.63929	NA	NA	NA	NA	NA	NA	NA	NA	NA	NA	NA	NA
Q8BTI8	434	Q8BTI8	Q8BTI8	Serine/arginine repetitive matrix protein 2	Srrm2	434	CPPSPQPTKGSRHASSSPESLKPTPAPGSRR	29444000000	-0.48597	1	80.4179	1e-149	161.56	159.42	161.56	S	2	1;2;3;4	HAS(1)S(1)S(1)PES(0.984)LKPT(0.016)PAPGSR	HAS(93.25)S(80.42)S(66.98)PES(17.8)LKPT(-17.8)PAPGS(-59.51)R	2.02098	1.29507	0.641776	1.03909	0.974333	0.945921	1.1368	0.99846	0.880103	1.99862	1.15605	0.569278	1.02439	0.953556	0.980737	1.0529	0.958529	0.91002	1.15313	1.09063	0.948677	1.31112	0.975356	0.770263
Q8BTI8	2638	Q8BTI8	Q8BTI8	Serine/arginine repetitive matrix protein 2	Srrm2	2638	PPGERRSRSPRKPIDSLRDSRSLSYSPVERR	6448300000	-0.34045	1	90.1488	0.000221959	90.149	34.135	90.149	S	2	1	KPIDS(1)LR	KPIDS(90.15)LR	0.861979	0.894395	1.00463	0.991788	0.99112	0.982525	NA	NA	NA	2.9163	1.11219	0.375221	0.75642	0.856078	1.13262	0.728597	0.814185	1.10362	0.921382	0.856923	0.990149	0.834295	0.832535	1.00312
Q8BTW9	257	Q8BTW9	Q8BTW9	Serine/threonine-protein kinase PAK 4	Pak4	257	SSSSSRPPTRARGAPSPGVLGPHASEPQLAP	298060000	0.01102	0.999998	58.1172	1.67e-42	86.748	86.748	77.241	S	3	1	GAPS(1)PGVLGPHASEPQLAPPAR	GAPS(58.12)PGVLGPHAS(-58.12)EPQLAPPAR	NA	NA	NA	NA	NA	NA	0.669991	0.908068	1.34745	0.664548	0.882482	1.33459	NA	NA	NA	NA	NA	NA	0.650682	0.854734	1.27052	0.762452	0.99227	1.26564
Q8BUV3;A0JNY3	286;322	Q8BUV3	Q8BUV3	Gephyrin	Gphn	286	PRAQATSRLSTASCPTPKQIRRPDESKGVAS	486110000	-0.36134	0.998192	27.7169	0.000142521	99.161	63.496	86.944	T	2	1	LSTAS(0.002)CPT(0.998)PK	LS(-63.23)T(-39.23)AS(-27.72)CPT(27.72)PK	NA	NA	NA	NA	NA	NA	0.725002	1.09661	1.4966	0.729619	1.06507	1.5009	1.45649	0.970325	0.659657	NA	NA	NA	NA	NA	NA	NA	NA	NA
Q8BUV6;Q5SUH5	18;18	Q8BUV6	Q8BUV6	U7 snRNA-associated Sm-like protein LSm11	Lsm11	18	EREWGARSARAGSPASPPSPRLDVSSYSFDP	50621000	-0.38742	0.878974	8.85613	0.00497067	40.983	27.864	40.983	S	2	1	AGS(0.007)PAS(0.879)PPS(0.114)PR	AGS(-21.22)PAS(8.86)PPS(-8.86)PR	NA	NA	NA	NA	NA	NA	NA	NA	NA	1.48001	0.953754	0.65008	NA	NA	NA	NA	NA	NA	NA	NA	NA	NA	NA	NA
Q8C0P0	235	Q8C0P0	Q8C0P0	Serine/threonine-protein kinase greatwall	Mastl	235	FTPVGEKDQDSANMFSAPKSAAQLSRGFICP	11645000	-2.147	0.999957	43.7092	0.000325464	64.537	62.95	64.537	S	2	1	DQDSANMFS(1)APK	DQDS(-43.71)ANMFS(43.71)APK	NA	NA	NA	NA	NA	NA	NA	NA	NA	0.384294	0.550479	1.43228	NA	NA	NA	NA	NA	NA	NA	NA	NA	NA	NA	NA
Q8C4M7	182	Q8C4M7	Q8C4M7	Centromere protein U	Cenpu	182	ERPAEPVTPRRTRLHSAQLSPVDETPATQSQ	1084500000	0.064586	1	85.4407	1.51e-237	184.53	180.52	108.39	S	2	1;2	LHS(1)AQLS(0.999)PVDET(0.001)PATQSQLK	LHS(85.44)AQLS(29.42)PVDET(-29.42)PAT(-50.23)QS(-59.3)QLK	1.07384	1.04629	0.9627	1.09723	1.03579	0.951562	0.793658	0.989266	1.06526	0.633246	0.934315	1.46041	1.12493	1.07322	0.962611	NA	NA	NA	NA	NA	NA	1.20816	1.06706	0.866388
Q8C5S7	251	Q8C5S7	Q8C5S7	Meiotic recombination protein REC8 homolog	Rec8	251	LEERQRGRLLRQRRASLPLDESREEPRALEG	1561100000	0.92323	0.999999	60.553	1.08e-25	102.5	90.862	101.32	S	2	1	RAS(1)LPLDESR	RAS(60.55)LPLDES(-60.55)R	0.903334	0.889818	0.973097	0.898019	0.87127	0.977648	1.43284	1.25765	0.902075	1.50179	1.26679	0.828855	1.02908	0.972521	0.968612	1.04538	0.978495	0.962481	2.11148	1.81611	0.842131	3.61135	2.90627	0.753899
Q8CCP0	738	Q8CCP0	Q8CCP0	Nuclear export mediator factor Nemf	Nemf	738	DQEDIAVHSGRDELSSEDGEAKAVTKDQEPI	1275200000	-0.58039	1	43.5569	2.88e-18	120.9	99.836	43.557	S	2	1;2	DELS(1)S(1)EDGEAK	DELS(43.56)S(43.56)EDGEAK	1.18092	0.833175	0.713748	1.27181	0.940666	0.732704	0.9217	1.04639	1.00681	1.28002	0.75667	0.610027	1.13686	1.04334	0.884218	1.14753	0.969757	0.862021	1.00018	0.898409	0.902647	1.09879	0.763379	0.692581
Q8CDA1	827	Q8CDA1	Q8CDA1	Phosphatidylinositide phosphatase SAC2	Inpp5f	827	KVNFLKPNLKVNLWKSDSSLETMENPGVMGN	1295400000	0.49537	0.976901	16.2728	0	229.96	222.13	229.96	S	2	1;2	S(0.977)DS(0.023)SLETMENPGVMGNK	S(16.27)DS(-16.27)S(-42.56)LET(-135.51)MENPGVMGNK	1.18384	1.14821	0.975333	1.21792	1.12819	0.936664	0.808611	1.13694	1.41813	0.746415	1.11474	1.53028	1.16713	1.13888	0.949153	NA	NA	NA	0.868231	1.11893	1.26341	NA	NA	NA
Q8CF60;E9PXW0	312;24	Q8CF60	Q8CF60	Protein Zfp263	Zfp263	312	GVEKFENQERNVESVSPESTHPPVLLPGQAR	96867000	0.17143	0.896909	11.9717	6.43e-48	87.511	87.511	87.511	S	3	1	NVES(0.031)VS(0.897)PES(0.057)T(0.015)HPPVLLPGQAR	NVES(-14.58)VS(11.97)PES(-11.97)T(-17.81)HPPVLLPGQAR	NA	NA	NA	NA	NA	NA	1.19348	1.17701	0.608274	1.2171	1.19425	0.640664	NA	NA	NA	NA	NA	NA	NA	NA	NA	NA	NA	NA
Q8CFC7	495	Q8CFC7	Q8CFC7	CLK4-associating serine/arginine rich protein	Clasrp	495	PRHHSSSHSRSSWSLSPSRSRSVTRSGSRSQ	11214000	0.36701	0.800542	6.02448	0.0129124	47.606	36.102	42.317	S	2	2	S(0.002)S(0.002)WS(0.992)LS(0.801)PS(0.203)R	S(-27.89)S(-27.53)WS(23.07)LS(6.02)PS(-6.02)R	NA	NA	NA	NA	NA	NA	NA	NA	NA	1.51544	1.06778	0.676377	NA	NA	NA	NA	NA	NA	NA	NA	NA	NA	NA	NA
Q8CFC7	493	Q8CFC7	Q8CFC7	CLK4-associating serine/arginine rich protein	Clasrp	493	RGPRHHSSSHSRSSWSLSPSRSRSVTRSGSR	11214000	-0.1365	0.995624	25.0559	0.0129124	47.606	36.102	47.606	S	2	2	S(0.001)S(0.001)WS(0.996)LS(0.766)PS(0.236)R	S(-30.4)S(-29.91)WS(25.06)LS(5.14)PS(-5.14)R	NA	NA	NA	NA	NA	NA	NA	NA	NA	1.51544	1.06778	0.676377	NA	NA	NA	NA	NA	NA	NA	NA	NA	NA	NA	NA
NA	NA	NA	NA	NA	NA	NA	NA	NA	NA	NA	NA	NA	NA	NA	NA	NA	NA	NA	NA	NA	NA	NA	NA	NA	NA	NA	NA	NA	NA	NA	NA	NA	NA	NA	NA	NA	NA	NA	NA	NA	NA	NA	NA	NA
Q8CH77	493	Q8CH77	Q8CH77	Neuron navigator 1	Nav1	493	ESEEKTPKKLEYDSGSLKMEPGTSKWRRERP	531620000	0.10791	0.994515	22.584	3.7e-15	122.81	82.041	122.81	S	2	1	KLEYDS(0.005)GS(0.995)LK	KLEY(-81.12)DS(-22.58)GS(22.58)LK	NA	NA	NA	0.830508	0.941849	1.09274	NA	NA	NA	0.581812	0.837747	1.441	NA	NA	NA	NA	NA	NA	NA	NA	NA	0.376738	0.64567	1.38487
Q8CHW4	500	Q8CHW4	Q8CHW4	Translation initiation factor eIF-2B subunit epsilon	Eif2b5	500	GLEGQGYLWKAEGVNSKEDEELRQSLWGLMI	65920000	0.20131	1	54.0044	0.000590241	65.949	50.322	54.004	S	2	1	AEGVNS(1)KEDEELR	AEGVNS(54)KEDEELR	NA	NA	NA	NA	NA	NA	NA	NA	NA	0.591313	1.01593	1.61905	NA	NA	NA	NA	NA	NA	0.80455	0.799266	0.991884	NA	NA	NA
Q8CI08;A0A0J9YUJ0	234;93	Q8CI08	Q8CI08	SLAIN motif-containing protein 2	Slain2	234	PVRPPIVKQLILPGNSGNFKSSSDRNPPLSP	95825000	-0.54851	1	61.4093	3.97e-11	94.532	94.532	61.409	S	2	1	QLILPGNS(1)GNFK	QLILPGNS(61.41)GNFK	0.959342	1.17967	1.17351	1.14615	1.42016	1.1413	0.696664	0.91856	1.33061	0.647904	0.914405	1.44951	NA	NA	NA	NA	NA	NA	NA	NA	NA	NA	NA	NA
Q8K0E1	35	Q8K0E1	Q8K0E1	BTB/POZ domain-containing protein KCTD15	Kctd15	35	GTAEGGNMSRLSLTRSPVSPLAAQGIPLPAQ	86384000	0.096843	0.923538	10.8201	1.63e-77	111.3	111.3	66.122	S	3	1	S(0.924)PVS(0.076)PLAAQGIPLPAQLTK	S(10.82)PVS(-10.82)PLAAQGIPLPAQLT(-66.08)K	1.5148	1.37941	1.09973	NA	NA	NA	0.816521	0.912673	1.09228	0.639727	0.899926	1.31714	NA	NA	NA	NA	NA	NA	NA	NA	NA	NA	NA	NA
Q8K0V4	539	Q8K0V4	Q8K0V4	CCR4-NOT transcription complex subunit 3	Cnot3	539	PQFSTTPEIKAPEPLSSLKSMAERAAISSGI	194600000	-0.2104	0.844291	7.3418	0.00100325	77.062	64.778	77.062	S	2	1	APEPLS(0.844)S(0.156)LK	APEPLS(7.34)S(-7.34)LK	0.815277	0.780992	0.942597	0.887714	0.777192	0.89537	NA	NA	NA	0.594581	0.907394	1.62476	NA	NA	NA	NA	NA	NA	0.529333	0.937188	1.76499	NA	NA	NA
Q8K1I7	340	Q8K1I7	Q8K1I7	WAS/WASL-interacting protein family member 1	Wipf1	340	PQRNLSLTSSAPPLPSPGRSGPLPPPPSERP	18474000	-0.27489	0.999063	31.1386	1.02e-10	72.09	66.375	72.09	S	2	1	NLSLTSS(0.001)APPLPS(0.999)PGR	NLS(-56.93)LT(-52.84)S(-37.92)S(-31.14)APPLPS(31.14)PGR	0.843444	0.761887	0.891439	NA	NA	NA	NA	NA	NA	0.514038	0.829794	1.68944	NA	NA	NA	NA	NA	NA	NA	NA	NA	NA	NA	NA
Q8K298	192	Q8K298	Q8K298	Actin-binding protein anillin	Anln	192	KAASPSKPPISNASATPVGRRGRLANLAATI	2806900000	-0.033207	0.972635	15.8512	1.57e-214	177.06	177.06	177.06	T	2	1;2	AAS(0.999)PS(0.001)KPPIS(0.002)NAS(0.025)AT(0.973)PVGR	AAS(32.66)PS(-32.66)KPPIS(-26.7)NAS(-15.85)AT(15.85)PVGR	1.2292	1.15496	0.920269	1.28925	1.09041	0.868881	0.968952	1.07115	1.11847	0.569705	0.852454	1.59039	NA	NA	NA	NA	NA	NA	0.893283	1.09514	1.21491	0.949472	1.08647	1.15582
Q8K298	396	Q8K298	Q8K298	Actin-binding protein anillin	Anln	396	KESPSYRASHKTPNITPNTKAIQERLFKQNT	285550000	0.55837	0.992389	21.0644	0.000117207	74.618	74.618	74.618	T	2	1;2	AS(0.167)HKT(0.833)PNIT(0.992)PNT(0.007)K	AS(-6.97)HKT(6.97)PNIT(21.06)PNT(-21.06)K	NA	NA	NA	NA	NA	NA	NA	NA	NA	0.732694	1.03134	1.53018	NA	NA	NA	NA	NA	NA	0.738458	1.022	1.43628	0.685519	1.00823	1.51204
Q8K298	392	Q8K298	Q8K298	Actin-binding protein anillin	Anln	392	QEHSKESPSYRASHKTPNITPNTKAIQERLF	285550000	1.0426	0.994304	22.6746	0.000117207	74.618	74.618	47.082	T	2	2	AS(0.006)HKT(0.994)PNIT(0.98)PNT(0.02)K	AS(-22.67)HKT(22.67)PNIT(17.04)PNT(-17.04)K	NA	NA	NA	NA	NA	NA	NA	NA	NA	0.732694	1.03134	1.53018	NA	NA	NA	NA	NA	NA	0.738458	1.022	1.43628	0.685519	1.00823	1.51204
Q8K327;A0A140T8S5	448;448	Q8K327	Q8K327	Chromosome alignment-maintaining phosphoprotein 1	Champ1	448	SSPDLWKVSPDQRKTSPASLDFPEPQKSSCG	4212900000	0.69767	0.999228	31.1211	1.1e-259	202.16	202.16	202.16	S	2	1;2	KT(0.001)S(0.999)PASLDFPEPQK	KT(-31.12)S(31.12)PAS(-72.73)LDFPEPQK	1.10746	1.05969	0.969521	1.12635	1.09984	0.990697	1.04718	1.00094	0.959106	0.619457	1.01856	1.66566	1.15313	1.12612	0.9783	1.08148	1.11215	1.00303	1.03317	1.01382	0.98623	1.0554	1.02457	0.978855
Q8K4F6	290	Q8K4F6	Q8K4F6	Probable 28S rRNA (cytosine-C(5))-methyltransferase	Nsun5	290	GVSCCELAEKDFLTVSPSDQRYSQVQYILLD	32990000	-0.16636	0.963874	14.4445	2.65e-09	78.814	57.442	71.879	S	2	1	DFLT(0.001)VS(0.964)PS(0.035)DQR	DFLT(-28.12)VS(14.44)PS(-14.44)DQR	0.85858	0.599048	0.760002	NA	NA	NA	1.2621	0.772217	0.690832	1.28263	0.78352	0.611387	NA	NA	NA	NA	NA	NA	NA	NA	NA	NA	NA	NA
Q8R191	5	Q8R191	Q8R191	Synaptogyrin-3	Syngr3	5	___________MEGASFGAGRAGAAFDPVSF	18658000	-1.0087	1	67.9969	0.000424126	67.997	61.962	67.997	S	2	1	MEGAS(1)FGAGR	MEGAS(68)FGAGR	0.893814	0.823176	0.926245	NA	NA	NA	NA	NA	NA	0.657101	0.908833	1.34839	NA	NA	NA	NA	NA	NA	NA	NA	NA	NA	NA	NA
Q8R313;Q3U9D6	444;446	Q8R313	Q8R313	Exocyst complex component 6	Exoc6	444	KWAGIFRDIFEEDNYSPIPIGSEEEYKVVIS	24474000	1.5458	0.996459	27.2397	1.84e-26	89.979	77.846	89.979	S	2	1	DIFEEDNY(0.002)S(0.996)PIPIGS(0.002)EEEYK	DIFEEDNY(-27.24)S(27.24)PIPIGS(-27.79)EEEY(-65.95)K	NA	NA	NA	NA	NA	NA	NA	NA	NA	1.50883	1.20666	0.788325	NA	NA	NA	NA	NA	NA	NA	NA	NA	NA	NA	NA
Q8R3Y8	446	Q8R3Y8	Q8R3Y8	Interferon regulatory factor 2-binding protein 1	Irf2bp1	446	EALGHSPKDPGGGGGSVRAGGASPAASSTTQ	136510000	0.58445	1	55.4063	9.69e-16	63.625	60.58	55.406	S	3	2	NVAEALGHS(1)PKDPGGGGGS(1)VR	NVAEALGHS(55.41)PKDPGGGGGS(55.41)VR	NA	NA	NA	NA	NA	NA	NA	NA	NA	0.815485	1.09459	1.70968	NA	NA	NA	NA	NA	NA	NA	NA	NA	0.54355	0.940087	1.6344
Q8R4U7	691	Q8R4U7	Q8R4U7	Leucine zipper protein 1	Luzp1	691	NTTITPEPEPKPQPNSREKVKSRGGTRTALF	77854000	-0.69948	0.999943	40.9795	2.45e-11	63.225	54.754	62.646	S	3	1;2	LVNT(0.139)T(0.431)IT(0.431)PEPEPKPQPNS(1)R	LVNT(-4.91)T(0)IT(0)PEPEPKPQPNS(40.98)R	NA	NA	NA	NA	NA	NA	0.793658	1.03705	1.3593	0.773745	1.14296	1.51627	NA	NA	NA	NA	NA	NA	NA	NA	NA	NA	NA	NA
Q8VD37	151	Q8VD37	Q8VD37	SH3-containing GRB2-like protein 3-interacting protein 1	Sgip1	151	VDELKASIGNIALSPSPVRKSPRRSPGAIKR	110390000	-0.077588	1	92.6329	4.89e-56	121.46	113.82	121.46	S	2	1;2	ASIGNIALS(1)PS(1)PVRK	AS(-84.8)IGNIALS(84.8)PS(92.63)PVRK	NA	NA	NA	1.48399	1.01365	0.68955	1.01879	0.984861	0.954688	1.82446	0.94459	0.521262	NA	NA	NA	NA	NA	NA	NA	NA	NA	NA	NA	NA
Q8VD46;D6RFV1	60;60	Q8VD46	Q8VD46	Ankyrin repeat, SAM and basic leucine zipper domain-containing protein 1	Asz1	60	EKNETFKKALTTGDISLVKELLDSGINVDSS	30099000	-0.39901	0.998407	29.1738	0.00222016	49.298	49.298	49.298	S	2	1	ALTT(0.001)GDIS(0.998)LVK	ALT(-34.14)T(-29.17)GDIS(29.17)LVK	NA	NA	NA	NA	NA	NA	NA	NA	NA	0.671346	1.01166	1.52914	NA	NA	NA	NA	NA	NA	0.727152	1.0052	1.37545	NA	NA	NA
Q8VDN4	194	Q8VDN4	Q8VDN4	Coiled-coil domain-containing protein 92	Ccdc92	194	DKLPETPRRRMKKSLSAPLHPEFEEVYRFGA	13823000	-0.053167	0.98003	16.9387	0.000223355	65.808	56.334	40.968	S	3	1	S(0.02)LS(0.98)APLHPEFEEVYR	S(-16.94)LS(16.94)APLHPEFEEVY(-38.53)R	NA	NA	NA	NA	NA	NA	NA	NA	NA	1.58025	0.972537	0.656091	NA	NA	NA	NA	NA	NA	NA	NA	NA	NA	NA	NA
Q8VDP4	222	Q8VDP4	Q8VDP4	Cell cycle and apoptosis regulator protein 2	Ccar2	222	AGGEPWGAKKPRHDLSPYRVHLTPYTVDSPT	1643000000	0.85303	1	69.1431	0.00685825	89.698	18.182	89.698	S	2	1	HDLS(1)PYR	HDLS(69.14)PY(-69.14)R	NA	NA	NA	NA	NA	NA	NA	NA	NA	0.408977	0.982941	2.10409	0.924119	0.95459	1.03103	0.990069	1.01211	1.00892	1.07687	1.01375	0.960686	1.03629	1.02219	0.998281
Q91W92;A0A0R4J0S1	101;101	Q91W92	Q91W92	Cdc42 effector protein 1	Cdc42ep1	101	LQQVRRVGVPPRRMASPAAPSPAPPPISPII	87826000	-0.047645	0.999997	55.5867	5.61e-20	70.959	70.959	70.959	S	2	1;2	MAS(1)PAAPSPAPPPISPIIK	MAS(55.59)PAAPS(-55.59)PAPPPIS(-68.81)PIIK	1.0812	1.12243	1.03894	1.05284	1.12196	1.06433	0.731206	0.823664	1.20006	0.63668	0.814659	1.24198	NA	NA	NA	NA	NA	NA	NA	NA	NA	NA	NA	NA
Q91W96;Q3TM92	777;777	Q91W96	Q91W96	Anaphase-promoting complex subunit 4	Anapc4	777	EEAGGKPVKIKEEVLSESETEAHQDAAALDP	323700000	-0.62825	0.942577	12.3643	1.01e-132	109.27	109.27	83.064	S	3	1;2	EEVLS(0.943)ES(0.055)ET(0.003)EAHQDAAALDPDVVIK	EEVLS(12.36)ES(-12.36)ET(-25.37)EAHQDAAALDPDVVIK	NA	NA	NA	1.01803	0.986251	0.946985	1.13345	0.940499	0.832832	1.21242	0.807234	0.613006	NA	NA	NA	NA	NA	NA	NA	NA	NA	NA	NA	NA
Q91YD3	542	Q91YD3	Q91YD3	mRNA-decapping enzyme 1A	Dcp1a	542	FQQTVPRAADLERKASSPSPLTVGTAESQRK	411150000	1.4672	0.999928	41.5127	2.51e-54	112.55	112.55	83.202	S	2	1;2;3	KAS(1)S(0.991)PS(0.009)PLTVGTAESQR	KAS(41.51)S(20.56)PS(-20.56)PLT(-45.26)VGT(-58.69)AES(-69.54)QR	0.642123	1.0244	1.48829	NA	NA	NA	0.757177	0.888582	1.43902	0.62227	0.880501	1.27198	NA	NA	NA	NA	NA	NA	NA	NA	NA	1.06639	0.958341	0.938886
Q91ZI0	3193	Q91ZI0	Q91ZI0	Cadherin EGF LAG seven-pass G-type receptor 3	Celsr3	3193	LLPSRPLDSLSRISNSREGLDQVPSRHPSRE	155350000	-0.7834	0.999801	37.0328	1.03e-19	97.095	97.095	97.095	S	3	1	ISNS(1)REGLDQVPSR	IS(-37.03)NS(37.03)REGLDQVPS(-61.07)R	NA	NA	NA	NA	NA	NA	NA	NA	NA	1.61928	1.22878	0.796661	NA	NA	NA	NA	NA	NA	1.68764	0.937361	0.677725	1.58942	1.42693	0.895176
Q91ZM2	219	Q91ZM2	Q91ZM2	SH2B adapter protein 1	Sh2b1	219	GGAGTVGRALANDGTSPGERWTHRFERLRLS	398640000	-0.28323	0.978192	16.5181	6.11e-65	155.37	143.46	61.444	S	2	1	ALANDGT(0.022)S(0.978)PGER	ALANDGT(-16.52)S(16.52)PGER	0.785423	3.76784	3.20996	NA	NA	NA	0.67669	1.00979	1.45575	0.661845	0.939545	1.32638	NA	NA	NA	NA	NA	NA	0.945491	1.05509	1.22934	0.958657	1.07612	1.18424
Q921K2;A0A0A6YX03	75;33	Q921K2	Q921K2	Poly [ADP-ribose] polymerase	Parp1	75	VGHSIRQPDVEVDGFSELRWDDQQKVKKTAE	13927000	0.37737	1	45.6175	0.000530305	52.172	52.172	45.618	S	2	1	QPDVEVDGFS(1)ELR	QPDVEVDGFS(45.62)ELR	1.21524	1.13017	0.843546	1.31681	1.19027	0.841203	NA	NA	NA	0.51914	0.925408	2.12828	NA	NA	NA	NA	NA	NA	NA	NA	NA	NA	NA	NA
Q99K01;A0A0R4J034	691;691	Q99K01	Q99K01	Pyridoxal-dependent decarboxylase domain-containing protein 1	Pdxdc1	691	TYVHKVQGTGVTPPPTPLGTRSKQRLPGQKP	2265300000	0.1467	0.999073	30.3243	5.29e-118	153.88	121.98	153.88	T	2	1;2	VQGTGVT(1)PPPT(0.999)PLGT(0.001)R	VQGT(-56.26)GVT(56.26)PPPT(30.32)PLGT(-30.32)R	0.953591	0.9219	0.957033	0.986838	0.927786	0.954331	0.674187	0.975952	1.48205	0.666961	0.996038	1.50641	NA	NA	NA	NA	NA	NA	0.641592	0.9567	1.49419	0.637993	0.957361	1.51434
Q99M54	210	Q99M54	Q99M54	Cell division cycle-associated protein 3	Cdca3	210	GRSPLTILQDDNSPGTLTLRQGKRPSALSEN	69592000	0.40345	0.88041	10.6033	3.78e-66	114.39	103.07	111.66	T	3	1	SPLTILQDDNS(0.077)PGT(0.88)LT(0.043)LR	S(-95.33)PLT(-80.59)ILQDDNS(-10.6)PGT(10.6)LT(-13.12)LR	NA	NA	NA	1.41626	1.56357	1.25752	NA	NA	NA	0.647614	1.18943	1.55593	NA	NA	NA	NA	NA	NA	0.692249	0.95189	1.59975	NA	NA	NA
Q99NB9;G5E866	296;296	Q99NB9	Q99NB9	Splicing factor 3B subunit 1	Sf3b1	296	HGGATSSARKNRWDETPKTERDTPGHGSGWA	218160000	0.4355	0.999866	38.7393	0.00217539	108.72	96.553	97.138	T	2	1	WDET(1)PKTER	WDET(38.74)PKT(-38.74)ER	NA	NA	NA	NA	NA	NA	NA	NA	NA	0.754082	1.13475	1.69982	NA	NA	NA	NA	NA	NA	NA	NA	NA	NA	NA	NA
Q99P72	748	Q99P72	Q99P72	Reticulon-4	Rtn4	748	EVPQTQEEAVMLMKESLTEVSETVTQHKHKE	26388000	-0.2982	0.998635	28.6445	8.77e-19	95.662	95.662	93.181	S	2	1	ES(0.999)LT(0.001)EVSETVTQHK	ES(28.64)LT(-28.64)EVS(-72.23)ET(-79.56)VT(-85.41)QHK	1.14029	0.93666	0.772903	1.04462	0.932551	0.855316	NA	NA	NA	0.636942	0.861518	1.42345	NA	NA	NA	NA	NA	NA	NA	NA	NA	NA	NA	NA
Q9CQB2	82	Q9CQB2	Q9CQB2	Protein FAM195A	Fam195a	82	VFNRVNGRRPLTTSPSLEGTQETYTVAHEEN	82361000	0.26912	0.948513	14.21	3.71e-45	108.39	99.014	108.39	S	3	1	RPLT(0.003)T(0.01)S(0.036)PS(0.949)LEGT(0.003)QETYTVAHEENVR	RPLT(-25.41)T(-19.85)S(-14.21)PS(14.21)LEGT(-25.06)QET(-52.99)Y(-63.3)T(-73.56)VAHEENVR	NA	NA	NA	NA	NA	NA	NA	NA	NA	2.12452	1.04065	0.460694	NA	NA	NA	NA	NA	NA	NA	NA	NA	NA	NA	NA
Q9CQR2	65	Q9CQR2	Q9CQR2	40S ribosomal protein S21	Rps21	65	FKTYGICGAIRRMGESDDSILRLAKADGIVS	18719000	-0.8941	0.990342	20.1092	0.00128296	66.989	48.364	66.989	S	2	1	MGES(0.99)DDS(0.01)ILR	MGES(20.11)DDS(-20.11)ILR	NA	NA	NA	NA	NA	NA	NA	NA	NA	3.68547	1.56282	0.420465	NA	NA	NA	NA	NA	NA	NA	NA	NA	NA	NA	NA
Q9CXX9	113	Q9CXX9	Q9CXX9	CUE domain-containing protein 2	Cuedc2	113	PQSSCVQGQVPIFPETPRQAEKLEEESRPPA	18649000	1.1146	0.999787	39.7265	8.95e-07	40.197	40.197	40.197	T	3	1	ENLHPQSSCVQGQVPIFPET(1)PR	ENLHPQS(-39.73)S(-39.73)CVQGQVPIFPET(39.73)PR	NA	NA	NA	NA	NA	NA	NA	NA	NA	0.829523	1.3857	1.60701	NA	NA	NA	NA	NA	NA	NA	NA	NA	NA	NA	NA
Q9D4H9;G5E8S0;A0A0N4SWI1	828;828;5	Q9D4H9	Q9D4H9	PHD finger protein 14	Phf14	828	KKIPIRNTRTRGRKRSFVPEEEKHEERVPRE	950440000	0.20546	1	55.7548	6.27e-15	105.65	90.858	55.755	S	3	1	S(1)FVPEEEKHEER	S(55.75)FVPEEEKHEER	0.967512	0.918065	0.966451	0.916289	0.944863	1.01312	0.84241	0.951703	1.1404	0.779509	1.37688	1.6803	0.903037	0.934321	0.947759	0.913544	0.919912	1.04272	0.815025	0.884787	1.01635	0.535859	0.822046	0.998689
Q9D902;A0A087WSS5;A0A087WSE8;A0A087WQX6	19;19;19;19	Q9D902	Q9D902	General transcription factor IIE subunit 2	Gtf2e2	19	SLLRDRELFKKRALSTPVVEKRAVPSESPSS	810040000	0.026659	0.846048	7.40009	0.00388031	78.342	24.082	78.342	T	2	1	ALS(0.154)T(0.846)PVVEK	ALS(-7.4)T(7.4)PVVEK	NA	NA	NA	1.22839	0.997565	0.784144	NA	NA	NA	0.693188	1.06442	1.56216	NA	NA	NA	1.28821	1.05908	0.828346	0.76326	1.12732	1.48248	0.753876	1.11312	1.44025
Q9DB96	214	Q9DB96	Q9DB96	Neuroguidin	Ngdn	214	RALSSSVIRELKEQYSDAPEEIRDARHPHVT	115280000	0.24498	0.999999	60.3163	1.22e-18	96.153	73.32	96.153	S	2	1	ELKEQYS(1)DAPEEIR	ELKEQY(-60.32)S(60.32)DAPEEIR	NA	NA	NA	NA	NA	NA	0.774868	0.838546	1.09405	0.530433	0.723606	1.22578	NA	NA	NA	NA	NA	NA	NA	NA	NA	NA	NA	NA
Q9DBH0;I3RSH5	211;211	Q9DBH0	Q9DBH0	NEDD4-like E3 ubiquitin-protein ligase WWP2	Wwp2	211	HSGGSARTATAASEQSPGARNRHRQPVKNSS	103990000	1.6496	0.984425	18.0077	2.43e-08	86.488	74.57	86.488	S	2	1	TATAAS(0.016)EQS(0.984)PGAR	T(-77.21)AT(-60.67)AAS(-18.01)EQS(18.01)PGAR	NA	NA	NA	NA	NA	NA	NA	NA	NA	0.713183	2.17963	2.92135	NA	NA	NA	NA	NA	NA	NA	NA	NA	NA	NA	NA
Q9DBJ3	257	Q9DBJ3	Q9DBJ3	Brain-specific angiogenesis inhibitor 1-associated protein 2-like protein 1	Baiap2l1	257	MIEEIKTPISTPVSGTPQPSPMIERSKMIGK	137060000	0.41099	0.87686	8.52618	3.65e-126	136.64	129.79	101.41	T	2	1;2	TPISTPVS(0.123)GT(0.877)PQPS(1)PMIER	T(-72.73)PIS(-55.92)T(-44.2)PVS(-8.53)GT(8.53)PQPS(40.68)PMIER	0.877407	1.04229	1.21122	1.04475	0.96958	1.03726	NA	NA	NA	0.4734	0.682263	1.69733	NA	NA	NA	NA	NA	NA	0.549812	0.854201	1.55596	NA	NA	NA
Q9DBN8;Q3U535;P30306	89;89;89	Q9DBN8	Q9DBN8	Cdc25b protein	Cdc25b	89	VGSLSFQNRLADLSLSRRTSECSLSSESSES	97851000	1.2489	0.806149	6.18948	0.00168497	85.522	26.104	47.894	S	2	1	LADLS(0.194)LS(0.806)R	LADLS(-6.19)LS(6.19)R	NA	NA	NA	0.909978	0.957789	1.10224	0.696967	1.00413	1.465	0.642319	0.913778	1.50267	NA	NA	NA	NA	NA	NA	NA	NA	NA	0.683403	0.917683	1.34683
Q9DBR3;G3X920	7;7	Q9DBR3	Q9DBR3	Armadillo repeat-containing protein 8	Armc8	7	_________MACLLETPIRMSVLSEVTASSR	8907000	1.0352	1	67.385	0.0031594	77.062	63.662	67.385	T	2	1	ACLLET(1)PIR	ACLLET(67.38)PIR	NA	NA	NA	NA	NA	NA	NA	NA	NA	0.612645	1.21527	2.03142	NA	NA	NA	NA	NA	NA	NA	NA	NA	NA	NA	NA
Q9DBU5	559	Q9DBU5	Q9DBU5	E3 ubiquitin-protein ligase RNF6	Rnf6	559	RPSGSRSRRQLGRADSVVEAGTLPILRLAHF	5699700	0.54697	0.999976	46.2595	0.000499297	52.862	49.232	52.862	S	2	1	ADS(1)VVEAGTLPILR	ADS(46.26)VVEAGT(-46.26)LPILR	NA	NA	NA	NA	NA	NA	NA	NA	NA	1.75538	1.4833	0.798104	NA	NA	NA	NA	NA	NA	NA	NA	NA	NA	NA	NA
Q9EQG9	373	Q9EQG9	Q9EQG9	Collagen type IV alpha-3-binding protein	Col4a3bp	373	TFSSVGTHRFVQKPYSRSSSMSSIDLVSASD	4287300000	-0.078662	1	71.8814	0.00191968	98.754	92.322	91.658	S	2	1	FVQKPYS(1)R	FVQKPY(-71.88)S(71.88)R	1.18328	0.990754	0.861856	1.20814	1.0497	0.911342	1.12829	1.06834	0.939087	2.11983	1.31636	0.591236	1.06948	1.02544	0.892347	1.08359	0.965717	0.868585	1.31386	1.14129	0.881743	1.20257	1.02695	0.888018
Q9ER64;G5E833	746;770	Q9ER64	Q9ER64	Oxysterol-binding protein-related protein 5	Osbpl5	746	TLQRETMSGQTTFLGSPDSRHKRPSSDRRLR	95810000	-0.053701	0.999201	32.0822	9.37e-119	150.63	139.98	56.29	S	2	1;2	ETMSGQTT(0.001)FLGS(0.999)PDS(1)R	ET(-48.47)MS(-42.94)GQT(-40.74)T(-32.08)FLGS(32.08)PDS(43.84)R	NA	NA	NA	1.12084	1.00435	0.935052	NA	NA	NA	1.70463	1.06547	0.627178	NA	NA	NA	NA	NA	NA	NA	NA	NA	NA	NA	NA
Q9ERG0	15	Q9ERG0	Q9ERG0	LIM domain and actin-binding protein 1	Lima1	15	_MESTPFNRRQWTSLSLRVTAKELSLVNKNK	102000000	-0.24792	0.938863	13.2657	0.0175024	45.661	39.348	40.015	S	2	1	QWT(0.017)S(0.044)LS(0.939)LR	QWT(-17.45)S(-13.27)LS(13.27)LR	0.823245	0.806806	0.97389	NA	NA	NA	NA	NA	NA	0.626572	0.767971	1.23367	NA	NA	NA	NA	NA	NA	NA	NA	NA	NA	NA	NA
Q9JIH2	322	Q9JIH2	Q9JIH2	Nuclear pore complex protein Nup50	Nup50	322	QSKAASSLFSAKASESPAGGGSSECRDGEEE	104580000	-0.35451	0.99848	28.1802	9.82e-09	80.545	68.496	80.545	S	2	1	AS(0.002)ES(0.998)PAGGGSSECR	AS(-28.18)ES(28.18)PAGGGS(-58.77)S(-62.61)ECR	NA	NA	NA	NA	NA	NA	NA	NA	NA	1.94126	1.15534	0.651918	NA	NA	NA	NA	NA	NA	0.993543	0.876723	0.952533	NA	NA	NA
Q9JIM3;E9QPI9	920;772	Q9JIM3	Q9JIM3	DNA excision repair protein ERCC-6-like 2	Ercc6l2	920	KNHIRFKLLLGESEDSEAENPVKVNHGDDRQ	35262000	-0.88568	1	50.202	4.88e-78	127.49	97.909	50.202	S	2	1;2	LLLGES(1)EDS(1)EAENPVK	LLLGES(50.2)EDS(50.2)EAENPVK	NA	NA	NA	NA	NA	NA	NA	NA	NA	1.76158	1.26918	0.814809	NA	NA	NA	NA	NA	NA	NA	NA	NA	NA	NA	NA
Q9JKF1	1511	Q9JKF1	Q9JKF1	Ras GTPase-activating-like protein IQGAP1	Iqgap1	1511	RQRRKAELVKLQQTYSALNSKATFYGEQVDY	10048000	0.096256	0.976311	16.5337	0.000200501	78.191	78.191	78.191	S	2	1	LQQT(0.022)YS(0.976)ALNS(0.002)K	LQQT(-16.53)Y(-36.51)S(16.53)ALNS(-27.38)K	NA	NA	NA	NA	NA	NA	NA	NA	NA	0.63952	0.96668	1.63576	NA	NA	NA	NA	NA	NA	NA	NA	NA	NA	NA	NA
Q9QUG9	554	Q9QUG9	Q9QUG9	RAS guanyl-releasing protein 2	Rasgrp2	554	QCKERLSVECRRRAQSVSLEGSAPSPSPTHT	139630000	1.6146	0.999823	37.6464	4.15e-102	117.03	105.01	117.03	S	3	1;2	AQS(1)VSLEGSAPSPSPTHTHHR	AQS(37.65)VS(-37.65)LEGS(-53.33)APS(-74.24)PS(-82.99)PT(-92.51)HT(-100.32)HHR	0.765876	0.877201	1.20462	0.810786	0.668865	0.942822	NA	NA	NA	0.773428	1.12161	1.51502	NA	NA	NA	NA	NA	NA	NA	NA	NA	0.77692	1.12395	1.50274
Q9QYF9;Q544I1;Q8VCV2	335;335;348	Q9QYF9	Q9QYF9	Protein NDRG3	Ndrg3	335	SMTRLARSRTHSTSSSIGSGESPFSRSVTSN	198510000	-1.3183	0.976978	16.2862	1.45e-226	179.7	166.95	179.7	S	2	1;2	THS(0.997)T(0.002)SS(0.023)S(0.977)IGSGESPFSR	T(-37.91)HS(26.13)T(-26.13)S(-42.93)S(-16.29)S(16.29)IGS(-57.05)GES(-74.73)PFS(-82.99)R	0.883855	0.874861	0.986049	0.937641	0.905864	0.954837	0.920091	0.844006	0.952038	1.27375	0.867931	0.664531	NA	NA	NA	NA	NA	NA	NA	NA	NA	NA	NA	NA
Q9QYG0	332	Q9QYG0	Q9QYG0	Protein NDRG2	Ndrg2	332	MASSCMTRLSRSRTASLTSAASIDGSRSRSR	1405700000	-0.92824	0.999734	38.7297	4.32e-69	141.86	118.87	141.86	S	2	1;2	TAS(1)LTSAASIDGSR	T(-38.82)AS(38.73)LT(-38.73)S(-62.47)AAS(-102.52)IDGS(-119.03)R	0.99246	2.12473	2.09189	NA	NA	NA	NA	NA	NA	1.8286	1.17819	0.714582	1.08108	0.959381	0.873012	1.06729	0.94615	0.904672	0.855678	1.09994	1.37796	0.814252	1.11702	1.31068
Q9QYG0	330	Q9QYG0	Q9QYG0	Protein NDRG2	Ndrg2	330	GYMASSCMTRLSRSRTASLTSAASIDGSRSR	160500000	0.81323	0.999857	40.6651	4.52e-30	100.94	88.809	67.928	T	2	2	T(1)AS(0.999)LT(0.001)SAASIDGSR	T(40.67)AS(31.01)LT(-31.01)S(-41.19)AAS(-53.82)IDGS(-60.18)R	0.99246	2.12473	2.09189	NA	NA	NA	NA	NA	NA	1.8286	1.17819	0.714582	NA	NA	NA	NA	NA	NA	NA	NA	NA	1.71653	1.4821	0.878875
Q9R0L6	428	Q9R0L6	Q9R0L6	Pericentriolar material 1 protein	Pcm1	428	LLGELHNLRDQHLNNSSFVPSTSLQRSGDKR	177730000	0.33511	0.94817	12.623	0	285.46	263.03	285.46	S	2	1	DQHLNNS(0.948)S(0.052)FVPSTSLQR	DQHLNNS(12.62)S(-12.62)FVPS(-118.56)T(-123.87)S(-128.85)LQR	1.03754	1.09184	1.06748	NA	NA	NA	NA	NA	NA	0.664203	1.00459	1.52073	NA	NA	NA	NA	NA	NA	NA	NA	NA	NA	NA	NA
Q9R0N3;S4R1M8	133;67	Q9R0N3	Q9R0N3	Synaptotagmin-11	Syt11	133	MDQLPIKRDYGEELRSPMTSLTPGESKATSP	18112000	0.083521	0.968167	16.1277	3.73e-20	72.302	72.302	62.193	S	3	1	DYGEELRS(0.968)PMT(0.024)S(0.007)LT(0.001)PGESK	DY(-39.61)GEELRS(16.13)PMT(-16.13)S(-21.21)LT(-31.6)PGES(-39.45)K	NA	NA	NA	NA	NA	NA	NA	NA	NA	1.81329	0.929925	0.5715	NA	NA	NA	NA	NA	NA	NA	NA	NA	NA	NA	NA
Q9R0P9	125	Q9R0P9	Q9R0P9	Ubiquitin carboxyl-terminal hydrolase isozyme L1	Uchl1	125	DGSVLKQFLSETEKLSPEDRAKCFEKNEAIQ	33122000	-0.079973	0.996245	25.2164	5.12e-08	81.51	62.575	78.078	S	2	1	QFLS(0.001)ET(0.003)EKLS(0.996)PEDR	QFLS(-31.19)ET(-25.22)EKLS(25.22)PEDR	NA	NA	NA	NA	NA	NA	0.936584	1.23541	1.26492	0.715568	1.33203	1.84132	NA	NA	NA	NA	NA	NA	NA	NA	NA	NA	NA	NA
Q9R190	534	Q9R190	Q9R190	Metastasis-associated protein MTA2	Mta2	534	TIVKDLVAQAPLKPKTPRGTKTPINRNQLTQ	164270000	-0.10039	1	44.6624	7.3e-05	64.454	64.454	44.662	T	3	1	DLVAQAPLKPKT(1)PR	DLVAQAPLKPKT(44.66)PR	NA	NA	NA	NA	NA	NA	NA	NA	NA	0.635328	0.903318	1.26243	NA	NA	NA	NA	NA	NA	0.803082	0.996386	1.27146	0.886095	1.11028	1.21559
Q9WTQ5	631	Q9WTQ5	Q9WTQ5	A-kinase anchor protein 12	Akap12	631	DKEEELDKVKSATLSSTESTASGMQDEVRAV	84658000	-1.5593	0.993772	22.1373	5.75e-276	163.32	159.1	151.02	S	2	1;2;3;4	SAT(0.001)LS(0.999)S(0.994)T(0.006)ES(0.791)T(0.228)AS(0.981)GMQDEVR	S(-49.68)AT(-33.98)LS(33.98)S(22.14)T(-22.14)ES(5.68)T(-5.68)AS(16.11)GMQDEVR	1.10017	1.2091	1.10334	0.968286	1.17543	1.19368	NA	NA	NA	1.3324	0.832673	0.60658	NA	NA	NA	NA	NA	NA	NA	NA	NA	NA	NA	NA
Q9WTQ5	630	Q9WTQ5	Q9WTQ5	A-kinase anchor protein 12	Akap12	630	SDKEEELDKVKSATLSSTESTASGMQDEVRA	43328000	-1.5593	0.999247	33.9844	5.75e-276	163.32	159.1	151.02	S	2	1;2;3;4	SAT(0.001)LS(0.999)S(0.994)T(0.006)ES(0.791)T(0.228)AS(0.981)GMQDEVR	S(-49.68)AT(-33.98)LS(33.98)S(22.14)T(-22.14)ES(5.68)T(-5.68)AS(16.11)GMQDEVR	1.10017	1.2091	1.10334	NA	NA	NA	NA	NA	NA	1.3324	0.832673	0.60658	NA	NA	NA	NA	NA	NA	NA	NA	NA	NA	NA	NA
Q9WTX2	18	Q9WTX2	Q9WTX2	Interferon-inducible double-stranded RNA-dependent protein kinase activator A	Prkra	18	HSRHRAEAPPLQREDSGTFSLGKMITAKPGK	7929700000	-0.48281	0.99634	24.4438	9.58e-22	137.01	122.54	85.554	S	2	1	EDS(0.996)GT(0.004)FSLGK	EDS(24.44)GT(-24.44)FS(-41.04)LGK	1.08707	1.01352	0.966265	1.13996	1.00854	0.897757	NA	NA	NA	1.86983	1.00335	0.530844	1.1262	1.07311	0.944247	1.1119	1.0494	0.974517	1.88605	1.05594	0.550412	1.84116	1.00345	0.533645
Q9WUF3	1516	Q9WUF3	Q9WUF3	CASP8-associated protein 2	Casp8ap2	1516	QYHPNLPMHAVIMEKSNDHFIVKIRRATPST	630240000	-0.31202	1	43.713	0.00159682	101.39	82.262	43.713	S	2	1	S(1)NDHFIVK	S(43.71)NDHFIVK	NA	NA	NA	NA	NA	NA	NA	NA	NA	0.491878	0.810612	1.64936	NA	NA	NA	NA	NA	NA	0.515352	0.779264	1.57341	0.523438	0.789687	1.49783
Q9WV55	219	Q9WV55	Q9WV55	Vesicle-associated membrane protein-associated protein A	Vapa	219	RKVAHSDKPGSTSAVSFRDNVTSPLPSLLVV	2075300000	0.44981	0.997543	26.2894	1.72e-53	112.74	112.74	112.74	S	3	1;2	VAHSDKPGSTS(0.002)AVS(0.998)FR	VAHS(-88.03)DKPGS(-52.41)T(-39.69)S(-26.29)AVS(26.29)FR	1.21187	1.02167	0.823505	1.21252	1.01157	0.837401	0.713708	0.951803	1.36533	0.656026	0.886971	1.37518	NA	NA	NA	NA	NA	NA	0.703264	0.935301	1.37535	NA	NA	NA
Q9WVA2	96	Q9WVA2	Q9WVA2	Mitochondrial import inner membrane translocase subunit Tim8 A	Timm8a1	96	LEQTQKSKPVFSESLSD______________	145450000	0.4439	0.997573	26.2179	0.000490972	74.133	52.782	74.133	S	2	1	SKPVFSES(0.002)LS(0.998)D	S(-73.34)KPVFS(-43.57)ES(-26.22)LS(26.22)D	0.960265	0.979111	1.02379	1.00875	0.991815	1.01402	NA	NA	NA	1.54371	0.955749	0.510621	NA	NA	NA	NA	NA	NA	NA	NA	NA	NA	NA	NA
Q9WVM1	611	Q9WVM1	Q9WVM1	Rac GTPase-activating protein 1	Racgap1	611	YNLSKSTPRFGNKSKSATNLGQQGKFFPAPY	31706000	0.92739	0.939533	13.6862	0.00358568	58.098	44.519	43.69	S	2	1	S(0.02)KS(0.94)AT(0.04)NLGQQGK	S(-16.66)KS(13.69)AT(-13.69)NLGQQGK	NA	NA	NA	NA	NA	NA	NA	NA	NA	0.643878	0.884962	1.52219	NA	NA	NA	NA	NA	NA	NA	NA	NA	NA	NA	NA
Q9Z1E4	645	Q9Z1E4	Q9Z1E4	Glycogen [starch] synthase, muscle	Gys1	645	ATQGYRYPRPASVPPSPSLSRHSSPHQSEDE	150460000	0.10813	0.926799	14.6088	3.77e-10	102.65	63.976	67.136	S	2	1	PAS(0.009)VPPS(0.927)PS(0.032)LS(0.032)R	PAS(-20.1)VPPS(14.61)PS(-14.61)LS(-14.61)R	0.835578	0.952	1.16258	NA	NA	NA	NA	NA	NA	1.62176	0.735777	0.475063	NA	NA	NA	NA	NA	NA	NA	NA	NA	NA	NA	NA
Q9Z1K7;G5E832;D3YTR0	1013;1013;1042	Q9Z1K7	Q9Z1K7	Adenomatous polyposis coli protein 2	Apc2	1013	GAAGAGVRPLVGPGTSPGARKQAWIPADSLS	108600000	-0.26157	0.817473	6.51145	0.000283324	87.863	70.124	61.409	S	2	1	PLVGPGT(0.183)S(0.817)PGAR	PLVGPGT(-6.51)S(6.51)PGAR	1.18722	1.15905	1.03111	NA	NA	NA	NA	NA	NA	0.409873	0.871067	2.32128	NA	NA	NA	NA	NA	NA	0.790029	0.939204	1.25056	0.79522	0.935491	1.23628
Q9Z1W9;A2AQL0	382;382	Q9Z1W9	Q9Z1W9	STE20/SPS1-related proline-alanine-rich protein kinase	Stk39	382	PDIAQRAKKVRRVPGSSGHLHKTEDGDWEWS	1800200000	0.7248	1	53.8685	2.08e-07	89.451	88.101	53.869	S	2	1;2	VPGS(1)S(1)GHLHK	VPGS(53.87)S(53.87)GHLHK	0.860459	0.89918	1.03719	0.818729	0.895627	1.09522	0.766834	0.939886	1.23301	0.435825	0.708699	1.58562	NA	NA	NA	NA	NA	NA	0.855082	0.995853	1.1244	0.960759	1.00786	1.07504
Q9Z277	204	Q9Z277	Q9Z277	Tyrosine-protein kinase BAZ1B	Baz1b	204	SINDRARRSPRKLPTSLKKGERKWAPPKFLP	90814000	0.023766	0.951023	12.882	0.00418422	67.08	46.291	67.08	S	2	1	KLPT(0.049)S(0.951)LKK	KLPT(-12.88)S(12.88)LKK	NA	NA	NA	1.2321	1.01221	0.810581	NA	NA	NA	0.572863	0.806792	1.40529	NA	NA	NA	NA	NA	NA	NA	NA	NA	0.869939	0.905566	1.04458
A0A0A0MQC7;A2A5Y6;P10637;B1AQW2	695;711;695;352	A0A0A0MQC7;B1AQW2	A0A0A0MQC7	Microtubule-associated protein	Mapt	695	HGAEIVYKSPVVSGDTSPRHLSNVSSTGSID	13673000000	-0.019242	0.823803	6.676	4.01e-148	141.17	136.16	111.89	T	3	1;2;3	TDHGAEIVYKS(1)PVVS(0.996)GDT(0.824)S(0.18)PR	T(-80.3)DHGAEIVY(-39.66)KS(39.66)PVVS(22.86)GDT(6.68)S(-6.68)PR	1.26352	1.01064	0.79316	1.25359	0.98159	0.786427	1.47988	1.10192	0.726597	1.38817	1.15654	0.836704	1.50567	1.3407	0.869934	NA	NA	NA	1.64898	1.32895	0.815793	1.54515	1.18527	0.772353
A0A0A0MQC7;A2A5Y6;P10637;B1AQW2	494;510;494;151	A0A0A0MQC7;B1AQW2	A0A0A0MQC7	Microtubule-associated protein	Mapt	494	EPPKSGERSGYSSPGSPGTPGSRSRTPSLPT	3738100000	-0.61783	0.999826	38.023	1.29e-73	133.32	133.32	113.63	S	2	1;2;3	SGYS(0.047)S(0.953)PGS(1)PGTPGSR	S(-38.02)GY(-45.99)S(-13.05)S(13.05)PGS(38.02)PGT(-38.02)PGS(-49.93)R	1.25947	1.04441	0.831738	1.2582	1.04389	0.823309	1.4415	1.12178	0.780063	1.39244	1.08236	0.777226	NA	NA	NA	1.2673	1.02483	0.829778	1.63637	1.18311	0.737101	1.61334	1.22978	0.742937
A0A0G2JFW6;Q6NXI6	734;817	A0A0G2JFW6	A0A0G2JFW6	Regulation of nuclear pre-mRNA domain-containing protein 2 (Fragment)	Rprd2	734	PNSVSTYRPFGLGSDSPYKQPSGGVERPSSL	472150000	-1.2362	0.998241	27.5738	4.16e-22	123.1	96.979	117.08	S	2	1	PFGLGS(0.002)DS(0.998)PYK	PFGLGS(-27.57)DS(27.57)PY(-48.54)K	0.912888	0.878904	0.958393	0.963876	0.876116	0.898128	NA	NA	NA	0.770891	0.848535	1.10214	0.90002	0.943939	1.04462	0.857224	0.984156	1.12403	0.37322	0.478062	1.36971	NA	NA	NA
A0A0J9YUK4;O55033	74;74	A0A0J9YUK4	A0A0J9YUK4	Cytoplasmic protein NCK2 (Fragment)	Nck2	74	KNSLKKGSLVKNLKDTLGLGKTRRKPSARDA	74653000	0.038957	1	49.4363	0.00114607	93.228	37.971	49.436	T	2	1	NLKDT(1)LGLGK	NLKDT(49.44)LGLGK	NA	NA	NA	1.40996	1.32591	0.887126	NA	NA	NA	0.716423	0.990979	1.33573	NA	NA	NA	NA	NA	NA	0.739068	0.921175	1.51896	0.637053	0.977589	1.44966
A0A0R4J0X8;D3Z0V2;Q9ES28	614;598;830	A0A0R4J0X8	A0A0R4J0X8	Rho guanine nucleotide exchange factor (GEF7), isoform CRA	Arhgef7	614	DEVQELRQDNKKMKKSLEEEQRARKDLEKLV	25711000	0.80733	1	69.8117	0.0109056	69.812	8.1328	69.812	S	2	1	S(1)LEEEQR	S(69.81)LEEEQR	NA	NA	NA	NA	NA	NA	NA	NA	NA	NA	NA	NA	NA	NA	NA	NA	NA	NA	1.27638	0.818173	0.595929	NA	NA	NA
A0A0U1RP98;P10852;A0A0U1RPG5;A0A0U1RP32	48;48;48;48	A0A0U1RP98	A0A0U1RP98	4F2 cell-surface antigen heavy chain (Fragment)	Slc3a2	48	GEKNGLVKIKVAEDETEAGVKFTGLSKEELL	171760000	-2.1194	1	97.9495	1.25e-26	122.97	75.664	97.949	T	2	1	VAEDET(1)EAGVK	VAEDET(97.95)EAGVK	NA	NA	NA	NA	NA	NA	NA	NA	NA	NA	NA	NA	NA	NA	NA	NA	NA	NA	0.660505	1.44661	2.15087	0.823616	1.26379	1.47881
A2A8V9;E9PUK6;Q52KI8;A2A8V8;E9QKA4	373;378;378;378;378	A2A8V9	A2A8V9	Serine/arginine repetitive matrix protein 1	Srrm1	373	SRSRSPPKKPPKRTSSPPRKTRRLSPSASPP	282760000	0.46458	0.999278	32.8095	0.0249677	58.596	52.094	50.04	S	2	1	TS(0.001)S(0.999)PPRK	T(-37.02)S(-32.81)S(32.81)PPRK	NA	NA	NA	NA	NA	NA	NA	NA	NA	0.969636	0.920249	0.946606	0.215702	0.640828	2.88257	0.456658	0.735554	1.63864	0.345577	0.692894	2.02806	0.367913	0.655078	2.0296
A2A8V9;E9PUK6;Q52KI8;A2A8V8;E9QKA4	384;389;389;389;389	A2A8V9	A2A8V9	Serine/arginine repetitive matrix protein 1	Srrm1	384	KRTSSPPRKTRRLSPSASPPRRRHRPSSPAT	18710000000	0.53354	1	42.2418	1.86e-08	107.74	99.325	42.242	S	2	2;3	RLS(1)PS(1)AS(1)PPR	RLS(42.24)PS(42.24)AS(42.24)PPR	0.924873	0.896642	0.975734	0.994881	0.880834	0.894316	1.05789	0.94928	0.904809	0.992209	0.909902	0.915772	1.03572	0.935672	0.914419	0.954241	0.942462	0.982523	1.73322	0.900756	0.529884	0.975933	0.945	0.972398
A2A8V9;E9PUK6;Q52KI8;A2A8V8;E9QKA4	386;391;391;391;391	A2A8V9	A2A8V9	Serine/arginine repetitive matrix protein 1	Srrm1	386	TSSPPRKTRRLSPSASPPRRRHRPSSPATPP	30937000000	0.53354	1	42.2418	1.86e-08	107.74	99.325	42.242	S	2	1;2;3	RLS(1)PS(1)AS(1)PPR	RLS(42.24)PS(42.24)AS(42.24)PPR	0.927056	1.03643	1.10808	1.03826	0.961082	0.930372	0.976986	0.944747	0.914911	1.06737	0.969844	0.909699	0.983449	0.882429	0.885189	1.02221	0.947653	0.914606	3.23477	0.918684	0.288814	3.1076	0.845213	0.271321
A2A8V9;E9PUK6;Q52KI8;A2A8V8;E9QKA4	753;758;781;744;758	A2A8V9	A2A8V9	Serine/arginine repetitive matrix protein 1	Srrm1	753	SRTPEPKKIKKAASPSPQSVRRVSSSRSVSG	17521000000	0.27288	1	59.2695	2.52e-14	113.65	107.96	59.27	S	2	1;2;3	KAAS(1)PS(1)PQS(1)VR	KAAS(59.27)PS(59.27)PQS(59.27)VR	1.01024	0.947864	0.945936	0.998718	0.942011	0.9512	1.10849	0.927926	0.856571	1.10291	0.915318	0.851508	0.935195	0.898505	0.966185	0.935075	0.902448	0.973126	1.67004	0.807848	0.472953	1.07823	0.92591	0.867924
A2A8V9;E9PUK6;Q52KI8;A2A8V8;E9QKA4;F6UK16	720;725;725;711;725;171	A2A8V9	A2A8V9	Serine/arginine repetitive matrix protein 1	Srrm1	720	PQTSSPPPVRRGASASPQGRQSPSPSTRPIR	25950000000	-0.47347	1	54.5372	5.76e-09	111.07	77.484	54.537	S	2	1;2	RGAS(1)AS(1)PQGR	RGAS(54.54)AS(54.54)PQGR	NA	NA	NA	NA	NA	NA	NA	NA	NA	NA	NA	NA	0.913885	0.912421	0.986563	0.955372	0.896258	0.981843	1.52691	0.952797	0.671736	1.43076	0.993639	0.716385
A2A8V9;E9PUK6;Q52KI8;A2A8V8;E9QKA4;F6UK16	767;772;795;758;772;202	A2A8V9	A2A8V9	Serine/arginine repetitive matrix protein 1	Srrm1	767	PSPQSVRRVSSSRSVSGSPEPAAKKPPAPPS	6788300000	-1.9211	1	72.0748	3.65e-08	101.01	61.492	72.075	S	2	2;3	S(1)VS(1)GS(1)PEPAAK	S(72.07)VS(72.07)GS(72.07)PEPAAK	1.00134	0.919131	0.956518	0.970975	0.944457	0.980345	1.00754	0.940442	0.923892	0.962121	0.931094	0.961203	1.01252	1.01608	1.02224	0.944138	0.946479	1.00434	1.41135	0.914565	0.639408	1.01441	0.93003	0.929628
A2AEV7	357	A2AEV7	A2AEV7	Coiled-coil domain containing 120	Ccdc120	357	SDRASLFAARTRRSNSSEALLVDRAAAGGAG	20792000	1.9684	0.993766	22.3081	3.15e-07	80.387	70.015	80.387	S	2	1	SNS(0.994)S(0.006)EALLVDR	S(-34.02)NS(22.31)S(-22.31)EALLVDR	NA	NA	NA	NA	NA	NA	NA	NA	NA	NA	NA	NA	NA	NA	NA	NA	NA	NA	1.81677	1.45496	0.816305	NA	NA	NA
A2AFG3;Q9QY39	344;459	A2AFG3	A2AFG3	PDZ domain-containing protein 4	Pdzd4	344	SLYDLAASEPKKHELSDISELPEKSDKDSTS	35423000	0.69685	0.964357	14.3227	0.00023785	46.89	39.832	46.89	S	3	1	KHELS(0.964)DIS(0.036)ELPEK	KHELS(14.32)DIS(-14.32)ELPEK	NA	NA	NA	NA	NA	NA	NA	NA	NA	NA	NA	NA	NA	NA	NA	NA	NA	NA	0.554869	0.856203	1.44339	NA	NA	NA
A2AFQ9;Q8BX17	1413;1414	A2AFQ9	A2AFQ9	Gem-associated protein 5	Gemin5	1413	DEPSQEAERAPSQPPSPTEERNAPVSLPELT	1659000000	-0.026701	0.99704	25.2738	5.11e-33	125.96	118.76	125.96	S	2	1;2	APS(1)QPPS(0.997)PT(0.003)EER	APS(92.83)QPPS(25.27)PT(-25.27)EER	0.968164	0.994566	1.02746	0.958476	0.971052	1.00776	0.918371	0.806044	0.894238	0.884666	0.821286	0.892953	0.898051	0.986272	1.07354	0.449995	1.49406	3.36136	0.541415	1.45352	2.51888	0.583579	1.45717	2.24904
A2AG50	751	A2AG50	A2AG50	MAP7 domain-containing protein 2	Map7d2	751	QDILDFTGPPAFPKKSSENLSLDDCNKNLIE	672260000	1.75	0.993082	21.628	1.24e-89	154.48	136.85	93.062	S	2	1	KS(0.993)S(0.007)ENLSLDDCNK	KS(21.63)S(-21.63)ENLS(-40.33)LDDCNK	NA	NA	NA	NA	NA	NA	1.04119	1.2913	1.42031	0.826627	1.13959	1.29763	1.68757	1.32684	0.843297	1.44924	1.16134	0.804717	1.67489	1.1013	0.569883	1.41735	1.03349	0.661411
A2AMD0	211	A2AMD0	A2AMD0	Protein Gm12666 (Fragment)	Gm12666	211	AASEVSKESRDLEFCSTEEEKETGDRKGDSL	998820000	1.4868	0.999953	43.2406	6.9e-61	131.35	123.74	67.11	S	3	1;2	DLEFCS(1)T(1)EEEKETGDR	DLEFCS(43.24)T(38.81)EEEKET(-38.81)GDR	NA	NA	NA	1.5552	0.995421	0.747891	1.1485	0.975538	0.865229	1.26089	1.09208	0.879934	NA	NA	NA	NA	NA	NA	1.31339	0.958413	0.512524	1.05285	0.983323	0.903619
B1AZ81;A9Z1V5	175;175	B1AZ81	B1AZ81	MCG14536	Vwa5b1	175	APTVPPSCTHRFGSSSPQPQGKDPHCFGTQT	544450000	0.049857	0.993083	21.5775	9.05e-129	180.17	173.42	180.17	S	2	1	FGSS(0.007)S(0.993)PQPQGK	FGS(-49.46)S(-21.58)S(21.58)PQPQGK	1.50479	1.1638	0.783918	1.43539	1.1854	0.830087	NA	NA	NA	NA	NA	NA	1.39081	1.21975	0.849029	NA	NA	NA	1.50626	1.1933	0.790886	1.52358	1.23946	0.80251
B2RUE8;A0A0A6YWM8	824;875	B2RUE8	B2RUE8	Map4k4 protein	Map4k4	824	SPQTPQDKLTANETQSASSTLQKHKSSSSFT	489940000	-0.72826	0.938891	12.9555	6.6e-225	192.62	192.62	140.28	S	2	1	LTANETQS(0.939)AS(0.048)S(0.011)T(0.003)LQK	LT(-108.39)ANET(-36.41)QS(12.96)AS(-12.96)S(-19.38)T(-25.72)LQK	NA	NA	NA	NA	NA	NA	0.713722	0.896679	1.18634	NA	NA	NA	NA	NA	NA	NA	NA	NA	0.648409	1.01335	1.49732	0.718564	0.938588	1.27776
B7FAU9;Q8BTM8;B7FAV1;J3JS91	2276;2284;2220;224	B7FAU9	B7FAU9	Filamin, alpha	Flna	2276	GGLAIAVEGPSKAEISFEDRKDGSCGVAYVV	388980000	0.68714	1	90.697	0.00263493	90.697	41.508	90.697	S	2	1	AEIS(1)FEDRK	AEIS(90.7)FEDRK	NA	NA	NA	0.803631	0.847701	1.09491	0.614375	0.759145	1.17221	0.702289	0.78912	1.1528	0.833542	0.82598	0.926771	0.709158	0.82909	1.00349	0.654118	0.740543	1.20781	0.625365	0.783348	1.19793
B7ZMZ7;B2RQ71;E9PWR4	123;67;67	B7ZMZ7	B7ZMZ7	Dip2c protein	Dip2c	123	FGVDQALPQERRAPVTPSSASRYHRRRSSGS	718990000	-0.098017	0.998761	30.2965	2.58e-06	94.023	69.009	94.023	T	2	1	RAPVT(0.999)PS(0.001)SASR	RAPVT(30.3)PS(-30.3)S(-35.75)AS(-43.94)R	NA	NA	NA	NA	NA	NA	0.666978	0.743906	1.1931	0.70382	0.756855	1.14605	0.927261	0.926313	1.00993	0.942286	0.934558	0.975619	0.516669	0.697041	1.33062	0.535472	0.705706	1.31643
B7ZNG4	386	B7ZNG4	B7ZNG4	Tastin	Troap	386	RKPSVASTSGPRPKRTPSHQELRIQRINILQ	149400000	0.63833	0.994031	22.2148	0.000300893	92.943	76.593	92.943	T	3	1	RT(0.994)PS(0.006)HQELR	RT(22.21)PS(-22.21)HQELR	NA	NA	NA	NA	NA	NA	NA	NA	NA	NA	NA	NA	NA	NA	NA	NA	NA	NA	0.675497	1.00593	1.52617	0.701039	0.852374	1.52761
B7ZNG4	324	B7ZNG4	B7ZNG4	Tastin	Troap	324	KRFAIRRKAQFTPLRSLPKVQQAQWLSGLSP	59382000	-0.10145	1	95.2362	0.000706449	95.236	78.873	95.236	S	2	2	AQFT(1)PLRS(1)LPK	AQFT(95.24)PLRS(95.24)LPK	NA	NA	NA	NA	NA	NA	NA	NA	NA	NA	NA	NA	NA	NA	NA	NA	NA	NA	0.568295	0.782677	1.45792	NA	NA	NA
B7ZNG4	320	B7ZNG4	B7ZNG4	Tastin	Troap	320	YSSMKRFAIRRKAQFTPLRSLPKVQQAQWLS	59382000	-0.10145	1	95.2362	0.000706449	95.236	78.873	95.236	T	2	2	AQFT(1)PLRS(1)LPK	AQFT(95.24)PLRS(95.24)LPK	NA	NA	NA	NA	NA	NA	NA	NA	NA	NA	NA	NA	NA	NA	NA	NA	NA	NA	0.568295	0.782677	1.45792	NA	NA	NA
B9EHJ3;A0A0U1RPW2;P39447	212;212;212	B9EHJ3;P39447	B9EHJ3	Tight junction protein ZO-1	Tjp1	212	EYGLRLASHIFVKEISQDSLAARDGNIQEGD	100240000	0.50169	0.995537	23.4846	0.00225483	57.175	40.504	54.343	S	2	1	EIS(0.996)QDS(0.004)LAAR	EIS(23.48)QDS(-23.48)LAAR	NA	NA	NA	NA	NA	NA	NA	NA	NA	NA	NA	NA	NA	NA	NA	NA	NA	NA	1.93662	1.36697	0.716553	1.95527	1.02339	0.521701
NA	NA	NA	NA	NA	NA	NA	NA	NA	NA	NA	NA	NA	NA	NA	NA	NA	NA	NA	NA	NA	NA	NA	NA	NA	NA	NA	NA	NA	NA	NA	NA	NA	NA	NA	NA	NA	NA	NA	NA	NA	NA	NA	NA	NA
D3YTP0;Q8CI59;A0A0R4J1G9;E9QN92	20;20;20;58	D3YTP0	D3YTP0	Metalloreductase STEAP3 (Fragment)	Steap3	20	MDKPLISRRLVDSDGSLAEVPKEAPKVGILG	4916400000	-0.042178	1	42.3484	2.41e-37	120.99	104.01	42.348	S	2	1;2	RLVDS(1)DGS(1)LAEVPK	RLVDS(42.35)DGS(42.35)LAEVPK	0.820668	0.925039	1.13744	0.843839	0.906455	1.04625	0.707889	0.993371	1.37717	0.699504	1.00733	1.45969	0.709715	0.82982	1.08098	0.870459	0.891924	1.01049	0.637352	0.9387	1.48164	0.581034	0.906344	1.51277
D3Z080;F6V513;B2RXQ9;Z4YJR7;A0A0R4J1T1;F7BEU1	350;62;304;157;212;159	D3Z080	D3Z080	Sorbin and SH3 domain-containing protein 2	Sorbs2	350	PRSCVPAPRPSAPDLSPTRPPKKALDYVQDH	63629000	-0.31567	0.829944	6.88634	0.00153022	80.312	61.18	63.091	S	2	1	PSAPDLS(0.83)PT(0.17)R	PS(-40.77)APDLS(6.89)PT(-6.89)R	NA	NA	NA	NA	NA	NA	NA	NA	NA	NA	NA	NA	NA	NA	NA	NA	NA	NA	5.54287	2.92692	0.477479	4.70587	1.72616	0.385795
D3Z6Z7;Q8C2K5	835;857	D3Z6Z7	D3Z6Z7	MCG125477, isoform CRA	Rasal3	835	RTQSVPARRPTHRRPSAGSKPRPKGSLRMGP	999230000	0.1365	0.999502	33.0285	0.000191606	80.871	48.744	72.731	S	3	1	RPS(1)AGSKPR	RPS(33.03)AGS(-33.03)KPR	NA	NA	NA	NA	NA	NA	NA	NA	NA	NA	NA	NA	0.606058	0.720023	1.10008	0.77214	0.71446	1.08456	0.49177	0.80792	1.56097	NA	NA	NA
D3Z795;Q9JK23	163;184	D3Z795	D3Z795	Proteasome assembly chaperone 1	Psmg1	163	TCRHITDYKTPESTCSLSSPFLRALKTQTFK	22141000	-1.8791	0.754629	6.53726	2.59e-06	75.018	64.946	75.018	S	2	1	TPES(0.002)T(0.038)CS(0.755)LS(0.167)S(0.038)PFLR	T(-61.03)PES(-26.8)T(-12.96)CS(6.54)LS(-6.54)S(-12.96)PFLR	NA	NA	NA	NA	NA	NA	NA	NA	NA	NA	NA	NA	NA	NA	NA	NA	NA	NA	0.585795	0.872964	1.37545	NA	NA	NA
E9PUA5;Q9QWT9	358;360	E9PUA5	E9PUA5	Kinesin-like protein	Kifc5b	358	RPTGLSLSRSDDRRSTLTGAPAPTVRHDFSF	205240000	0.48499	0.984002	18.3237	1.88e-05	78.615	67.57	48.899	T	2	1	RS(0.014)T(0.984)LT(0.001)GAPAPTVR	RS(-18.32)T(18.32)LT(-28.31)GAPAPT(-41.39)VR	NA	NA	NA	NA	NA	NA	0.783809	1.10251	1.41667	0.771539	1.082	1.37892	NA	NA	NA	NA	NA	NA	0.729396	1.19999	1.59902	0.760281	1.11617	1.43315
E9PW82;B1AYL0;Q62205;F8VPQ7	1053;1053;1064;1055	E9PW82	E9PW82	Sodium channel protein type 9 subunit alpha	Scn9a	1053	HNFLKEKDKISGFSSSLDKSFMDENDYQSFI	79154000	-0.38475	0.798933	6.83162	0.0010556	66.989	48.364	66.989	S	2	1	ISGFS(0.035)S(0.166)S(0.799)LDK	IS(-51.83)GFS(-13.54)S(-6.83)S(6.83)LDK	NA	NA	NA	NA	NA	NA	NA	NA	NA	NA	NA	NA	NA	NA	NA	NA	NA	NA	1.64122	0.873886	0.528202	1.71874	0.920579	0.547041
E9PWV3;P18653;Q505N6;F6RQA2;F6Q8A4;G3UZI3	347;352;363;364;369;253	E9PWV3	E9PWV3	Ribosomal protein S6 kinase	Rps6ka1	347	TFYFDTEFTSRTPRDSPGIPPSAGAHQLFRG	1221100000	-1.3809	1	59.339	3.92e-09	67.645	67.645	59.339	S	2	1;2	DS(1)PGIPPS(1)AGAHQLFR	DS(59.34)PGIPPS(59.34)AGAHQLFR	0.827566	0.950586	1.14795	0.814004	0.947367	1.15411	0.897063	0.923835	1.01552	0.910287	0.896705	1.02364	0.802409	0.963244	1.16526	0.86439	0.965224	1.13928	0.402732	0.889337	2.2141	0.462149	0.881967	2.04559
E9Q0Q3;G3UY09	345;340	E9Q0Q3	E9Q0Q3	Protein 2610021A01Rik	2610021A01Rik	345	REKTQKYKVYKLEITSPSKLVGHPRFFVQQK	252520000	-0.98805	0.940174	14.9735	0.00270167	81.017	17.392	72.321	S	2	1	LEIT(0.03)S(0.94)PS(0.03)K	LEIT(-14.97)S(14.97)PS(-14.97)K	1.12491	1.16195	1.00527	1.13659	1.14404	1.02419	1.1938	1.12262	0.946789	1.1876	1.08085	0.928334	NA	NA	NA	NA	NA	NA	1.50169	1.15487	0.783256	1.28171	1.05595	0.820932
E9Q1M1;A0A087WRL4	320;146	E9Q1M1	E9Q1M1	Protein Pdzd2	Pdzd2	320	NDKRRFSKTGKTNFQSSDSLAREEVGRIWKM	54622000	0.37026	0.793143	6.10622	0.000663026	72.321	60.613	72.321	S	2	1	TNFQS(0.793)S(0.194)DS(0.012)LAR	T(-55.11)NFQS(6.11)S(-6.11)DS(-18.05)LAR	0.891293	1.06361	1.16856	NA	NA	NA	NA	NA	NA	0.848097	0.892016	1.10712	NA	NA	NA	NA	NA	NA	1.48146	0.944416	0.642272	NA	NA	NA
E9Q4K7	1794	E9Q4K7	E9Q4K7	Protein Kif13b	Kif13b	1794	RPSRVRRAVGTGRRRSSGLQPQGAPEVRRSA	3911300000	1.1208	1	46.3177	4.67e-32	119.54	103.96	46.318	S	3	1;2	RRS(1)S(1)GLQPQGAPEVR	RRS(46.32)S(46.32)GLQPQGAPEVR	0.921643	1.5554	1.59607	0.93673	1.49644	1.57128	NA	NA	NA	NA	NA	NA	0.979225	1.27294	1.28403	0.998697	1.31518	1.25696	1.58469	0.986133	0.683839	1.03046	1.05051	1.00183
E9Q5C9	116	E9Q5C9	E9Q5C9	Protein Nolc1	Nolc1	116	QGLPTQKAAAQVKRASVPQHAGKAAAKASES	40359000	-0.45267	1	47.0619	0.000997178	47.062	41.964	47.062	S	3	1	RAS(1)VPQHAGK	RAS(47.06)VPQHAGK	NA	NA	NA	NA	NA	NA	NA	NA	NA	NA	NA	NA	NA	NA	NA	NA	NA	NA	1.93371	1.14373	0.60752	NA	NA	NA
E9Q6H8;A0A0N4SUY3;A0A0N4SWF5;A0A0N4SUU0;A0A0N4SWD7;A0A0N4SUV0;A0A0N4SW19	389;17;7;307;383;274;280	E9Q6H8	E9Q6H8	Protein Plekha5	Plekha5	389	RPINVNSSDGKAVNVSLADVRGGSHPNAGPL	409160000	0.90567	1	66.9887	0.00020109	83.087	53.625	66.989	S	2	1	AVNVS(1)LADVR	AVNVS(66.99)LADVR	1.04714	1.01652	0.948306	1.04499	0.975608	0.940208	0.794016	1.20787	1.49161	0.863679	1.19248	1.33199	1.08227	0.991662	0.916495	1.08974	1.01893	0.950084	0.790611	1.19914	1.52648	0.807516	1.26049	1.52009
E9Q6P4;G5E8P0	1132;1140	E9Q6P4	E9Q6P4	Gamma-tubulin complex component 6	Tubgcp6	1132	VSDASIKVGENVSDVTPSRPRWNVHGHVSEA	434560000	0.77185	0.993144	23.3303	1.32e-23	98.062	92.422	98.062	T	2	1	VGENVS(0.002)DVT(0.993)PS(0.005)RPR	VGENVS(-26.46)DVT(23.33)PS(-23.33)RPR	NA	NA	NA	NA	NA	NA	0.809107	1.09524	1.3091	0.803902	1.06004	1.33292	NA	NA	NA	NA	NA	NA	0.803566	1.23349	1.54143	0.81771	1.2074	1.45321
E9Q8S5	2	E9Q8S5	E9Q8S5	Microtubule-associated serine/threonine-protein kinase 3	Mast3	2	______________MSDPSYWTAVAAPGHRS	161480000	-0.41684	0.991344	20.5891	8.41e-49	118.31	118.31	107.98	S	2	1	S(0.991)DPS(0.009)YWTAVAAPGHR	S(20.59)DPS(-20.59)Y(-75.27)WT(-70.93)AVAAPGHR	0.930005	1.06023	1.15991	NA	NA	NA	1.13176	1.1619	1.06973	1.08216	1.14608	1.06341	NA	NA	NA	NA	NA	NA	0.678352	1.58932	2.7785	NA	NA	NA
E9Q8S5;Q3U214	753;769	E9Q8S5	E9Q8S5	Microtubule-associated serine/threonine-protein kinase 3	Mast3	753	EDGWGQSLGDRGRRLSADLRLRSWTPASSCQ	408990000	0.13449	1	66.3212	0.00682748	100.25	28.016	66.321	S	2	1	RLS(1)ADLR	RLS(66.32)ADLR	NA	NA	NA	NA	NA	NA	NA	NA	NA	NA	NA	NA	1.02115	0.883756	0.871328	1.05347	0.91128	0.873563	0.616375	1.01824	1.73541	0.613345	1.04208	1.65102
E9QAF9;Q0VGY8	438;445	E9QAF9	E9QAF9	Protein TANC1	Tanc1	438	HGSRMRQIASSSPSLSPKSSDPTQDLPGTPL	2725600000	-0.50655	0.982984	17.6176	6.36e-33	125.39	93.731	115.38	S	2	1;2	QIASSSPS(0.017)LS(0.983)PK	QIAS(-82.46)S(-66.17)S(-55.7)PS(-17.62)LS(17.62)PK	0.944589	0.982992	1.04182	1.02493	1.08136	1.01273	0.943806	1.00046	1.07181	0.949903	1.00165	1.06487	0.904266	0.996031	1.11186	0.892184	0.983957	1.07508	0.560037	1.30341	2.2602	0.905017	0.989086	1.1253
E9QLQ9;B2RUG9;Q61315	2800;2834;2837	E9QLQ9	E9QLQ9	Adenomatous polyposis coli protein	Apc	2800	TDSTESSGAQSPKRHSGSYLVTSV_______	99375000	-0.063309	0.89396	9.3461	0.0014993	68.044	59.634	64.244	S	2	1	RHS(0.894)GS(0.104)Y(0.002)LVTSV	RHS(9.35)GS(-9.35)Y(-26.28)LVT(-49.45)S(-62.27)V	NA	NA	NA	NA	NA	NA	NA	NA	NA	NA	NA	NA	NA	NA	NA	NA	NA	NA	1.52566	1.06851	0.685156	1.68167	1.01728	0.592266
E9QLW6;E9Q1Q1;B1AST8;Q60592;B1AST7	1033;1040;972;973;979	E9QLW6	E9QLW6	Microtubule-associated serine/threonine-protein kinase 2	Mast2	1033	DLAVRRARHRLLSGDSIEKRTTRPVNKVIKS	138050000	-0.25539	1	47.7736	0.00057495	78.324	55.439	47.774	S	2	1;2	LLS(1)GDS(1)IEKR	LLS(47.77)GDS(47.77)IEKR	0.71707	1.2639	1.73167	0.696959	1.23548	1.7933	NA	NA	NA	NA	NA	NA	NA	NA	NA	NA	NA	NA	2.38666	1.41888	0.575768	2.39111	1.35895	0.615004
E9QNY9;A0A087WRE8;A0A087WQ31;E9QKH0;Q80TV8	751;751;759;751;750	E9QNY9;E9QKH0	E9QNY9	CLIP-associating protein 1	Clasp1	751	ARSSRIPRPSMSQGCSRDTSRESSRDTSPAR	42748000	-0.32191	0.992767	21.3805	0.00303966	62.088	42.956	60.255	S	2	1	PSMS(0.007)QGCS(0.993)R	PS(-50.41)MS(-21.38)QGCS(21.38)R	NA	NA	NA	NA	NA	NA	NA	NA	NA	NA	NA	NA	NA	NA	NA	NA	NA	NA	1.52871	0.860062	0.544674	NA	NA	NA
F2Z3Y1;Q04841	93;93	F2Z3Y1	F2Z3Y1	DNA-3-methyladenine glycosylase	Mpg	93	QTPKERLLSTPGLRRSIYFSSPEDHSGRLGP	99469000	-0.015502	0.999971	45.4426	2.17e-16	93.909	67.138	93.909	S	2	1	S(1)IYFSSPEDHSGR	S(45.44)IY(-45.44)FS(-65.36)S(-81.51)PEDHS(-93.38)GR	1.38922	1.1594	0.873355	1.2456	1.01317	0.856091	NA	NA	NA	NA	NA	NA	1.21039	1.02828	0.933247	NA	NA	NA	0.808167	1.35448	1.78067	0.804598	1.27924	1.63775
NA	NA	NA	NA	NA	NA	NA	NA	NA	NA	NA	NA	NA	NA	NA	NA	NA	NA	NA	NA	NA	NA	NA	NA	NA	NA	NA	NA	NA	NA	NA	NA	NA	NA	NA	NA	NA	NA	NA	NA	NA	NA	NA	NA	NA
F6RND9;P97434;F6S5I0;Q5SWZ5	603;617;428;581	F6RND9;Q5SWZ5	F6RND9	Myosin phosphatase Rho-interacting protein (Fragment)	Mprip	603	GPGMEDTALRMDIDRSPGLLGTPDLKTQNVH	338410000	0.57042	1	57.2884	2.09e-54	154.1	136.03	57.288	S	2	1;2	S(1)PGLLGT(1)PDLK	S(57.29)PGLLGT(57.29)PDLK	0.987711	1.0294	1.02761	0.956103	1.00789	1.01757	0.814513	0.965517	1.17283	0.790913	0.963445	1.23316	0.680368	0.897061	1.28765	0.712232	0.847869	1.25757	0.540944	0.830729	1.62588	0.500367	0.932926	1.67599
NA	NA	NA	NA	NA	NA	NA	NA	NA	NA	NA	NA	NA	NA	NA	NA	NA	NA	NA	NA	NA	NA	NA	NA	NA	NA	NA	NA	NA	NA	NA	NA	NA	NA	NA	NA	NA	NA	NA	NA	NA	NA	NA	NA	NA
F6ZBR8;O88286	540;1251	F6ZBR8	F6ZBR8	Protein Wiz (Fragment)	Wiz	540	GPWGTPREDMAPLNLSARAEPVRDIRCEFCG	100030000	0.7027	1	60.5499	1.75e-07	93.478	89.432	60.55	S	2	1	EDMAPLNLS(1)AR	EDMAPLNLS(60.55)AR	NA	NA	NA	NA	NA	NA	0.702455	0.956978	1.3646	0.690609	0.947683	1.35182	NA	NA	NA	NA	NA	NA	0.656945	0.838635	1.24721	0.712602	0.884935	1.26397
F7A3N3;F8WGG3;Q9JK81	235;226;280	F7A3N3	F7A3N3	UPF0160 protein MYG1, mitochondrial (Fragment)	Myg1	235	AKGGCPWKEHLYHLESELSPKVAITFVIYTD	733150000	0.24455	0.999249	31.2429	1.39e-51	136.81	127.77	130.95	S	3	1	EHLYHLES(0.999)ELS(0.001)PK	EHLY(-115.41)HLES(31.24)ELS(-31.24)PK	NA	NA	NA	NA	NA	NA	1.01278	0.93397	0.933246	NA	NA	NA	NA	NA	NA	NA	NA	NA	1.46386	0.88686	0.606924	1.02459	0.978785	0.963693
F7BTZ2;D3Z3A6;D3YXR5;Q60953	555;609;609;609	F7BTZ2	F7BTZ2	Protein PML (Fragment)	Pml	555	SLQLEGPNSLKALDESLAEPHLEDRTLVFFD	103600000	1.1336	1	54.1033	0.000338372	77.221	62.028	54.103	S	2	1	ALDES(1)LAEPHLEDR	ALDES(54.1)LAEPHLEDR	NA	NA	NA	0.544151	1.18366	2.22763	NA	NA	NA	NA	NA	NA	NA	NA	NA	NA	NA	NA	0.608671	0.732162	1.21011	0.601035	0.769531	1.3066
F8VQ05;A0A0J9YUH4;A0A0J9YTS1	1958;827;181	F8VQ05	F8VQ05	Protein Fryl	Fryl	1958	LRLSLVGDRRGDRRRSNTLDITDGRINHGGS	522570000	0.42334	0.929357	11.1912	7.52e-10	113.54	96.517	113.52	S	2	1	S(0.929)NT(0.071)LDITDGR	S(11.19)NT(-11.19)LDIT(-85.24)DGR	0.984032	0.946879	0.966482	0.986725	0.914477	0.932945	NA	NA	NA	NA	NA	NA	0.958656	0.912162	0.949783	1.01547	0.955123	0.956803	0.527282	0.519562	1.44297	NA	NA	NA
F8VQ11;Q69ZH9;B1AQY2	155;361;366	F8VQ11	F8VQ11	Rho GTPase-activating protein 23	Arhgap23	155	WHRARSDDYLSRATRSAEALGPGALVSPRLE	1009300000	0.28505	1	152.513	9.74e-90	152.51	146.08	152.51	S	2	1;2	S(1)AEALGPGALVS(1)PR	S(152.51)AEALGPGALVS(152.51)PR	1.13512	1.04604	0.921175	1.10939	1.02058	0.917717	1.36992	1.04555	0.758142	1.41092	1.02279	0.765422	1.13577	1.03265	0.867362	1.09899	1.04199	0.926755	1.50876	1.10787	0.732032	0.893564	0.898636	1.00649
F8VQL9;E9Q9V3;E9PY55;Q9WU42;E9Q701;F6Z4B2;F6YAU7	2196;2021;2157;2161;2162;1241;101	F8VQL9	F8VQL9	Nuclear receptor corepressor 2	Ncor2	2196	GTPARGSPHSEGGKRSPEPSKTSVLGSSEDA	92304000	0.99733	0.949568	15.2946	4.43e-05	53.964	53.964	53.964	S	3	2	GS(0.996)PHS(0.032)EGGKRS(0.95)PEPS(0.023)K	GS(23.53)PHS(-15.29)EGGKRS(15.29)PEPS(-16.28)K	NA	NA	NA	0.729325	0.868047	1.13489	NA	NA	NA	NA	NA	NA	NA	NA	NA	NA	NA	NA	1.4532	0.759925	0.598511	NA	NA	NA
F8VQL9;E9Q9V3;E9PY55;Q9WU42;E9Q701;F6Z4B2;F6YAU7	2187;2012;2148;2152;2153;1232;92	F8VQL9	F8VQL9	Nuclear receptor corepressor 2	Ncor2	2187	DLYLPPPDHGTPARGSPHSEGGKRSPEPSKT	139300000	-0.59101	0.999732	33.2141	4.43e-05	53.964	53.964	50.776	S	3	2	GS(1)PHS(0.498)EGGKRS(0.498)PEPS(0.005)K	GS(33.21)PHS(0)EGGKRS(0)PEPS(-19.96)K	NA	NA	NA	0.729325	0.868047	1.13489	NA	NA	NA	NA	NA	NA	NA	NA	NA	NA	NA	NA	1.4532	0.759925	0.598511	0.883315	0.511076	0.810535
NA	NA	NA	NA	NA	NA	NA	NA	NA	NA	NA	NA	NA	NA	NA	NA	NA	NA	NA	NA	NA	NA	NA	NA	NA	NA	NA	NA	NA	NA	NA	NA	NA	NA	NA	NA	NA	NA	NA	NA	NA	NA	NA	NA	NA
F8WI18;P70182	452;453	F8WI18	F8WI18	Phosphatidylinositol 4-phosphate 5-kinase type-1 alpha	Pip5k1a	452	IPLKPSPTKKFRSGPSFSRRSGPSGNSCTSQ	611010000	-0.13594	0.996562	24.6603	0.010738	70.028	70.028	70.028	S	2	1	SGPS(0.997)FS(0.003)R	S(-45.25)GPS(24.66)FS(-24.66)R	NA	NA	NA	0.76816	0.864476	1.11288	0.715386	1.02746	1.47134	0.692747	0.966423	1.42678	0.782329	0.887549	1.07034	0.775225	0.845286	1.03664	0.650502	1.02786	1.44611	0.645781	1.08037	1.71852
F8WJD6;Q69Z36	280;305	F8WJD6	F8WJD6	RNA-binding protein MEX3B	Mex3b	280	GSGPGSLWSKPTPSITPTPGRKPFSSYRNDS	334350000	0.44507	0.997815	26.7243	4.64e-21	119.96	102.8	98.253	T	2	1	PTPSIT(0.998)PT(0.002)PGR	PT(-68.23)PS(-41.97)IT(26.72)PT(-26.72)PGR	1.2867	1.03144	0.826586	1.26934	1.06203	0.803556	0.71899	1.03263	1.44432	0.722118	1.00356	1.41525	NA	NA	NA	NA	NA	NA	0.698096	1.09118	1.55533	0.672476	1.0636	1.56314
G3UWG2;Q60610	219;219	G3UWG2	G3UWG2	T-cell lymphoma invasion and metastasis 1	Tiam1	219	EEKDCEEARGMETEASPRQLSTCQRANSLGD	241920000	-0.51959	0.999993	51.8311	0.000742103	90.614	75.934	90.614	S	2	1	GMETEAS(1)PR	GMET(-51.83)EAS(51.83)PR	NA	NA	NA	NA	NA	NA	NA	NA	NA	NA	NA	NA	0.928866	1.0989	1.12477	0.917647	0.965717	1.06385	0.714446	0.898942	1.53296	0.957937	0.984534	1.06606
G3UZ19;G3UYN4;G3UXM5;G3UWV4;Q69Z98	205;223;363;394;394	G3UZ19	G3UZ19	Serine/threonine-protein kinase BRSK2 (Fragment)	Brsk2	205	PERKSMEVLSVTDGGSPVPARRAIEMAQHGQ	843920000	-0.40506	0.999843	38.058	1.55e-162	172.57	172.57	172.57	S	2	1;2	SMEVLSVTDGGS(1)PVPAR	S(-132.73)MEVLS(-59.99)VT(-38.06)DGGS(38.06)PVPAR	1.22233	1.1344	0.914416	1.2501	1.18099	0.895628	0.745319	1.09159	1.48059	0.728185	1.10644	1.43747	NA	NA	NA	NA	NA	NA	0.597572	1.00946	1.73824	NA	NA	NA
G3UZA7;G3UZX6;H7BWX9;D3Z794;G3UZ60;G3UWI9;P61957;G3UWX9;Q9Z172	30;12;28;28;27;27;28;27;27	G3UZA7	G3UZA7	Small ubiquitin-related modifier	Sumo3	30	TENDHINLKVAGQDGSVVQFKIKRHTPLSKL	396020000	-0.55988	1	135.715	3.73e-42	135.72	103.83	135.72	S	2	1	VAGQDGS(1)VVQFK	VAGQDGS(135.72)VVQFK	NA	NA	NA	NA	NA	NA	0.829562	1.02788	1.23551	0.865182	1.10994	1.24634	1.15939	1.0019	0.802293	1.23107	0.95544	0.724908	0.470155	1.0283	2.22309	0.520921	1.03607	2.04977
H3BJU7;H3BJX8;H3BJ45;H3BJ40;H3BKH9;Q60875;H3BLF9;H3BJ59;H3BL15;H3BIX8	106;118;116;118;133;133;104;116;118;123	H3BJU7	H3BJU7	Rho guanine nucleotide exchange factor 2	Arhgef2	106	ERPTSAIYPSDSFRQSLLGSRRGLSSLSLAK	56990000	0.11412	0.999995	52.9976	0.0170701	61.691	13.776	61.691	S	2	1	QS(1)LLGSR	QS(53)LLGS(-53)R	NA	NA	NA	NA	NA	NA	NA	NA	NA	NA	NA	NA	1.01062	0.960027	0.934404	NA	NA	NA	0.638683	1.15825	1.6818	NA	NA	NA
O08547	174	O08547	O08547	Vesicle-trafficking protein SEC22b	Sec22b	174	RGEALSALDSKANNLSSLSKKYRQDAKYLNM	83345000	0.7117	0.817937	7.28372	0.00111542	75.819	55.977	75.819	S	2	1	ANNLS(0.818)S(0.153)LS(0.029)K	ANNLS(7.28)S(-7.28)LS(-14.48)K	NA	NA	NA	NA	NA	NA	NA	NA	NA	NA	NA	NA	NA	NA	NA	NA	NA	NA	0.66106	0.938671	1.3326	0.635421	1.01365	1.69721
O08579;I7HJS1;Q3THM8	124;88;124	O08579	O08579	Emerin	Emd	124	PESVGMSKSFRQPGTSLVDADTFHHQVRDDI	384960000	-0.09375	0.772753	5.32653	9.88e-10	68.481	60.395	65.887	S	3	1	QPGT(0.227)S(0.773)LVDADT(0.001)FHHQVR	QPGT(-5.33)S(5.33)LVDADT(-31.24)FHHQVR	0.802933	0.804766	0.989511	NA	NA	NA	0.698507	0.798902	1.16919	NA	NA	NA	NA	NA	NA	NA	NA	NA	0.657374	0.854662	1.33239	0.653485	0.825893	1.27954
O08579;Q3THM8;B7FAU5	29;29;29	O08579	O08579	Emerin	Emd	29	AVLRQYNIPHGPIVGSTRKLYEKKIFEYETQ	537370000	1.2632	0.992602	21.2767	9.95e-55	127.83	121.15	95.205	S	2	1	QYNIPHGPIVGS(0.993)T(0.007)R	QY(-88.59)NIPHGPIVGS(21.28)T(-21.28)R	0.923016	0.774377	0.870068	0.872808	0.768613	0.905381	NA	NA	NA	NA	NA	NA	NA	NA	NA	NA	NA	NA	0.663831	0.926157	1.41841	0.633775	0.945561	1.47223
O35711;G3X957	414;414	O35711	O35711	Liprin-beta-2	Ppfibp2	414	VDGNQLSPVGEPKDSSFLAEQKYPTLPGKLS	1134100000	-0.40374	0.998642	28.6661	0.000144889	101.5	93.37	97.452	S	2	1	DS(0.001)S(0.999)FLAEQK	DS(-28.67)S(28.67)FLAEQK	NA	NA	NA	1.06069	1.00114	0.913522	0.691286	1.01133	1.4413	0.783067	0.97677	1.31932	0.941957	0.969092	1.02461	1.02827	1.04649	1.05406	0.654367	1.0312	1.57895	0.611298	0.985701	1.66533
O55131;E9Q9F5;E9Q1G8	425;426;426	O55131	O55131	Septin-7	2016-09-07	425	WEAQQRILEQQNSSRTLEKNKKKGKIF____	3011700000	0.24738	0.990596	20.4157	3.17e-133	174.87	174.87	174.87	T	2	1	ILEQQNSS(0.009)RT(0.991)LEK	ILEQQNS(-33.91)S(-20.42)RT(20.42)LEK	1.03905	1.09921	1.03636	1.03041	1.0871	1.03778	NA	NA	NA	NA	NA	NA	1.05644	1.10127	1.05557	NA	NA	NA	0.722593	1.0921	1.55334	0.733848	1.1079	1.49825
O70279;Q3UFM6	389;390	O70279	O70279	Protein DGCR14	Dgcr14	389	KQEALRRVTENLASLTPKGLSPAMSPALQRL	271950000	0.81875	0.99887	29.4661	1.17e-53	153.2	153.2	136.81	T	2	1	VTENLAS(0.001)LT(0.999)PK	VT(-113.36)ENLAS(-29.47)LT(29.47)PK	0.881402	1.02389	1.09489	0.870299	1.01911	1.14532	NA	NA	NA	NA	NA	NA	NA	NA	NA	NA	NA	NA	0.651097	0.884931	1.36155	0.5947	0.861537	1.40504
O70318	630	O70318	O70318	Band 4.1-like protein 2	Epb41l2	630	EDLDKAQEAILKHQASISELKRNFMASTPEP	828270000	-0.62697	0.998418	28.0021	5.52e-06	99.844	99.844	73.435	S	2	1	HQAS(0.998)IS(0.002)ELK	HQAS(28)IS(-28)ELK	0.909749	0.80384	0.888018	0.887781	0.797746	0.872383	NA	NA	NA	NA	NA	NA	0.977461	0.838804	0.895714	1.04195	0.838802	0.816671	0.458834	0.942112	2.18672	0.581864	1.06524	1.87788
O89032	993	O89032	O89032	SH3 and PX domain-containing protein 2A	Sh3pxd2a	993	PPKDNNLSCALRRNESLTATDSLRGVRRNSS	531920000	0.58073	0.999997	55.1412	4.51e-37	136.33	118.66	136.33	S	2	1	NES(1)LTATDSLR	NES(55.14)LT(-55.14)AT(-74.04)DS(-87.03)LR	NA	NA	NA	NA	NA	NA	0.686718	0.901796	1.35098	NA	NA	NA	0.910994	0.891131	0.934559	0.963463	0.874824	0.932505	0.613465	0.802016	1.34075	0.593164	0.911747	1.439
P03975	103	P03975	P03975	IgE-binding protein	Iap	103	KRGKREKKKDQLAEVSRKRSLCSSLDGLGKP	874270000	0.3951	1	65.0384	0.000592063	101.3	32.215	65.038	S	2	1	KKDQLAEVS(1)R	KKDQLAEVS(65.04)R	0.839123	0.856439	1.04677	0.843456	0.879443	1.06412	0.727161	0.948795	1.30036	NA	NA	NA	NA	NA	NA	NA	NA	NA	0.66239	0.980805	1.45541	0.627675	0.879244	1.36136
P09405	577	P09405	P09405	Nucleolin	Ncl	577	NSRSQPSKTLFVKGLSEDTTEETLKESFEGS	74533000	-0.44645	0.999995	52.7645	4.48e-34	114.21	107.04	114.21	S	2	1	GLS(1)EDTTEETLK	GLS(52.76)EDT(-52.76)T(-69.96)EET(-88.84)LK	1.22278	1.21802	0.972839	NA	NA	NA	NA	NA	NA	NA	NA	NA	NA	NA	NA	1.1513	0.983569	0.881126	1.72075	1.38799	0.749121	NA	NA	NA
P10922	92	P10922	P10922	Histone H1.0	H1f0	92	TTGVLKQTKGVGASGSFRLAKGDEPKRSVAF	1341700000	-0.16659	0.993841	22.0784	0.000145629	90.434	49.901	90.434	S	2	1	GVGAS(0.006)GS(0.994)FR	GVGAS(-22.08)GS(22.08)FR	NA	NA	NA	0.573749	0.708642	1.25308	1.46764	1.02731	0.711443	NA	NA	NA	0.596109	0.748089	1.27722	0.544531	0.74327	1.33372	1.5003	1.122	0.755444	1.48761	1.08249	0.710763
P14873	1253	P14873	P14873	Microtubule-associated protein 1B	Map1b	1253	IKDVSDERLSPAKSPSLSPSPPSPIEKTPLG	7524000000	0.45255	0.997977	26.9435	0	235.02	221.98	235.02	S	2	1;2;3;4	S(0.002)PS(0.998)LS(0.993)PS(0.007)PPSPIEK	S(-26.94)PS(26.94)LS(21.66)PS(-21.66)PPS(-39.01)PIEK	1.21524	1.02764	0.881897	1.31411	1.11988	0.883964	NA	NA	NA	1.34497	1.16505	0.886672	1.07903	1.09458	1.00078	1.10144	1.08085	0.963954	1.52247	0.949053	0.672091	1.08681	1.02022	0.955417
P15331;G5E846;G3X981	465;465;497	P15331	P15331	Peripherin	Prph	465	RDGEKVVTESQKEQHSDLDKSSIHSY_____	2007400000	1.7729	1	62.6328	8.83e-05	115.15	72.435	62.633	S	2	1	EQHS(1)DLDK	EQHS(62.63)DLDK	0.908916	0.930056	1.01458	0.776789	0.978831	1.07425	1.14211	1.72559	1.3408	NA	NA	NA	NA	NA	NA	NA	NA	NA	0.600759	1.09403	1.84516	0.87319	1.05144	1.16742
P18608	24	P18608	P18608	Non-histone chromosomal protein HMG-14	Hmgn1	24	DGAAKAEPKRRSARLSAKPAPAKVDAKPKKA	885300000	-0.27727	1	56.514	6.17e-05	61.127	61.127	56.514	S	3	1;2	S(1)ARLS(1)AKPAPAK	S(56.51)ARLS(56.51)AKPAPAK	NA	NA	NA	NA	NA	NA	NA	NA	NA	NA	NA	NA	1.41881	1.00189	0.718002	1.22284	1.08003	0.758388	0.66645	1.11722	1.76248	0.656943	1.1244	1.78791
P18608	20	P18608	P18608	Non-histone chromosomal protein HMG-14	Hmgn1	20	KVSADGAAKAEPKRRSARLSAKPAPAKVDAK	652040000	-0.27727	1	56.514	6.17e-05	61.127	61.127	56.514	S	3	2	S(1)ARLS(1)AKPAPAK	S(56.51)ARLS(56.51)AKPAPAK	NA	NA	NA	NA	NA	NA	NA	NA	NA	NA	NA	NA	1.3208	0.824465	0.655846	1.22284	1.08003	0.758388	0.66645	1.11722	1.76248	0.656943	1.1244	1.78791
P19246	529	P19246	P19246	Neurofilament heavy polypeptide	Nefh	529	KSRVKEEAKSPGEAKSPGEAKSPAEAKSPGE	137430000	1.0245	1	69.3332	4.71e-05	74.657	52.719	69.333	S	2	1;2	S(1)PGEAKS(1)PGEAK	S(69.33)PGEAKS(69.33)PGEAK	0.759934	0.841644	1.10942	0.704204	0.842681	1.25246	NA	NA	NA	NA	NA	NA	NA	NA	NA	NA	NA	NA	0.637796	0.833321	1.37932	0.629252	1.00486	1.40974
P19246	789	P19246	P19246	Neurofilament heavy polypeptide	Nefh	789	KTPVKEGAKSPAEAKSPEKAKSPVKEDIKPP	1258700000	-0.082098	1	154.369	2.74e-209	204.18	163.41	171.11	S	2	1;2	SPAEAKS(1)PEK	S(-154.37)PAEAKS(154.37)PEK	NA	NA	NA	NA	NA	NA	0.749708	0.811205	1.0274	0.789286	0.822269	1.0496	0.779039	1.1596	0.94341	NA	NA	NA	0.692665	1.07334	1.52983	0.933261	1.5331	1.70421
P19783;A2RSV8;D6RG40;M0QWX7	72;72;56;19	P19783	P19783	Cytochrome c oxidase subunit 4 isoform 1, mitochondrial	Cox4i1	72	ASQKALKEKEKADWSSLSRDEKVQLYRIQFN	63533000	-0.1702	0.856268	10.7609	0.00946326	61.213	46.069	61.213	S	2	1	ADWS(0.072)S(0.856)LS(0.072)R	ADWS(-10.76)S(10.76)LS(-10.76)R	0.766269	0.894406	1.18237	NA	NA	NA	0.771525	0.976493	1.27147	NA	NA	NA	0.713334	0.837594	1.13799	NA	NA	NA	0.641066	1.21362	1.8484	NA	NA	NA
P20357;Q80X35;Q80ZL4;Q3TLQ0;G3UZJ2;G3UWW1;G3UZV6	1635;273;274;274;147;204;249	P20357	P20357	Microtubule-associated protein 2	Map2	1635	TPGTPSYPRTPGTPKSGILVPSEKKVAIIRT	533790000	0.39512	0.999963	44.2907	0.000541605	83.081	42.446	83.081	S	2	1	S(1)GILVPSEK	S(44.29)GILVPS(-44.29)EK	NA	NA	NA	NA	NA	NA	NA	NA	NA	NA	NA	NA	1.15005	1.1797	1.03107	1.17713	1.19973	1.08899	0.516488	0.873468	1.6426	0.604354	0.892917	1.4832
P23116	1149	P23116	P23116	Eukaryotic translation initiation factor 3 subunit A	Eif3a	1149	VKPGGWREKEKAREESWGPPRESRPSEEREW	2604500000	-0.00086269	1	53.5969	8.42e-15	120.87	114.79	53.597	S	2	1	EES(1)WGPPR	EES(53.6)WGPPR	0.961683	0.947794	1.00403	0.922971	0.855805	0.942036	0.596011	0.532074	1.03339	0.588748	0.686709	1.13266	1.01645	1.07928	1.05206	0.992743	1.14426	1.13598	0.643297	0.778155	1.21387	0.592238	0.744246	1.29396
P27661	122	P27661	P27661	Histone H2AX	H2afx	122	GVLPNIQAVLLPKKSSATVGPKAPAVGKKAS	895030000	-1.302	0.893198	11.5391	6.62e-12	89.189	54.072	47.062	S	2	1	KS(0.044)S(0.893)AT(0.063)VGPK	KS(-13.06)S(11.54)AT(-11.54)VGPK	NA	NA	NA	NA	NA	NA	NA	NA	NA	NA	NA	NA	NA	NA	NA	NA	NA	NA	0.616264	0.969559	1.57498	NA	NA	NA
P47810	150	P47810	P47810	Wee1-like protein kinase	Wee1	150	SSPFSPVRCGGPGDASPQGCGAPRAMDDPCS	340700000	-1.5308	1	74.5051	4.7e-82	140.32	130.81	74.505	S	2	1	CGGPGDAS(1)PQGCGAPR	CGGPGDAS(74.51)PQGCGAPR	1.04722	1.06319	1.04244	1.06942	1.13851	1.06712	1.19785	1.11857	0.926189	1.22264	1.07331	0.874203	NA	NA	NA	NA	NA	NA	2.29868	0.897703	0.463996	NA	NA	NA
P51141	380	P51141	P51141	Segment polarity protein dishevelled homolog DVL-1	Dvl1	380	SHTAALTGALPRYGTSPCSSAITRTSSSSLT	81723000	-1.4072	0.91621	10.8902	0.000539275	53.3	48.784	43.592	S	2	1	Y(0.004)GT(0.075)S(0.916)PCS(0.002)S(0.002)AIT(0.001)R	Y(-23.36)GT(-10.89)S(10.89)PCS(-26.93)S(-26.01)AIT(-30.8)R	NA	NA	NA	NA	NA	NA	0.678355	0.83196	1.24549	NA	NA	NA	NA	NA	NA	NA	NA	NA	0.640983	0.936785	1.44862	NA	NA	NA
P52734	116	P52734	P52734	FYVE, RhoGEF and PH domain-containing protein 1	Fgd1	116	RPGLHQGNRILVKSLSLDPGQSLEPHPEGPQ	273010000	0.64743	0.998952	29.7922	3.81e-67	104.67	104.67	104.67	S	3	1	S(0.001)LS(0.999)LDPGQSLEPHPEGPQR	S(-29.79)LS(29.79)LDPGQS(-73.69)LEPHPEGPQR	0.864927	1.01573	1.16959	0.853728	1.05346	1.27519	1.42389	1.05748	0.748528	1.44181	1.06952	0.737298	NA	NA	NA	NA	NA	NA	1.50876	1.14661	0.763722	NA	NA	NA
P53349;F8VQ72	518;518	P53349	P53349	Mitogen-activated protein kinase kinase kinase 1	Map3k1	518	PVESPASLRAVQQPSSPQQPVAGSQRRNQES	269230000	-0.10959	0.847192	7.43857	1.39e-11	73.294	73.294	73.294	S	2	1	AVQQPS(0.153)S(0.847)PQQPVAGSQR	AVQQPS(-7.44)S(7.44)PQQPVAGS(-50.71)QR	1.34038	1.2544	0.949387	NA	NA	NA	NA	NA	NA	NA	NA	NA	NA	NA	NA	NA	NA	NA	1.90836	1.50738	0.715152	1.83313	1.36803	0.73904
P58404;V9GXI9	377;227	P58404	P58404	Striatin-4	Strn4	377	DVDGLPPKVTVPPPGTPQPRPHEGSFGFSSD	898370000	0.35545	0.999983	47.7617	0.0001562	71.98	58.202	59.68	T	2	1	VTVPPPGT(1)PQPR	VT(-47.76)VPPPGT(47.76)PQPR	0.880625	0.839327	0.949243	0.87247	0.840281	0.956335	0.792819	1.1581	1.4543	0.809184	1.11893	1.40684	0.919053	0.880315	0.970048	0.873041	0.872381	0.997012	0.80825	1.19918	1.51154	0.799355	1.20642	1.49678
P58871;Z4YJL4	876;214	P58871	P58871	182 kDa tankyrase-1-binding protein	Tnks1bp1	876	FGKRDSLGSFSTRDASLQDWEFGKRASVSTN	72176000	-0.049133	1	92.9393	7.06e-05	92.939	84.598	92.939	S	2	1	DAS(1)LQDWEFGK	DAS(92.94)LQDWEFGK	NA	NA	NA	NA	NA	NA	NA	NA	NA	NA	NA	NA	NA	NA	NA	NA	NA	NA	0.638239	0.993736	1.48959	NA	NA	NA
P59110;M0QWX4	102;102	P59110	P59110	Sentrin-specific protease 1	Senp1	102	VRTFGQSANGQWRNSTPASGSAPQKPRNSRS	93150000	0.51069	0.896301	9.37714	0.000673496	64.454	47.708	64.275	T	2	1	NS(0.103)T(0.896)PASGSAPQKPR	NS(-9.38)T(9.38)PAS(-35.99)GS(-46.26)APQKPR	NA	NA	NA	NA	NA	NA	NA	NA	NA	NA	NA	NA	NA	NA	NA	0.692369	0.98546	1.36515	0.679432	1.07364	1.60435	NA	NA	NA
P61372	148	P61372	P61372	Insulin gene enhancer protein ISL-1	Isl1	148	HDVVERASLGAGDPLSPLHPARPLQMAAEPI	189890000	-2.4949	1	72.7809	4.2e-37	103.92	76.241	103.92	S	2	1	ASLGAGDPLS(1)PLHPAR	AS(-72.78)LGAGDPLS(72.78)PLHPAR	1.36142	1.31917	0.938764	1.32401	1.15989	0.866298	1.48305	1.27678	0.906098	NA	NA	NA	NA	NA	NA	NA	NA	NA	1.56196	1.20409	0.768028	NA	NA	NA
P62996	99	P62996	P62996	Transformer-2 protein homolog beta	Tra2b	99	RSYSRDYRRRHSHSHSPMSTRRRHVGNRANP	6143500000	-0.22517	0.991377	22.1354	3.79e-47	152.16	129.04	84.297	S	2	1;2;3	HSHS(0.001)HS(0.991)PMS(0.006)T(0.002)R	HS(-42.3)HS(-30.02)HS(22.14)PMS(-22.14)T(-28.16)R	NA	NA	NA	NA	NA	NA	1.1681	0.961311	0.833528	1.13952	0.872534	0.803077	0.961502	0.930763	0.950692	0.986606	0.834985	0.798102	1.56931	1.09622	0.66097	1.57586	1.05052	0.732363
P62996	97	P62996	P62996	Transformer-2 protein homolog beta	Tra2b	97	RSRSYSRDYRRRHSHSHSPMSTRRRHVGNRA	7053900000	-0.10273	0.999553	34.7764	3.79e-47	152.16	129.04	72.207	S	3	1;2;3	RHS(1)HS(1)HS(0.986)PMS(0.011)T(0.003)R	RHS(55.85)HS(34.78)HS(19.48)PMS(-19.48)T(-24.99)R	0.947346	0.880237	0.914066	0.926526	0.927856	0.992897	1.1681	0.961311	0.833528	1.11648	0.878492	0.842269	1.10423	1.09169	0.926906	0.968343	0.95887	0.984028	1.62625	1.01866	0.647059	1.57973	1.0402	0.673104
P81122	517	P81122	P81122	Insulin receptor substrate 2	Irs2	517	SSPGDLRAFSSHRSNTPESIAETPPARDGSG	2768400000	2.346	1	40.1769	1.67e-144	170.89	170.89	40.177	T	2	1;2;3;4	S(1)NT(1)PES(1)IAET(1)PPAR	S(40.18)NT(40.18)PES(40.18)IAET(40.18)PPAR	1.14558	0.949995	0.957342	1.07494	1.09426	1.02159	1.40367	1.14948	0.816119	1.42912	1.18873	0.834981	1.09215	1.1102	0.978321	1.12281	1.12177	0.988005	1.5276	1.2039	0.801641	1.51044	1.19075	0.79297
P97452	83	P97452	P97452	Ribosome biogenesis protein BOP1	Bop1	83	VAGSSGDEDNHRAEETSEELAQAAPLCSRTE	306000000	-0.37755	1	75.7444	4.11e-139	159.77	148.11	76.21	T	2	1;2	AEET(1)S(1)EELAQAAPLCSR	AEET(75.74)S(75.55)EELAQAAPLCS(-75.55)R	0.877486	0.968278	1.09386	NA	NA	NA	0.935498	0.933585	1.05933	1.18424	1.02666	0.880059	NA	NA	NA	NA	NA	NA	1.47232	0.879775	0.632416	1.24881	0.972575	0.822249
Q01320	1448	Q01320	Q01320	DNA topoisomerase 2-alpha	Top2a	1448	APKGTKSDSALSARVSEKPAPAKAKNSRKRK	179990000	-0.34685	1	60.6907	0.00517363	60.691	40.914	60.691	S	2	1	VS(1)EKPAPAK	VS(60.69)EKPAPAK	NA	NA	NA	NA	NA	NA	NA	NA	NA	NA	NA	NA	NA	NA	NA	NA	NA	NA	0.502674	0.796299	2.13112	NA	NA	NA
Q01320	1239	Q01320	Q01320	DNA topoisomerase 2-alpha	Top2a	1239	EMKAEAEKKIRKKIKSENVEGTPAEDGAEPG	326290000	1.6362	1	74.4593	2.53e-27	110.78	83.575	110.78	S	2	1	IKS(1)ENVEGTPAEDGAEPGSLR	IKS(74.46)ENVEGT(-74.46)PAEDGAEPGS(-106.28)LR	NA	NA	NA	0.934683	0.897737	0.955105	NA	NA	NA	NA	NA	NA	NA	NA	NA	NA	NA	NA	0.70005	0.898092	1.51101	0.687428	0.983842	1.47317
Q03717	804	Q03717	Q03717	Potassium voltage-gated channel subfamily B member 1	Kcnb1	804	ARTEKNHFESSPLPTSPKFLRPNCVYASEGL	169770000	0.15321	0.963878	14.2656	1.48e-76	154.31	150.14	112.67	S	2	1	NHFESSPLPT(0.036)S(0.964)PK	NHFES(-52.04)S(-46.86)PLPT(-14.27)S(14.27)PK	0.928182	1.01739	1.11684	NA	NA	NA	0.96019	1.01418	1.11484	0.983908	1.05666	1.07193	NA	NA	NA	NA	NA	NA	0.395624	0.812672	1.76123	NA	NA	NA
Q04692;A0A0N4SUP7;A0A0N4SVP9;A0A0N4SVS7;A0A0N4SUQ5	57;57;57;57;57	Q04692	Q04692	SWI/SNF-related matrix-associated actin-dependent regulator of chromatin subfamily A containing DEAD/H box 1	Smarcad1	57	EENAEGEGSRANTPDSDVTEKTEDSSVPEPP	76882000	1.3682	0.929601	11.2115	0.00117018	77.324	72.908	76.01	S	2	1;2	ANTPDS(0.93)DVT(0.07)EK	ANT(-41.4)PDS(11.21)DVT(-11.21)EK	NA	NA	NA	NA	NA	NA	NA	NA	NA	NA	NA	NA	1.05063	0.957995	0.855185	NA	NA	NA	1.37211	0.809634	0.562118	NA	NA	NA
Q05CL8	334	Q05CL8	Q05CL8	La-related protein 7	Larp7	334	AASEVSKESRDLEFCSTEEEKETDRKGDSLS	88943000	-0.40588	0.847356	7.44385	2.64e-26	131.35	123.74	119.87	S	2	1	DLEFCS(0.847)T(0.153)EEEK	DLEFCS(7.44)T(-7.44)EEEK	NA	NA	NA	1.5552	0.995421	0.747891	1.1485	0.975538	0.865229	1.26913	1.09208	0.837535	NA	NA	NA	NA	NA	NA	1.31339	0.958413	0.512524	NA	NA	NA
Q0VGU4	202	Q0VGU4	Q0VGU4	MCG18019	Vgf	202	ETETRTHTLTRVNLESPGPERVWRASWGEFQ	6001800000	-0.48975	1	106.323	1.48e-18	133.32	123.67	106.32	S	2	1	VNLES(1)PGPER	VNLES(106.32)PGPER	0.929363	1.03588	1.11117	0.92962	1.02496	1.09832	0.828984	1.0089	1.19352	0.875524	1.05887	1.23056	0.939179	1.044	1.1194	0.957749	1.04518	1.10816	0.626448	0.873526	1.3094	0.635379	0.983568	1.32311
NA	NA	NA	NA	NA	NA	NA	NA	NA	NA	NA	NA	NA	NA	NA	NA	NA	NA	NA	NA	NA	NA	NA	NA	NA	NA	NA	NA	NA	NA	NA	NA	NA	NA	NA	NA	NA	NA	NA	NA	NA	NA	NA	NA	NA
Q3TLR7	556	Q3TLR7	Q3TLR7	Denticleless protein homolog	Dtl	556	DACSESRNRVKRRLDSSCLESVKQKCVKSCN	236440000	-0.35154	0.956552	13.4276	3.09e-05	84.508	70.076	84.508	S	2	1	RLDS(0.957)S(0.043)CLESVK	RLDS(13.43)S(-13.43)CLES(-55.73)VK	NA	NA	NA	NA	NA	NA	NA	NA	NA	NA	NA	NA	NA	NA	NA	NA	NA	NA	1.32087	0.868731	0.626866	1.42897	0.9265	0.666876
Q3TYD6	986	Q3TYD6	Q3TYD6	Serine/threonine-protein kinase LMTK2	Lmtk2	986	SVDVREALLESLGSHTPRKLLPPDKPADSGY	537150000	-0.14017	0.994305	22.4405	5.69e-242	192.24	155.06	157.91	T	2	1	EALLESLGS(0.006)HT(0.994)PR	EALLES(-45.73)LGS(-22.44)HT(22.44)PR	NA	NA	NA	1.22051	1.1519	0.941964	NA	NA	NA	NA	NA	NA	1.12623	1.00316	0.907354	NA	NA	NA	0.628679	0.968551	1.53045	0.698646	1.02279	1.45478
Q3UC65	118	Q3UC65	Q3UC65	Arginine/serine-rich protein 1	Rsrp1	118	YHRDSRYERPRRYYKSPSPYRSRSRSRSRGR	279970000	-0.15265	0.999999	59.4482	7.49e-11	129.54	119.47	129.54	S	2	2;3	YYKS(1)PS(1)PYR	Y(-73.33)Y(-59.45)KS(59.45)PS(59.72)PY(-59.72)R	1.12211	0.949173	0.847359	1.10182	0.897111	0.813836	1.49433	1.28027	0.869085	1.45243	1.36391	0.909356	1.07958	0.899597	0.851704	NA	NA	NA	1.54894	1.14944	0.7727	NA	NA	NA
Q3UC65	120	Q3UC65	Q3UC65	Arginine/serine-rich protein 1	Rsrp1	120	RDSRYERPRRYYKSPSPYRSRSRSRSRGRSQ	279970000	-0.15265	0.999999	59.7222	7.49e-11	129.54	119.47	129.54	S	2	2;3	YYKS(1)PS(1)PYR	Y(-73.33)Y(-59.45)KS(59.45)PS(59.72)PY(-59.72)R	1.12211	0.949173	0.847359	1.10182	0.897111	0.813836	1.49433	1.28027	0.869085	1.45243	1.36391	0.909356	1.07958	0.899597	0.851704	NA	NA	NA	1.54894	1.14944	0.7727	NA	NA	NA
Q3UFT3	738	Q3UFT3	Q3UFT3	GRB2-associated and regulator of MAPK protein	Garem1	738	PALPPRAPKPVEQKATPETSPLPLKIDGAEE	396330000	0.18465	0.999999	59.3247	1.11e-25	132.05	118.54	101.32	T	2	1;2	AT(1)PETSPLPLK	AT(59.32)PET(-59.32)S(-64.8)PLPLK	1.06833	1.03805	0.987615	1.13861	1.0764	0.938999	0.891065	0.894526	1.05497	0.87995	0.929783	1.02104	1.1214	1.0371	0.964274	1.11875	1.08612	0.959431	0.482154	0.888473	2.31402	0.927037	1.01596	1.04211
Q3UMU9	419	Q3UMU9	Q3UMU9	Hepatoma-derived growth factor-related protein 2	Hdgfrp2	419	EGKKLAKKSQLPGSESARKPGQKEKRGRPDE	76182000	0.54447	0.931378	11.3373	3.03e-06	100.11	75.648	40.624	S	3	1	KSQLPGS(0.068)ES(0.931)AR	KS(-37.44)QLPGS(-11.34)ES(11.34)AR	NA	NA	NA	NA	NA	NA	NA	NA	NA	NA	NA	NA	NA	NA	NA	NA	NA	NA	0.788284	1.67946	1.96587	0.849925	2.16256	2.14476
Q3UPF5;D3Z5I1;G3X9X5	307;307;307	Q3UPF5	Q3UPF5	Zinc finger CCCH-type antiviral protein 1	Zc3hav1	307	QKFKYLGTQDRAQLSSVSSKAAGVRGPSQMR	102030000	0.39045	0.917226	13.893	0.00207603	65.179	65.179	65.179	S	2	1	AQLS(0.037)S(0.917)VS(0.037)S(0.008)K	AQLS(-13.89)S(13.89)VS(-13.89)S(-20.64)K	NA	NA	NA	NA	NA	NA	NA	NA	NA	NA	NA	NA	0.812893	0.886562	1.03085	0.853236	0.855774	0.992065	0.695699	1.22982	1.91184	NA	NA	NA
Q3UPH7;S4R189;S4R2U9	1072;1081;1072	Q3UPH7	Q3UPH7	Rho guanine nucleotide exchange factor 40	Arhgef40	1072	LLGRAGGPDGPWGIGTPRMERKRSISAQQRL	287000000	-0.14379	1	157.42	0	223.65	192.06	157.42	T	2	1	AGGPDGPWGIGT(1)PR	AGGPDGPWGIGT(157.42)PR	1.04621	1.02822	0.956786	1.04657	0.983851	0.946541	0.699484	0.978546	1.41813	0.702317	0.979008	1.38515	NA	NA	NA	NA	NA	NA	0.647245	0.928677	1.48227	0.595502	0.955431	1.53733
Q3V1H1	216	Q3V1H1	Q3V1H1	Cytoskeleton-associated protein 2	Ckap2	216	TKKLPTTVSKAMKAQSEPANTVSVKASTTAA	127810000	-0.84865	0.999998	57.5962	2.69e-05	79.652	74.436	79.652	S	2	1	AQS(1)EPANTVSVK	AQS(57.6)EPANT(-57.6)VS(-66.48)VK	NA	NA	NA	NA	NA	NA	NA	NA	NA	NA	NA	NA	NA	NA	NA	NA	NA	NA	0.625312	0.942242	1.45531	0.689752	0.979275	1.46711
Q505D1	1011	Q505D1	Q505D1	Serine/threonine-protein phosphatase 6 regulatory ankyrin repeat subunit A	Ankrd28	1011	TFNAINRYTNTSKTVSFEALPIMRNEASSYC	428460000	-1.3828	0.998566	28.4292	8.6e-45	148.96	133.8	85.536	S	2	1	T(0.001)VS(0.999)FEALPIMR	T(-28.43)VS(28.43)FEALPIMR	0.873693	1.05615	1.23059	0.861445	1.05588	1.23128	1.37344	1.12405	0.812346	1.38651	1.12727	0.804666	NA	NA	NA	NA	NA	NA	1.75691	1.07105	0.781051	1.3883	1.18327	0.837223
Q52KR6	52	Q52KR6	Q52KR6	Acin1 protein	Acin1	52	EKKESSMPKSFKRKISVVSTKGVQAGNSDTE	829260000	-0.30531	0.999833	37.8754	0.00228675	84.605	63.828	84.605	S	2	1	KIS(1)VVSTK	KIS(37.88)VVS(-37.88)T(-53.72)K	0.98761	1.10302	1.13456	0.967713	1.12148	1.15514	NA	NA	NA	NA	NA	NA	NA	NA	NA	NA	NA	NA	3.47766	1.40649	0.411403	3.42905	1.36694	0.407363
Q543V3;P35569	3;3	Q543V3	Q543V3	Insulin receptor substrate 1	Irs1	3	_____________MASPPDTDGFSDVRKVGY	323920000	-0.26279	0.999992	50.8392	8.21e-18	99.055	94.715	99.055	S	2	1	AS(1)PPDTDGFSDVR	AS(50.84)PPDT(-50.84)DGFS(-91.74)DVR	1.70701	1.36412	0.817158	1.71067	1.395	0.800488	NA	NA	NA	NA	NA	NA	1.96237	1.54115	0.802355	NA	NA	NA	1.84961	1.38773	0.752141	1.83272	1.38889	0.749939
Q545K5;O89086;Q8BG13	142;142;143	Q545K5	Q545K5	MCG116386, isoform CRA	Rbm3	142	GRSRDYSGSQGGYDRYSGGNYRDNYDN____	889340000	0.2857	0.953501	13.1188	0.0282306	71.715	48.786	71.715	Y	2	1	Y(0.954)S(0.046)GGNYR	Y(13.12)S(-13.12)GGNY(-66.63)R	NA	NA	NA	NA	NA	NA	NA	NA	NA	NA	NA	NA	NA	NA	NA	NA	NA	NA	0.66541	0.823529	1.26446	0.712782	0.890453	1.2787
Q58FA4	416	Q58FA4	Q58FA4	Transcription factor E2F8	E2f8	416	KSIENDRRKISSAPSSPVKSNKAESSQNSPP	1538900000	0.46552	0.994282	22.4177	2.87e-16	128.68	62.834	128.68	S	2	1;2	ISSAPS(0.006)S(0.994)PVK	IS(-71.51)S(-47.05)APS(-22.42)S(22.42)PVK	0.842319	1.1245	1.3157	0.850555	1.12881	1.29379	1.46241	1.18959	0.804457	1.45615	1.14849	0.790515	0.954478	1.19931	1.21638	NA	NA	NA	1.67738	1.25623	0.725103	1.77421	1.23494	0.718507
Q5PSV9;E9QK89	150;150	Q5PSV9	Q5PSV9	Mediator of DNA damage checkpoint protein 1	Mdc1	150	VPPPLVPRSLLTIEKTPRIRIESQNSRVLLA	126600000	0.22277	1	70.8128	9.14e-22	137.62	114.53	127.02	T	2	1	SLLTIEKT(1)PR	S(-109.43)LLT(-70.81)IEKT(70.81)PR	1.2346	1.02397	0.788761	1.23919	0.998481	0.824084	0.708247	0.931091	1.3751	0.765058	1.13173	1.44328	NA	NA	NA	NA	NA	NA	0.666256	1.0058	1.52157	0.674897	1.00898	1.40148
Q5SS00	269	Q5SS00	Q5SS00	DBF4-type zinc finger-containing protein 2 homolog	Zdbf2	269	KLLAQRNLRAKGASFSPVVRVRELTGSELCS	90817000	0.093676	0.999262	31.3168	0.00148591	70.942	59.431	70.942	S	2	1	GAS(0.001)FS(0.999)PVVR	GAS(-31.32)FS(31.32)PVVR	NA	NA	NA	NA	NA	NA	NA	NA	NA	NA	NA	NA	NA	NA	NA	NA	NA	NA	0.6524	0.813536	1.28024	0.672365	0.829956	1.17912
Q5SSI6;Q3U3Q3	114;114	Q5SSI6	Q5SSI6	U3 small nucleolar RNA-associated protein 18 homolog	Utp18	114	ALLQRLRSSRGQLHGSSDESEVENEAKDIFS	308450000	-0.54759	1	60.8604	0	252.19	234.19	60.86	S	2	2;3	GQLHGS(1)S(1)DES(1)EVENEAK	GQLHGS(60.86)S(60.86)DES(60.86)EVENEAK	NA	NA	NA	NA	NA	NA	NA	NA	NA	NA	NA	NA	NA	NA	NA	NA	NA	NA	1.92886	0.855267	0.442215	1.7056	0.795897	0.500081
Q5SSI6;Q3U3Q3	115;115	Q5SSI6	Q5SSI6	U3 small nucleolar RNA-associated protein 18 homolog	Utp18	115	LLQRLRSSRGQLHGSSDESEVENEAKDIFSQ	335810000	-0.54759	1	60.8604	0	252.19	234.19	60.86	S	2	2;3	GQLHGS(1)S(1)DES(1)EVENEAK	GQLHGS(60.86)S(60.86)DES(60.86)EVENEAK	NA	NA	NA	NA	NA	NA	0.900227	1.01735	1.08147	NA	NA	NA	NA	NA	NA	NA	NA	NA	1.92886	0.855267	0.442215	1.7056	0.795897	0.500081
Q5SYH9;Q04690	529;2545	Q5SYH9	Q5SYH9	Neurofibromin (Fragment)	Nf1	529	QPSQANTKKLLGTRKSFDHLISDTKAPKRQE	156800000	0.30331	1	80.999	5.8e-131	137.95	90.235	125.54	S	2	1	S(1)FDHLISDTK	S(81)FDHLIS(-81)DT(-113.96)K	1.28692	1.21779	0.930428	1.152	1.11929	0.973154	NA	NA	NA	NA	NA	NA	NA	NA	NA	NA	NA	NA	1.62736	0.984477	0.575067	1.60754	0.913188	0.617272
NA	NA	NA	NA	NA	NA	NA	NA	NA	NA	NA	NA	NA	NA	NA	NA	NA	NA	NA	NA	NA	NA	NA	NA	NA	NA	NA	NA	NA	NA	NA	NA	NA	NA	NA	NA	NA	NA	NA	NA	NA	NA	NA	NA	NA
Q5XG73;E9QNH7	395;396	Q5XG73	Q5XG73	Acyl-CoA-binding domain-containing protein 5	Acbd5	395	FSSVRRGRGNRIPHLSEGPKGRQVGSGGDGE	1119200000	0.065202	1	88.0206	0.000172506	88.021	78.699	88.021	S	2	1	IPHLS(1)EGPK	IPHLS(88.02)EGPK	1.0117	0.999062	1.01297	1.01161	1.00073	0.985459	NA	NA	NA	0.736197	0.821201	1.11553	NA	NA	NA	NA	NA	NA	0.657139	0.795176	1.22568	0.684786	0.838644	1.21413
Q60790	809	Q60790	Q60790	Ras GTPase-activating protein 3	Rasa3	809	HAQYRRDKFKKTRYGSQEHPIGDKSFQNYIR	2876900000	-0.97418	1	77.6797	2.52e-90	156	129.59	156	S	2	1	YGS(1)QEHPIGDK	Y(-77.68)GS(77.68)QEHPIGDK	1.32001	0.976979	0.725464	NA	NA	NA	1.48814	1.04466	0.692828	1.26353	1.0539	0.796973	0.975913	0.950174	1.03491	NA	NA	NA	1.5585	1.25766	0.741251	1.2943	1.08328	0.825447
Q60980;Q545J5;A0A0G2JE66	249;249;43	Q60980	Q60980	Krueppel-like factor 3	Klf3	249	PSVIVQPGKRPLPVESPDTQRKRRIHRCDYD	1156800000	0.97173	0.99969	35.0905	1.01e-23	115.58	115.58	102.39	S	2	1	RPLPVES(1)PDTQR	RPLPVES(35.09)PDT(-35.09)QR	1.12915	1.28881	1.09922	1.10303	1.1008	0.987174	1.23138	1.09532	0.897575	NA	NA	NA	1.16258	1.12449	0.974778	NA	NA	NA	1.5143	1.25344	0.808173	1.45539	1.21672	0.840483
Q61029	334	Q61029	Q61029	Lamina-associated polypeptide 2, isoforms beta/delta/epsilon/gamma	Tmpo	334	RTPKKPLTRAEVGEKTEERRVDRDILKEMFP	337380000	0.53774	1	44.2518	1.24e-21	136.3	105.57	44.252	T	2	1	AEVGEKT(1)EER	AEVGEKT(44.25)EER	NA	NA	NA	NA	NA	NA	0.655671	0.775339	1.18977	NA	NA	NA	NA	NA	NA	NA	NA	NA	0.550684	0.76125	1.35518	0.554325	0.787742	1.32562
Q61140	391	Q61140	Q61140	Breast cancer anti-estrogen resistance protein 1	Bcar1	391	YDVPPGLRRPGPGTLYDVPRERVLPPEVADG	54912000	0.4021	0.999941	42.2724	5.86e-05	71.176	61.171	71.176	Y	3	1	RPGPGTLY(1)DVPR	RPGPGT(-42.27)LY(42.27)DVPR	NA	NA	NA	NA	NA	NA	NA	NA	NA	NA	NA	NA	1.07974	1.0833	0.982586	0.987234	1.00284	0.99085	2.03112	1.32562	0.521753	1.36351	1.27803	0.917256
Q61846	399	Q61846	Q61846	Maternal embryonic leucine zipper kinase	Melk	399	QVTKHLAESNHAASKSPAPGVRRAVANKLMD	1011600000	1.1364	1	50.8046	2.71e-82	123.83	117.87	50.805	S	2	1;2	S(1)PAPGVR	S(50.8)PAPGVR	NA	NA	NA	NA	NA	NA	0.96107	0.962267	0.996211	0.701172	0.91898	1.31912	NA	NA	NA	NA	NA	NA	0.639749	0.87475	1.35894	0.691412	0.969708	1.35415
Q62418	277	Q62418	Q62418	Drebrin-like protein	Dbnl	277	APHPREIFKQKERAMSTTSVTSSQPGKLRSP	2977000000	-0.78693	0.999394	32.1974	1.61e-115	165.45	165.45	158.17	S	2	1	AMS(0.999)T(0.001)TSVTSSQPGK	AMS(32.2)T(-32.2)T(-55.04)S(-78.78)VT(-96.21)S(-104.61)S(-110.63)QPGK	1.08167	1.0857	1.01797	1.0894	1.09029	1.01366	1.85391	1.5799	0.868368	1.87121	1.56425	0.833745	1.08925	1.09184	1.06497	1.10636	1.11233	1.01984	2.44111	1.71848	0.714609	1.85471	1.57589	0.85064
Q62419;Q3TRJ7	288;288	Q62419	Q62419	Endophilin-A2	Sh3gl1	288	GGFPCAPAPKITASSSFRSSDKPIRMPSKSM	2316100000	-0.34115	0.969434	15.0577	0.00062337	110.54	70.189	110.54	S	2	1	ITASS(0.03)S(0.969)FR	IT(-77.81)AS(-34.89)S(-15.06)S(15.06)FR	0.709845	0.779034	1.07232	0.712822	0.759895	1.08168	NA	NA	NA	NA	NA	NA	NA	NA	NA	0.758974	0.790367	1.08693	0.483359	0.770552	1.61281	NA	NA	NA
Q64701	337	Q64701	Q64701	Retinoblastoma-like protein 1	Rbl1	337	LGADAEEEIGTPRKFTADTPFGKLTSQASVE	51953000	0.40167	0.833851	7.00592	0.00320474	77.894	77.894	77.894	T	2	1	KFT(0.834)ADT(0.166)PFGK	KFT(7.01)ADT(-7.01)PFGK	NA	NA	NA	NA	NA	NA	NA	NA	NA	NA	NA	NA	NA	NA	NA	NA	NA	NA	0.72215	1.25411	1.81506	NA	NA	NA
Q69ZA1	326	Q69ZA1	Q69ZA1	Cyclin-dependent kinase 13	Cdk13	326	RRRQRSLSPLGGRDESPVSHRASQSLRSRKS	1259600000	-0.15093	0.999999	58.8054	7.66e-06	84.817	75.162	84.817	S	2	1;3	DES(1)PVSHR	DES(58.81)PVS(-58.81)HR	1.03583	0.974662	0.923432	1.04852	0.997867	0.942915	1.15408	1.04617	0.917156	NA	NA	NA	0.677215	1.27529	1.80221	NA	NA	NA	0.626212	1.15359	1.76802	0.383474	1.02315	2.56075
Q6DID3	617	Q6DID3	Q6DID3	Protein SCAF8	Scaf8	617	VKASEPVKEPVQTAQSPAPVEKESVVTTQAE	26324000000	0.28264	0.999999	59.1229	6.13e-198	174.19	154.89	168.06	S	2	1	ASEPVKEPVQTAQS(1)PAPVEK	AS(-123.89)EPVKEPVQT(-59.12)AQS(59.12)PAPVEK	0.984155	0.997497	1.02854	1.00666	0.988395	0.99112	1.08862	0.992687	0.893469	1.11561	0.985221	0.875366	0.94684	0.977853	1.07127	0.943269	1.06592	1.15051	1.70703	1.12657	0.706049	1.77421	1.16569	0.660752
Q6GQX2	492	Q6GQX2	Q6GQX2	Nck-associated protein 5-like	Nckap5l	492	PRSSRIPCRNSGSDGSPSPLLARRGLGGGEL	998910000	0.0050765	0.991003	20.4292	2.73e-71	143.83	143.83	137.73	S	2	1	NSGSDGS(0.991)PS(0.009)PLLAR	NS(-103.85)GS(-47.17)DGS(20.43)PS(-20.43)PLLAR	NA	NA	NA	NA	NA	NA	NA	NA	NA	NA	NA	NA	0.979317	1.02403	1.07261	NA	NA	NA	0.53112	0.958428	1.76499	0.513202	0.986882	1.89794
Q6GQX2	494	Q6GQX2	Q6GQX2	Nck-associated protein 5-like	Nckap5l	494	SSRIPCRNSGSDGSPSPLLARRGLGGGELSP	718710000	-0.842	0.999514	33.1271	0	199.05	178.62	87.352	S	2	1;2	NS(0.001)GS(0.997)DGS(0.002)PS(1)PLLAR	NS(-29.33)GS(27.62)DGS(-27.62)PS(33.13)PLLAR	NA	NA	NA	NA	NA	NA	NA	NA	NA	NA	NA	NA	NA	NA	NA	0.990572	0.986811	1.00047	0.568406	0.874649	1.55481	0.554905	0.930016	1.65614
Q6NXL5;A2ADA6	544;540	Q6NXL5	Q6NXL5	ArfGAP with coiled-coil, ankyrin repeat and PH domains 3	Acap3	544	PPRRWRAQKCQRPHSSPHAPTTRRKVRLEPV	239600000	0.38049	0.886738	8.93715	2.61e-07	88.596	80.464	88.596	S	3	1	PHS(0.113)S(0.887)PHAPTTR	PHS(-8.94)S(8.94)PHAPT(-62.48)T(-62.48)R	0.972745	1.00126	1.02218	1.03115	1.05612	1.01857	0.797909	0.969793	1.22314	NA	NA	NA	NA	NA	NA	0.927589	1.03018	1.15494	0.526686	0.718525	1.29059	NA	NA	NA
Q6P9K8	937	Q6P9K8	Q6P9K8	Caskin-1	Caskin1	937	VRAPAGTDKNVNRSQSFAVRPRKKGPPPPPP	91770000	0.995	0.999741	35.8696	0.00454394	62.528	59.148	62.528	S	2	1	SQS(1)FAVRPR	S(-35.87)QS(35.87)FAVRPR	NA	NA	NA	NA	NA	NA	0.73774	0.736436	0.956902	0.730847	0.688063	0.897895	NA	NA	NA	NA	NA	NA	0.567963	0.754554	1.37493	NA	NA	NA
Q6P9K8	989	Q6P9K8	Q6P9K8	Caskin-1	Caskin1	989	AEDGRLGVRAQRRRASDLAGSVDTGSAGSVK	594730000	0.54464	0.999993	51.3037	1.07e-47	103.02	85.126	96.181	S	3	1	RAS(1)DLAGSVDTGSAGSVK	RAS(51.3)DLAGS(-51.3)VDT(-83.9)GS(-89.44)AGS(-93.86)VK	1.02337	0.990013	1.01796	1.02629	0.993508	0.954413	NA	NA	NA	0.745036	0.944818	1.29109	NA	NA	NA	NA	NA	NA	0.621598	0.855065	1.35915	0.637661	0.887557	1.32782
Q6PDH0;D3Z4N0;D3Z0X5;E9PWB1;F6RUK9	374;374;374;374;119	Q6PDH0	Q6PDH0	Pleckstrin homology-like domain family B member 1	Phldb1	374	VVAISLSEYPSSGARSQPASIPGSPKFQSPV	40104000	0.098871	0.999983	47.5541	0.00122728	53.565	39.133	53.565	S	2	2	S(1)QPAS(0.029)IPGS(0.971)PK	S(47.55)QPAS(-15.19)IPGS(15.19)PK	NA	NA	NA	NA	NA	NA	NA	NA	NA	NA	NA	NA	NA	NA	NA	NA	NA	NA	0.629995	0.872892	1.34577	NA	NA	NA
Q6PDH0;D3Z4N0;D3Z0X5;E9PWB1;F6RUK9;F6RYD0	522;522;522;522;267;15	Q6PDH0	Q6PDH0	Pleckstrin homology-like domain family B member 1	Phldb1	522	FSLTLGARGRRTRSPSPTLGESLAPRKGSFS	4984900000	-0.08708	0.999953	43.2543	1.64e-117	172.32	156.38	150.91	S	2	1;2;3	S(1)PS(1)PTLGESLAPR	S(60.52)PS(43.25)PT(-43.25)LGES(-110.72)LAPR	0.851794	0.896469	1.05573	0.86914	0.914837	1.05069	1.27669	1.12731	0.867932	1.06848	1.07426	0.89478	0.91022	0.961847	1.07137	0.890813	0.977685	1.05334	1.50557	1.21826	0.806083	1.43948	1.24231	0.841518
Q6PE13;A0A0N4SVB5	867;868	Q6PE13	Q6PE13	Proline-rich transmembrane protein 3	Prrt3	867	DGAGTSLLRGRCRSLTEVCLRTSLPQHVMEP	57215000	-0.45684	0.965427	14.4598	0.0416007	57.177	32.283	57.177	T	2	1	S(0.035)LT(0.965)EVCLR	S(-14.46)LT(14.46)EVCLR	NA	NA	NA	NA	NA	NA	NA	NA	NA	NA	NA	NA	NA	NA	NA	NA	NA	NA	2.3595	1.12719	0.467654	2.53856	1.02781	0.419954
Q6PFD9;A0A140T8J8	1037;1037	Q6PFD9	Q6PFD9	Nuclear pore complex protein Nup98-Nup96	Nup98	1037	VQEICSPRLPISASHSSKSRSIVGGLLQSKF	179330000	0.16203	0.827515	7.54408	2.95e-10	113.99	90.809	105.65	S	2	1	LPIS(0.001)AS(0.026)HS(0.828)S(0.146)K	LPIS(-29.83)AS(-15.04)HS(7.54)S(-7.54)K	NA	NA	NA	NA	NA	NA	NA	NA	NA	NA	NA	NA	NA	NA	NA	1.80844	0.856349	0.536664	0.599346	0.904154	1.49837	0.604783	0.86269	1.47097
Q6VNS1;A0A0A6YWF9;A0A0A6YWL7;P15209	705;705;705;701	Q6VNS1	Q6VNS1	NT-3 growth factor receptor	Ntrk3	705	NLLVKIGDFGMSRDVYSTDYYRVGGHTMLPI	80334000	0.49232	0.99819	26.7021	0.000567169	99.815	88.222	67.08	Y	2	1;2;3	DVY(0.998)S(0.821)T(0.208)DY(0.83)Y(0.143)R	DVY(26.7)S(6.48)T(-6.48)DY(7.66)Y(-7.66)R	NA	NA	NA	NA	NA	NA	NA	NA	NA	NA	NA	NA	NA	NA	NA	NA	NA	NA	1.41343	0.920369	0.641269	1.32165	0.942392	0.699071
Q6ZPJ3	1227	Q6ZPJ3	Q6ZPJ3	(E3-independent) E2 ubiquitin-conjugating enzyme UBE2O	Ube2o	1227	HTEQTETAPDASAPPSVRPKRRRKSYRSFLP	59243000	-0.21781	0.998197	28.0438	3.29e-08	56.172	52.838	45.14	S	3	1	DHTEQTETAPDAS(0.002)APPS(0.998)VRPK	DHT(-43.68)EQT(-41.02)ET(-39.36)APDAS(-28.04)APPS(28.04)VRPK	NA	NA	NA	NA	NA	NA	NA	NA	NA	NA	NA	NA	NA	NA	NA	NA	NA	NA	0.728163	0.94505	1.52032	NA	NA	NA
Q78HU3	168	Q78HU3	Q78HU3	Multivesicular body subunit 12A	Mvb12a	168	PVPKPRTLSQDMRGLSLDPPKEPSKGSHPER	1035900000	0.35297	1	138.237	3.71e-77	162.7	162.7	162.7	S	2	1	GLS(1)LDPPKEPSK	GLS(138.24)LDPPKEPS(-138.24)K	0.848981	1.31013	1.53167	0.862458	1.3171	1.52645	NA	NA	NA	NA	NA	NA	0.8448	1.23184	1.4748	0.86799	1.28406	1.49118	2.43225	1.61567	0.64384	2.43592	1.54549	0.636677
Q7M739;F6ZDS4	2042;2116	Q7M739	Q7M739	Nuclear pore complex-associated intranuclear coiled-coil protein TPR	Tpr	2042	DSQNSGEGNTSAAESSFSQEVAREQQPTSAS	212280000	0.63257	0.787718	8.84701	1.73e-254	174.24	166.49	44.564	S	3	1	AADS(0.001)QNS(0.002)GEGNT(0.002)S(0.002)AAES(0.103)S(0.788)FS(0.103)QEVAR	AADS(-29.79)QNS(-26.04)GEGNT(-25.9)S(-25.9)AAES(-8.85)S(8.85)FS(-8.85)QEVAR	NA	NA	NA	NA	NA	NA	0.98817	0.87645	0.929837	NA	NA	NA	NA	NA	NA	NA	NA	NA	0.727858	1.16253	1.73876	NA	NA	NA
Q7TMY8;A2AFQ0	2366;2367	Q7TMY8	Q7TMY8	E3 ubiquitin-protein ligase HUWE1	Huwe1	2366	LIDELLERDGGSGNSTIIVSRSGEDESQEDV	314120000	-0.63412	0.999762	36.2278	8.94e-24	109.79	102.89	70.615	T	2	1;3	DGGS(1)GNS(1)T(1)IIVSR	DGGS(69.02)GNS(39.73)T(36.23)IIVS(-36.23)R	1.07625	0.950725	0.918507	NA	NA	NA	0.723984	0.995082	1.39193	0.708508	1.00902	1.43705	NA	NA	NA	NA	NA	NA	0.621044	0.90113	1.40806	0.645255	0.926673	1.39104
Q7TPV4;Q3U2W2	1325;1325	Q7TPV4	Q7TPV4	Myb-binding protein 1A	Mybbp1a	1325	LPKKRARLSLVSRSPSLLQSGVKKRRVASRR	624330000	-0.021969	0.999871	39.0601	1.67e-08	108.72	85.344	86.772	S	2	1;2	SPS(1)LLQSGVK	S(-39.06)PS(39.06)LLQS(-52.77)GVK	NA	NA	NA	1.46497	1.01281	0.68425	1.0444	1.11895	1.06359	1.14916	1.16394	0.990075	1.27948	0.966462	0.737451	1.34901	0.961665	0.721168	2.92371	1.18754	0.39931	1.14685	1.16314	1.01888
Q7TSE6	450	Q7TSE6	Q7TSE6	Serine/threonine-protein kinase 38-like	Stk38l	450	DWVFLNYTYKRFEGLTQRGSIPTYMKAGKL_	44928000	0.12357	1	76.0998	0.012346	83.948	68.318	76.1	T	2	1	FEGLT(1)QR	FEGLT(76.1)QR	NA	NA	NA	NA	NA	NA	NA	NA	NA	NA	NA	NA	NA	NA	NA	NA	NA	NA	0.768151	1.61812	1.88749	NA	NA	NA
Q80TQ2;Z4YJJ5	414;417	Q80TQ2	Q80TQ2	Ubiquitin carboxyl-terminal hydrolase CYLD	Cyld	414	QPPSMNSLSSENRFHSLPFSLTKMPNTNGSM	45605000	0.079552	0.999891	38.6981	0.00248399	73.927	65.182	53.3	S	2	1;2	FHS(1)LPFS(0.809)LT(0.191)K	FHS(38.7)LPFS(6.26)LT(-6.26)K	NA	NA	NA	1.05212	1.02583	0.941788	NA	NA	NA	NA	NA	NA	NA	NA	NA	NA	NA	NA	0.628942	0.863604	1.35842	NA	NA	NA
Q80WT0	564	Q80WT0	Q80WT0	Junctophilin-4	Jph4	564	DEESLPQLRAPGGSESEPVTTPVLRGLSSRG	235910000	1.829	1	65.9144	1.65e-178	167.45	148.05	167.45	S	2	1;2	APGGS(1)ES(1)EPVTTPVLR	APGGS(104.22)ES(65.91)EPVT(-65.91)T(-77.05)PVLR	1.0053	1.02829	1.00377	0.863391	1.01454	1.05565	0.986065	0.90516	0.925388	0.950427	0.887627	0.968647	NA	NA	NA	NA	NA	NA	0.595647	0.737303	1.25704	NA	NA	NA
NA	NA	NA	NA	NA	NA	NA	NA	NA	NA	NA	NA	NA	NA	NA	NA	NA	NA	NA	NA	NA	NA	NA	NA	NA	NA	NA	NA	NA	NA	NA	NA	NA	NA	NA	NA	NA	NA	NA	NA	NA	NA	NA	NA	NA
Q80XK6	1525	Q80XK6	Q80XK6	Autophagy-related protein 2 homolog B	Atg2b	1525	KIMVDDAIVIKDDYFSLPITRTDSSKAPLHF	196830000	0.52587	0.999347	32.2995	0.000657514	75.102	68.808	75.102	S	2	1	DDY(0.001)FS(0.999)LPITR	DDY(-32.3)FS(32.3)LPIT(-41.91)R	0.785479	0.897627	1.14806	0.817818	0.888648	1.08654	0.673994	0.990777	1.42176	NA	NA	NA	NA	NA	NA	NA	NA	NA	0.609003	0.783267	1.29351	NA	NA	NA
Q80YR5;D6RHP9	189;189	Q80YR5	Q80YR5	Scaffold attachment factor B2	Safb2	189	KHAVDEEVFKNTLEASVSDLKVTLADEEAPM	40259000	-1.5078	0.966534	14.6061	3.65e-17	115.91	100.52	115.91	S	2	1	NTLEAS(0.967)VS(0.033)DLK	NT(-93.37)LEAS(14.61)VS(-14.61)DLK	NA	NA	NA	NA	NA	NA	0.943861	1.195	1.39214	NA	NA	NA	NA	NA	NA	NA	NA	NA	0.685252	1.11851	1.53014	NA	NA	NA
Q80YR7;F6S522	551;27	Q80YR7	Q80YR7	Claspin	Clspn	551	EALKQRFWRHANPAASPRACQTVNVNIIVKD	568340000	0.1334	1	73.082	0.000803597	79.036	46.621	73.082	S	2	1	HANPAAS(1)PR	HANPAAS(73.08)PR	1.16145	0.904231	0.809533	1.1039	0.884706	0.773678	1.16091	1.04569	0.910037	NA	NA	NA	NA	NA	NA	NA	NA	NA	1.27677	0.857657	0.664012	1.17568	1.04915	0.82924
Q80Z25;A2AEG2	791;793	Q80Z25	Q80Z25	Oral-facial-digital syndrome 1 protein homolog	Ofd1	791	PAASPSPCPERTAQASPVPSRHSFSGLPEQN	244770000	0.9964	0.995384	24.0534	0.00311955	52.071	45.968	51.726	S	2	1	T(0.001)AQAS(0.995)PVPS(0.004)R	T(-31.52)AQAS(24.05)PVPS(-24.05)R	NA	NA	NA	NA	NA	NA	NA	NA	NA	NA	NA	NA	1.83214	1.28809	0.729415	NA	NA	NA	1.57125	1.16943	0.767129	1.60601	1.24211	0.791517
Q8BG95;A6H644	617;617	Q8BG95	Q8BG95	Protein phosphatase 1 regulatory subunit 12B	Ppp1r12b	617	SAGTDPSVEAREKRRSYLTPVRDEEAESLRK	245510000	-0.038533	0.988832	19.5134	0.0101284	70.816	43.513	65.465	S	2	1	S(0.989)Y(0.011)LTPVR	S(19.51)Y(-19.51)LT(-39.66)PVR	0.858175	0.981857	1.12024	0.869444	0.955749	1.11051	NA	NA	NA	NA	NA	NA	NA	NA	NA	NA	NA	NA	2.33886	1.11124	0.48212	2.24338	1.1342	0.491324
Q8BKR5	583	Q8BKR5	Q8BKR5	Protein phosphatase 1 regulatory subunit 37	Ppp1r37	583	PSSPSSPTEQRISVSSPGRGHKVFVVTRVES	1802600000	0.55898	0.859886	7.87958	0.00103452	104.22	43.06	104.22	S	2	1	ISVS(0.14)S(0.86)PGR	IS(-68.68)VS(-7.88)S(7.88)PGR	0.876338	0.929778	1.06099	NA	NA	NA	NA	NA	NA	NA	NA	NA	0.911199	0.954014	1.0502	0.892058	0.967596	1.07085	0.563266	0.929786	1.64647	0.58279	0.951368	1.6321
Q8BL97	208	Q8BL97	Q8BL97	Serine/arginine-rich splicing factor 7	Srsf7	208	RSVSLRRSRSASLRRSRSGSIIGSRYFQSRS	13826000000	-0.53933	1	79.2313	9.85e-09	101.2	91.544	81.713	S	2	2;3;4	S(1)RS(1)GS(1)IIGSR	S(79.23)RS(73.98)GS(54.74)IIGS(-54.74)R	0.693326	0.956321	1.41472	1.06491	0.947611	0.895938	1.03002	0.986386	0.963814	1.13607	1.04075	0.968014	0.821487	0.973731	1.18622	0.834253	0.993611	1.20811	2.93092	0.799582	0.274652	2.93733	0.791834	0.273003
Q8BLK9;E9QMX4	850;850	Q8BLK9	Q8BLK9	Ribosomal protein S6 kinase delta-1	Rps6kc1	850	EEVLLFTEPTKEEANSLFQRGSEAQERGVGA	123400000	0.30019	1	60.5976	0.0019926	63.624	57.843	60.598	S	2	1	EEANS(1)LFQR	EEANS(60.6)LFQR	NA	NA	NA	0.861749	0.889517	1.01751	NA	NA	NA	NA	NA	NA	NA	NA	NA	1.08743	0.921322	1.07271	0.635717	0.776845	1.26498	NA	NA	NA
Q8BRT1;E9Q8N5;Q08EB6;F7DCH5	370;370;370;370	Q8BRT1	Q8BRT1	CLIP-associating protein 2	Clasp2	370	GRVSVGGSKANPLPGSLQRSRSDIDVNAAAG	223650000	0.36736	1	54.8061	0.000677265	74.537	59.72	54.806	S	2	1	ANPLPGS(1)LQR	ANPLPGS(54.81)LQR	NA	NA	NA	1.05562	0.921839	0.872641	0.703776	0.828881	1.20526	NA	NA	NA	NA	NA	NA	NA	NA	NA	0.598016	0.832947	1.33887	NA	NA	NA
Q8BSS9;B8QI34	1232;1232	Q8BSS9	Q8BSS9	Liprin-alpha-2	Ppfia2	1232	ETLPAGFRLTTTSGQSRKMTTDVASSRLQRL	123400000	0.18215	0.937014	11.9172	0.00156809	70.089	70.089	70.089	S	2	1	LTTT(0.003)S(0.06)GQS(0.937)R	LT(-66.23)T(-39.2)T(-25.55)S(-11.92)GQS(11.92)R	NA	NA	NA	NA	NA	NA	NA	NA	NA	NA	NA	NA	0.601015	0.76103	1.29312	0.689706	0.98169	1.36134	0.554038	1.02004	1.86972	NA	NA	NA
Q8BTI8	1924	Q8BTI8	Q8BTI8	Serine/arginine repetitive matrix protein 2	Srrm2	1924	RSRSRTPPVTRRRSRSRTSPVTRRRSRSRTS	44430000000	0.013061	0.999991	50.2793	0.000678468	80.245	29.891	67.519	S	2	1;2;3	S(1)RT(1)S(1)PVTR	S(50.28)RT(50.4)S(35.64)PVT(-35.64)R	NA	NA	NA	0.907829	0.881959	0.964745	1.02523	0.931746	0.918414	1.01488	0.904401	0.90347	0.958098	0.953603	0.972185	0.949543	0.936355	0.981132	0.719725	0.966967	1.66016	0.560258	1.0578	1.83995
Q8BTI8	1397	Q8BTI8	Q8BTI8	Serine/arginine repetitive matrix protein 2	Srrm2	1397	ELKDGLPRTPSRRSRSGSSPGLRDGSGTPSR	642990000	0.69875	1	68.1676	0.000708992	68.283	60.716	68.168	S	2	1;2;3;4	S(1)RS(1)GS(1)S(1)PGLR	S(68.17)RS(68.17)GS(68.17)S(68.17)PGLR	NA	NA	NA	NA	NA	NA	NA	NA	NA	1.02603	0.907565	0.898133	NA	NA	NA	0.923647	0.865945	0.986882	1.28098	0.483635	0.421384	NA	NA	NA
Q8BTI8	1984	Q8BTI8	Q8BTI8	Serine/arginine repetitive matrix protein 2	Srrm2	1984	RSRSRTPPAIRRRSRSRTPLLPRKRSRSRSP	41720000000	-0.55382	1	98.1563	0.00044221	101.39	73.966	98.156	S	2	1;2;3	S(1)RT(1)PLLPR	S(98.16)RT(98.16)PLLPR	0.932458	0.830765	0.931953	0.947395	0.931148	0.968226	0.970424	0.882295	0.920462	1.02682	0.9822	0.921088	0.903925	0.894019	0.978476	0.956858	0.90233	0.93843	1.66796	0.914565	0.548666	1.62164	0.923691	0.563447
Q8BVY0	428	Q8BVY0	Q8BVY0	Ribosomal L1 domain-containing protein 1	Rsl1d1	428	KKDVQEFRKPEASSFSTPRKSGKKASNTPRD	3676300000	-0.043005	0.990176	22.0109	3.49e-54	152.88	132.45	43.37	S	3	1;2	KPEAS(0.007)S(0.015)FS(0.99)T(0.988)PRK	KPEAS(-25.28)S(-21.17)FS(22.01)T(21.17)PRK	NA	NA	NA	NA	NA	NA	0.903391	1.11963	1.24018	0.893505	1.11259	1.25039	NA	NA	NA	NA	NA	NA	0.637893	0.859558	1.28923	0.698383	0.840156	1.18079
Q8C0N2	68	Q8C0N2	Q8C0N2	Glycerol-3-phosphate acyltransferase 3	Gpat3	68	IQKGAPKESALKNSASVGIIQRDESPMEKGL	531280000	-0.24364	0.999938	42.0456	2.57e-05	100.02	78.574	90.614	S	2	1	NSAS(1)VGIIQR	NS(-42.05)AS(42.05)VGIIQR	1.38404	0.865071	0.627258	1.35821	0.837395	0.609121	1.03524	0.786087	0.762736	NA	NA	NA	1.37943	0.770753	0.595879	1.42421	0.833811	0.591855	1.3085	0.748967	0.606423	NA	NA	NA
Q8C263	202	Q8C263	Q8C263	Spindle and kinetochore-associated protein 3	Ska3	202	AETPPAKDPSVQVLKTPRCALRMDDFECETP	245560000	-0.52504	1	92.0448	2.15e-23	129.29	129.29	129.29	T	2	1;2	DPSVQVLKT(1)PR	DPS(-92.04)VQVLKT(92.04)PR	NA	NA	NA	NA	NA	NA	NA	NA	NA	0.751544	0.927545	1.24489	NA	NA	NA	NA	NA	NA	0.635787	1.04772	1.75151	0.74999	0.937032	1.46523
Q8C9B9	1579	Q8C9B9	Q8C9B9	Death-inducer obliterator 1	Dido1	1579	ENTENESLPRAPTGSTPGPQGTLPARETPAG	125400000	-0.41641	0.779606	6.20764	2.33e-15	81.643	75.928	68.41	T	2	1	APT(0.034)GS(0.187)T(0.78)PGPQGTLPAR	APT(-13.65)GS(-6.21)T(6.21)PGPQGT(-43.22)LPAR	NA	NA	NA	NA	NA	NA	NA	NA	NA	0.703833	0.886601	1.22672	NA	NA	NA	NA	NA	NA	0.663762	0.864353	1.2284	0.7414	0.956698	1.32259
Q8CH25	758	Q8CH25	Q8CH25	SAFB-like transcription modulator	Sltm	758	NKKLSLDTEARFGHGSDYRQQSRFLDFSHRE	173490000	0.053865	0.999968	44.9729	0.0052331	75.566	75.566	75.566	S	2	1	FGHGS(1)DYR	FGHGS(44.97)DY(-44.97)R	0.852807	1.04283	1.22379	NA	NA	NA	NA	NA	NA	NA	NA	NA	NA	NA	NA	0.955006	1.18129	1.05921	0.832193	1.37284	1.55826	NA	NA	NA
Q8CHE4	1573	Q8CHE4	Q8CHE4	PH domain leucine-rich repeat-containing protein phosphatase 1	Phlpp1	1573	DESGLSKKADFSAVGTIGRRRANGSVAPQER	153920000	2.1708	0.999972	45.4628	2.93e-19	123.29	105.22	86.214	T	2	1	ADFSAVGT(1)IGR	ADFS(-45.46)AVGT(45.46)IGR	1.06823	1.06474	0.986079	1.09972	1.06915	0.968763	NA	NA	NA	NA	NA	NA	NA	NA	NA	NA	NA	NA	0.562684	1.05037	1.86188	0.507587	0.989475	2.0016
Q8CI11	375	Q8CI11	Q8CI11	Guanine nucleotide-binding protein-like 3	Gnl3	375	FTKLAQRRGLHQKGGSPNVESAAKLVWSEWT	120150000	0.84978	0.999995	53.0055	0.000775451	62.287	41.228	62.287	S	2	1	GGS(1)PNVESAAK	GGS(53.01)PNVES(-53.01)AAK	NA	NA	NA	NA	NA	NA	NA	NA	NA	NA	NA	NA	1.10182	0.756614	0.714542	NA	NA	NA	1.33685	1.08179	0.661284	NA	NA	NA
Q8CI51	111	Q8CI51	Q8CI51	PDZ and LIM domain protein 5	Pdlim5	111	QKGEPKEVVKPVPITSPAVSKVTSTTNMAYN	1895100000	0.099637	0.964493	14.3399	1.93e-225	195.02	179.63	195.02	S	2	1	EVVKPVPIT(0.036)S(0.964)PAVSK	EVVKPVPIT(-14.34)S(14.34)PAVS(-70.25)K	NA	NA	NA	1.07102	1.08466	1.02879	0.699305	0.913143	1.32718	0.699876	0.911227	1.34227	0.939281	1.14486	1.15823	1.02768	0.985848	0.948322	0.648174	0.933242	1.47046	0.615945	0.953947	1.41016
Q8CI51	134	Q8CI51	Q8CI51	PDZ and LIM domain protein 5	Pdlim5	134	STTNMAYNKAPRPFGSVSSPKVTSIPSPSSA	84041000	-0.96278	0.977035	17.1499	0.00801043	50.149	37.622	50.149	S	2	1	PFGS(0.977)VS(0.019)S(0.004)PK	PFGS(17.15)VS(-17.15)S(-23.74)PK	1.01767	0.928851	0.916961	NA	NA	NA	NA	NA	NA	NA	NA	NA	NA	NA	NA	NA	NA	NA	0.74842	1.2734	1.73907	NA	NA	NA
Q8K0U4	24	Q8K0U4	Q8K0U4	Heat shock 70 kDa protein 12A	Hspa12a	24	GDAGPRETAPTSTYSSPARSLGDTGITPLSP	929470000	0.49875	0.952989	13.0691	1.71e-60	141.1	114.74	123.42	S	2	1	ETAPTSTYS(0.047)S(0.953)PAR	ET(-102.58)APT(-90.71)S(-71.65)T(-55.13)Y(-92.2)S(-13.07)S(13.07)PAR	NA	NA	NA	NA	NA	NA	NA	NA	NA	NA	NA	NA	NA	NA	NA	1.64215	1.22123	0.771537	1.57831	1.10976	0.724298	NA	NA	NA
Q8K1S3	531	Q8K1S3	Q8K1S3	Netrin receptor UNC5B	Unc5b	531	SRDTHFLHLRSASLGSQHLLGLPRDPSSSVS	913210000	-0.47402	1	77.0013	8.04e-98	150.69	128.79	150.69	S	2	1;2	S(0.003)AS(0.997)LGS(1)QHLLGLPR	S(-25.66)AS(25.66)LGS(77)QHLLGLPR	0.973409	1.03069	1.07284	0.868116	0.971956	1.14925	NA	NA	NA	NA	NA	NA	NA	NA	NA	NA	NA	NA	0.575763	1.01079	1.78903	NA	NA	NA
Q8K273	128	Q8K273	Q8K273	Membrane magnesium transporter 1	Mmgt1	128	DALSSNTSLKLRKFDSLRR____________	59197000	0.2812	1	41.4482	0.016149	41.448	15.889	41.448	S	3	1	KFDS(1)LRR	KFDS(41.45)LRR	NA	NA	NA	NA	NA	NA	NA	NA	NA	NA	NA	NA	NA	NA	NA	NA	NA	NA	0.688868	1.03744	1.6473	NA	NA	NA
Q8K298	467	Q8K298	Q8K298	Actin-binding protein anillin	Anln	467	RSKHLETKQEVHCQNTPLKKHQTVASTPLTS	725710000	0.11324	1	116.874	3.6e-23	116.87	104.82	116.87	T	2	1	QEVHCQNT(1)PLKK	QEVHCQNT(116.87)PLKK	NA	NA	NA	NA	NA	NA	NA	NA	NA	NA	NA	NA	NA	NA	NA	NA	NA	NA	0.693011	1.18887	1.61835	1.00826	1.34099	1.31298
Q8K310;Q5BL18;A0A087WSU2	164;164;164	Q8K310	Q8K310	Matrin-3	Matr3	164	RTEEGPTLSYGRDGRSATREPPYRVPRDDWE	821750000	0.97986	0.964083	14.2882	0.00107795	82.954	82.954	66.267	S	2	1	S(0.964)AT(0.036)REPPYR	S(14.29)AT(-14.29)REPPY(-63.33)R	NA	NA	NA	NA	NA	NA	0.831433	0.900984	1.09187	0.844608	0.876197	1.05168	0.937642	1.01275	1.10669	NA	NA	NA	0.767347	1.33056	1.61835	0.826009	1.26032	1.52824
Q8K310;Q5BL18;A0A087WSU2	206;206;206	Q8K310	Q8K310	Matrin-3	Matr3	206	DRGPSLNPVLDYDHGSRSQESGYYDRMDYED	1125300000	-0.81501	1	78.2683	1.28e-24	96.391	96.391	95.409	S	3	1	GPSLNPVLDYDHGS(1)R	GPS(-92.93)LNPVLDY(-78.27)DHGS(78.27)R	NA	NA	NA	1.00818	0.979805	0.977318	NA	NA	NA	0.683467	0.878321	1.25766	1.04997	0.989091	0.960556	1.03343	1.04401	0.985347	0.657194	0.872417	1.28808	0.677884	0.906978	1.31214
Q8K4Q0;A2ACM0;F7CN67	863;863;158	Q8K4Q0	Q8K4Q0	Regulatory-associated protein of mTOR	Rptor	863	QRILDTSSLTQSAPASPTNKGMHMHQVGGSP	14788000000	0.1418	0.994651	22.694	0	264.34	244.58	225.98	S	2	1;2	ILDTSSLTQS(1)APAS(0.995)PT(0.005)NK	ILDT(-128.93)S(-111.34)S(-88.12)LT(-35.37)QS(35.37)APAS(22.69)PT(-22.69)NK	1.00101	1.05638	1.05161	1.0308	1.1239	1.09666	1.17041	0.822295	0.654028	1.18825	1.01304	0.836829	1.01926	1.06153	1.05877	1.09264	1.03817	1.06045	1.85806	1.0446	0.583418	1.88307	1.04823	0.536539
Q8R080;Q542Q3	107;107	Q8R080	Q8R080	G2 and S phase-expressed protein 1	Gtse1	107	LQIESHSRREVAQAATPQNPVNQGKETFVQD	177830000	1.499	1	101.923	1.14e-45	103.66	99.274	101.92	T	2	1	EVAQAAT(1)PQNPVNQGK	EVAQAAT(101.92)PQNPVNQGK	NA	NA	NA	NA	NA	NA	NA	NA	NA	NA	NA	NA	NA	NA	NA	NA	NA	NA	0.585352	1.11675	1.95312	0.591518	1.11551	1.87735
Q8R081;G5E924;G3UY38;G3UYY3;G3UY56	182;174;52;52;74	Q8R081	Q8R081	Heterogeneous nuclear ribonucleoprotein L	Hnrnpl	182	FVNYSTSQKISRPGDSDDSRSVNSVLLFTIL	2206400000	0.27946	0.999941	44.6338	9.11e-08	101.2	74.491	101.2	S	2	1	ISRPGDS(1)DDSR	IS(-44.63)RPGDS(44.63)DDS(-46.01)R	1.22818	0.923244	0.7545	1.31962	0.893958	0.687908	NA	NA	NA	NA	NA	NA	1.59913	0.943516	0.621938	NA	NA	NA	1.39015	0.906386	0.646202	1.52731	0.928085	0.62908
Q8VBU5;Q80VK8;G3UZY9	54;54;51	Q8VBU5	Q8VBU5	Phosphodiesterase	Pde4b	54	RPTSPKISPRSSPRNSPCFFRKLLVNKSIRQ	354980000	-0.089322	1	51.4453	0.0123867	67.897	59.125	51.445	S	2	1	NS(1)PCFFR	NS(51.45)PCFFR	0.729392	0.858513	1.16331	0.71272	0.853057	1.20618	NA	NA	NA	NA	NA	NA	NA	NA	NA	0.728506	0.872663	1.21605	0.492712	0.788955	1.61992	0.483672	0.767067	1.63252
Q8VDN4	261	Q8VDN4	Q8VDN4	Coiled-coil domain-containing protein 92	Ccdc92	261	VIPPIASDRSATGQHSPARDKPHKTHVGVAH	335110000	0.63528	0.998343	28.0343	4.77e-09	109.6	45.975	109.6	S	2	1	SAT(0.002)GQHS(0.998)PAR	S(-40.57)AT(-28.03)GQHS(28.03)PAR	NA	NA	NA	NA	NA	NA	NA	NA	NA	NA	NA	NA	NA	NA	NA	NA	NA	NA	3.13958	0.942544	0.32157	2.87647	0.7642	0.272888
Q8VHH5;F8VQE9;A0A0G2JDW1	359;359;542	Q8VHH5	Q8VHH5	Arf-GAP with GTPase, ANK repeat and PH domain-containing protein 3	Agap3	359	ISQRELRIETIAASSTPTPIRKQSKRRSNIF	758910000	0.66118	0.826611	7.17456	3.3e-224	193.27	173.18	126.63	T	2	1;2	IETIAAS(0.004)S(0.158)T(0.827)PT(0.011)PIR	IET(-64.58)IAAS(-23.5)S(-7.17)T(7.17)PT(-18.66)PIR	NA	NA	NA	NA	NA	NA	NA	NA	NA	NA	NA	NA	0.90191	0.940005	0.993689	NA	NA	NA	0.425068	0.7784	1.82143	NA	NA	NA
Q8VI36;F8VQ28	118;118	Q8VI36	Q8VI36	Paxillin	Pxn	118	GVGSLCSRAGEEEHVYSFPNKQKSAEPSPTV	578720000	0.24124	0.996021	23.9851	8.98e-190	178.52	134.97	122.39	Y	2	1	AGEEEHVY(0.996)S(0.004)FPNK	AGEEEHVY(23.99)S(-23.99)FPNK	1.06964	0.995817	0.918909	0.922803	1.12553	1.11898	1.48098	1.05465	0.754348	NA	NA	NA	1.03448	1.01042	0.984745	1.05083	1.05498	1.0098	1.60977	1.12162	0.684591	NA	NA	NA
Q91XM9;E9Q2L2;D3YUZ8	414;414;317	Q91XM9	Q91XM9	Disks large homolog 2	Dlg2	414	STATRQPSVTLQRAISLEGEPRKVVLHKGST	117570000	-2.2025	1	45.368	0.00148591	71.03	51.372	45.368	S	2	1	AIS(1)LEGEPR	AIS(45.37)LEGEPR	NA	NA	NA	NA	NA	NA	NA	NA	NA	NA	NA	NA	1.33173	1.34375	1.00888	1.25644	1.28253	1.01533	2.97996	1.42958	0.50341	NA	NA	NA
Q91XX1	791	Q91XX1	Q91XX1	Protein Pcdhgc3	Pcdhgc3	791	PGAASPLASRQNTLRSCDPVFYRQVLGAESA	170800000	-0.15328	0.999999	60.5751	0.00933841	63.184	56.289	63.184	S	2	1	S(1)CDPVFYR	S(60.58)CDPVFY(-60.58)R	NA	NA	NA	NA	NA	NA	NA	NA	NA	NA	NA	NA	NA	NA	NA	NA	NA	NA	0.482736	0.731845	1.50432	0.519551	0.707752	1.34161
Q99JW4;A0A0R4J005;E9QP62	321;333;383	Q99JW4	Q99JW4	LIM and senescent cell antigen-like-containing domain protein 1	Lims1	321	KFPLELKKRLKKLSETLGRK___________	60897000	-0.19537	0.999976	46.2115	0.00133709	79.474	19.038	79.474	T	2	1	LSET(1)LGR	LS(-46.21)ET(46.21)LGR	NA	NA	NA	NA	NA	NA	NA	NA	NA	NA	NA	NA	NA	NA	NA	NA	NA	NA	0.612537	0.956829	1.52732	0.600094	0.808993	1.31172
Q99KX1;Q3UNV7	237;237	Q99KX1	Q99KX1	Myeloid leukemia factor 2	Mlf2	237	RAEGPPRLAIQGPEDSPSRQSRRYDW_____	68853000000	-1.0029	0.999796	36.9066	1.54e-182	209.19	209.19	170.95	S	1	1;2	LAIQGPEDS(1)PSR	LAIQGPEDS(36.91)PS(-36.91)R	1.13636	1.02665	0.918816	1.0423	1.01225	0.955984	1.19754	1.07876	0.962556	1.16249	1.07374	0.925759	0.974592	0.964841	1.10091	1.06377	0.959445	0.971137	1.96974	0.946936	0.506347	1.22688	1.07356	0.86505
Q9CQA1	10	Q9CQA1	Q9CQA1	Trafficking protein particle complex subunit 5	Trappc5	10	______MEARFTRGKSALLERALVRPRTEVS	86932000	0.50475	1	47.3018	0.0200455	56.404	34.273	47.302	S	2	1	GKS(1)ALLER	GKS(47.3)ALLER	NA	NA	NA	NA	NA	NA	NA	NA	NA	NA	NA	NA	1.18272	1.01451	0.864883	NA	NA	NA	1.64011	1.11294	0.675258	1.53879	1.02103	0.637983
Q9CR86;Q5M9P7	31;31	Q9CR86	Q9CR86	Calcium-regulated heat stable protein 1	Carhsp1	31	QTSVGLLDTPRTRDRSPSPLRGNVVPSPLPT	42926000000	-0.40381	1	40.5156	2.66e-37	144.7	109.03	40.516	S	2	1;2	DRS(1)PS(1)PLR	DRS(40.52)PS(40.52)PLR	0.891755	0.98349	1.10488	0.941163	0.919961	0.974921	0.918179	0.899344	0.998903	0.951765	0.863185	0.911817	0.927614	1.03615	1.10566	0.885338	0.984203	1.12516	3.29186	1.14881	0.353834	3.13319	1.17379	0.377874
Q9CXX0;A0A0R4J1K7	305;312	Q9CXX0	Q9CXX0	Hydrolethalus syndrome protein 1 homolog	Hyls1	305	DLANGVMPKKLPFPLSPS_____________	113370000	0.67213	0.979754	16.8478	0.00172097	72.2	66.165	72.2	S	2	1	KLPFPLS(0.98)PS(0.02)	KLPFPLS(16.85)PS(-16.85)	NA	NA	NA	NA	NA	NA	NA	NA	NA	1.18804	1.23303	1.08521	NA	NA	NA	NA	NA	NA	1.55365	1.23803	0.740174	1.46147	1.17347	0.897538
Q9CZJ2;H7BX84	25;25	Q9CZJ2	Q9CZJ2	Heat shock 70 kDa protein 12B	Hspa12b	25	QGLYISSSPERSPVPSPPGSPRTQESCGIAP	33816000	0.47705	0.992781	21.4977	0.00222016	49.298	45.796	48.284	S	2	1	SPVPS(0.993)PPGS(0.007)PR	S(-37.24)PVPS(21.5)PPGS(-21.5)PR	0.661828	0.836361	1.2954	NA	NA	NA	NA	NA	NA	NA	NA	NA	NA	NA	NA	NA	NA	NA	2.14044	0.610483	0.273701	NA	NA	NA
Q9D892;Q60I30	4;4	Q9D892	Q9D892	Inosine triphosphate pyrophosphatase	Itpa	4	____________MAASLVGKKIVFVTGNAKK	85956000	-0.059073	1	46.3899	0.0139404	46.39	38.91	46.39	S	1	1	AAS(1)LVGK	AAS(46.39)LVGK	NA	NA	NA	NA	NA	NA	NA	NA	NA	NA	NA	NA	NA	NA	NA	NA	NA	NA	0.651361	0.839542	1.30574	NA	NA	NA
Q9DB85;E9PVA2	105;151	Q9DB85	Q9DB85	Ribosomal RNA-processing protein 8	Rrp8	105	GKKRKGKCQKQAPSISDSEGKEIRRKCHRQA	172980000	-0.24301	0.912797	11.8457	0.00238422	51.009	42.051	51.009	S	2	1	QAPS(0.028)IS(0.913)DS(0.06)EGK	QAPS(-15.21)IS(11.85)DS(-11.85)EGK	NA	NA	NA	NA	NA	NA	NA	NA	NA	NA	NA	NA	NA	NA	NA	NA	NA	NA	1.29011	0.538109	0.500473	NA	NA	NA
Q9DBR7	509	Q9DBR7	Q9DBR7	Protein phosphatase 1 regulatory subunit 12A	Ppp1r12a	509	LAYVTPTIPRRLASTSDIEEKENRESSSLRT	229350000	0.32835	0.958192	13.6724	4.84e-15	120.84	99.592	120.84	S	2	1	LAS(0.001)T(0.041)S(0.958)DIEEK	LAS(-31.54)T(-13.67)S(13.67)DIEEK	NA	NA	NA	NA	NA	NA	0.72712	0.852744	1.18395	NA	NA	NA	0.535322	0.640523	1.09533	NA	NA	NA	0.568323	0.714321	1.29163	0.745162	0.84249	1.15885
Q9DBV4	423	Q9DBV4	Q9DBV4	Matrix-remodeling-associated protein 8	Mxra8	423	DYKNNILKERAELAHSPLPAKDVDLDKEFRK	78887000	-0.82998	1	51.7258	3.65e-20	127.03	99.876	51.726	S	3	1	AELAHS(1)PLPAK	AELAHS(51.73)PLPAK	NA	NA	NA	NA	NA	NA	NA	NA	NA	NA	NA	NA	NA	NA	NA	NA	NA	NA	0.673821	1.05432	1.57498	NA	NA	NA
Q9ERU9	2356	Q9ERU9	Q9ERU9	E3 SUMO-protein ligase RanBP2	Ranbp2	2356	TTPKAVVSPPKFVFGSESVKSIFSSEKSKPF	65214000	-0.24402	0.822989	6.67394	0.00786053	50.354	40.349	50.354	S	2	1	FVFGS(0.823)ES(0.177)VK	FVFGS(6.67)ES(-6.67)VK	NA	NA	NA	NA	NA	NA	NA	NA	NA	NA	NA	NA	NA	NA	NA	NA	NA	NA	0.661406	0.895846	1.39082	0.68711	0.856523	1.31371
Q9JM96;A2A6Q2	140;140	Q9JM96	Q9JM96	Cdc42 effector protein 4	Cdc42ep4	140	AAEKDSSKLPKSLSSSPVKKADARDGGPKSP	1371000000	-0.26797	0.926548	11.1243	0.000878184	97.716	44.895	97.716	S	2	1;2	S(0.927)LS(0.073)S(0.073)S(0.927)PVKK	S(11.12)LS(-11.12)S(-11.12)S(11.12)PVKK	NA	NA	NA	0.684314	1.04204	1.54546	NA	NA	NA	1.33733	1.10817	0.833444	1.18864	1.25228	1.06941	NA	NA	NA	1.51998	1.23131	0.829673	NA	NA	NA
Q9QY76;Q8BH80	156;156	Q9QY76	Q9QY76	Vesicle-associated membrane protein-associated protein B	Vapb	156	IPTSASKTEAPAAAKSLTSPLDDTEVKKVME	1002600000	1.5172	0.99955	33.539	5.17e-102	166.52	151.96	120.32	S	2	1	S(1)LTSPLDDTEVKK	S(33.54)LT(-33.54)S(-50.99)PLDDT(-100.27)EVKK	0.77391	0.861062	1.12034	0.764279	0.850368	1.14915	0.689511	0.775068	1.14882	0.671525	0.802973	1.23014	0.456243	0.979473	2.19872	0.632793	0.912607	1.47119	0.628526	0.87066	1.25787	0.62116	0.756031	1.20545
Q9R1Z7	18	Q9R1Z7	Q9R1Z7	6-pyruvoyl tetrahydrobiopterin synthase	Pts	18	AAGDLRRRARLSRLVSFSASHRLHSPSLSDE	18043000	-0.039599	0.991823	21.1652	0.00852431	49.448	42.228	49.448	S	2	1	LVS(0.992)FS(0.008)AS(0.001)HR	LVS(21.17)FS(-21.17)AS(-32.24)HR	NA	NA	NA	NA	NA	NA	NA	NA	NA	NA	NA	NA	NA	NA	NA	NA	NA	NA	1.33158	0.740946	0.597737	NA	NA	NA
S4R1P5;Q91ZU6;E9Q9X1;A0A087WSP0;A0A087WRB8;A0A087WPR7	1258;1080;1080;754;1120;755	S4R1P5	S4R1P5	Dystonin	Dst	1258	NLYISEVRNIRLRLESCEDRLIRQIRTPLER	349160000	-1.4307	1	87.7194	0.00158534	100.93	72.028	87.719	S	2	1	LRLES(1)CEDR	LRLES(87.72)CEDR	0.923196	0.971406	1.06099	0.928236	1.05576	1.16062	NA	NA	NA	NA	NA	NA	NA	NA	NA	NA	NA	NA	1.72532	0.606653	0.78033	NA	NA	NA
S4R294;S4R2J9;A0A0A0MQ79;Q3TLH4	901;899;899;901	S4R294	S4R294	Protein PRRC2C	Prrc2c	901	RISALESQPARKRSVSHGSNHAQNAEEQRNE	631780000	-0.10185	0.964041	14.2389	3.3e-68	120.56	108.03	42.185	S	3	1;2	S(0.046)VS(0.964)HGS(0.99)NHAQNAEEQR	S(-14.24)VS(14.24)HGS(19.93)NHAQNAEEQR	NA	NA	NA	1.10996	1.08565	1.01654	1.47245	1.095	0.732272	NA	NA	NA	0.960898	1.04007	1.20461	NA	NA	NA	2.23411	1.45583	0.816043	NA	NA	NA
V9GXE9;Q925H1;G3UW90;V9GX74;Q80V18;V9GXA5	896;1081;1081;1085;835;794	V9GXE9	V9GXE9	Zinc finger transcription factor Trps1	Trps1	896	SPIEKYMRPAKHPNYSPPGSPIEKYQYPLFG	2916000000	-0.32798	0.999874	38.9998	3.48e-74	148.22	123.1	101.05	S	2	1;2	HPNYS(1)PPGS(1)PIEK	HPNY(-39)S(39)PPGS(57.46)PIEK	0.824449	0.906896	1.08531	0.875001	0.958195	1.08943	0.846427	0.976579	1.16545	0.954385	0.940571	0.99675	0.941365	1.0113	1.06032	0.943509	1.01562	1.08848	1.95755	1.02771	0.543607	NA	NA	NA
Z4YJT3;Q6ZQ58	498;498	Z4YJT3	Z4YJT3	La-related protein 1	Larp1	498	VPRQHYQKETESAPGSPRAVTPVPTKTEEVS	8596400000	0.31711	0.999984	47.9737	0.000196398	86.699	79.089	66.387	S	2	1;2	ET(0.001)ES(0.999)APGS(1)PR	ET(-30.66)ES(30.66)APGS(47.97)PR	0.686259	0.903351	1.38711	0.854774	0.896763	1.06433	0.911645	1.02939	1.12752	NA	NA	NA	0.760325	0.922296	1.20719	0.774917	0.93087	1.20183	1.43768	0.811621	0.559087	1.40545	0.803158	0.564586
[truncated: 134 more rows]
